# Supplementary material for: Linking Microbial Community Structure and Function During the Acidified Anaerobic Digestion of Grass
Source: Front Microbiol. 2018 Mar 21;9:540. doi: 10.3389/fmicb.2018.00540 (PMC5871674; doi:10.3389/fmicb.2018.00540)
Supplement: TABLE S3 — Proteins identified in the 12 samples analyzed. Each technical replicates were combined to give a composite list for each of the triplicate bioreactor fractions: R1, R2, and R3 correspond to bioreactors 1, 2, and 3 and G and L stands for grass biofilm and leachate samples. Name, phylogenetic assignment (class and lowest common ancestor), COG category, predicted function and corresponding accession numbers are displayed for each protein. [file Table_3.XLS]

## Sheet: R1G_Prot
Name	Class	Lowest Common Ancestor	COG Category*	Predicted Function	Accession Numbers
Electron transfer flavoprotein subunit alpha	Negativicutes	Megasphaera elsdenii	C	Electron transfer activity	tr|G0VLZ5|G0VLZ5_MEGEL
Electron transfer flavoprotein subunit alpha	Negativicutes	Megasphaera elsdenii	C	Electron transfer activity	tr|G0VLZ5|G0VLZ5_MEGEL
Electron transfer flavoprotein subunit beta	Negativicutes	Megasphaera elsdenii	C	Electron transfer activity	tr|G0VLZ6|G0VLZ6_MEGEL
Electron transfer flavoprotein subunit beta	Negativicutes	Megasphaera elsdenii	C	Electron transfer activity	tr|G0VLZ6|G0VLZ6_MEGEL
Electron transfer flavoprotein, beta subunit	Gammaproteobacteria	Pseudomonas sp.	C	Electron transfer activity	tr|Q4KFP4|Q4KFP4_PSEF5 tr|Q88F96|Q88F96_PSEPK tr|Q4ZUY4|Q4ZUY4_PSEU2 tr|Q4ZUF5|Q4ZUF5_PSEU2 tr|Q3K8Q0|Q3K8Q0_PSEPF tr|Q1I7J5|Q1I7J5_PSEE4 tr|Q02PB5|Q02PB5_PSEAB tr|K6CVM8|K6CVM8_PSEST tr|K6CUC4|K6CUC4_PSEST tr|K6CQZ5|K6CQZ5_PSEST
Pyruvate-flavodoxin oxidoreductase	Negativicutes	Megasphaera elsdenii	C	Electron transport	tr|G0VLR3|G0VLR3_MEGEL
Pyruvate-flavodoxin oxidoreductase	Bacteroidia	Prevotella sp.	C	Electron transport	tr|H1HQR3|H1HQR3_9BACT tr|F9D1D4|F9D1D4_9BACT tr|F8N945|F8N945_9BACT tr|E6MKX0|E6MKX0_9BACT tr|D7NAX0|D7NAX0_9BACT tr|D1QMS4|D1QMS4_9BACT tr|J4KCT4|J4KCT4_9BACT tr|I0T9J0|I0T9J0_9BACT tr|G6AVL3|G6AVL3_9BACT tr|G6AGG3|G6AGG3_9BACT
Pyruvate-flavodoxin oxidoreductase	Clostridia	Clostridiales	C	Electron transport	tr|D6E402|D6E402_9FIRM tr|D4KVS3|D4KVS3_9FIRM tr|D4KQ16|D4KQ16_9FIRM tr|D4JIX0|D4JIX0_9FIRM tr|C7GD83|C7GD83_9FIRM tr|C4Z8Z5|C4Z8Z5_EUBR3 tr|C0FZE8|C0FZE8_9FIRM tr|Q9S6P1|Q9S6P1_CLOPA tr|H2JF04|H2JF04_9CLOT tr|F1TCH6|F1TCH6_9CLOT
Pyruvate-flavodoxin oxidoreductase	Bacteroidia	Prevotella sp.	C	Electron transport	tr|D7NAX0|D7NAX0_9BACT tr|D1QMS4|D1QMS4_9BACT tr|D1PZ29|D1PZ29_9BACT
Pyruvate-flavodoxin oxidoreductase	Negativicutes	Megasphaera elsdenii	C	Electron transport	tr|G0VLR3|G0VLR3_MEGEL
Dihydrolipoamide dehydrogenase	Gammaproteobacteria	Pseudomonas sp.	C	Pyruvate fermentation to acetyl-CoA/acetate	tr|K6BLU7|K6BLU7_PSEST tr|I7ABF2|I7ABF2_PSEST tr|K5XF17|K5XF17_9PSED tr|I4JMK6|I4JMK6_PSEST tr|I4CTX0|I4CTX0_PSEST tr|H7F0P3|H7F0P3_PSEST tr|F8H8N2|F8H8N2_PSEUT tr|F6AEN0|F6AEN0_PSEF1 tr|F2MXF2|F2MXF2_PSEU6 tr|A4VKQ0|A4VKQ0_PSEU5
Dihydrolipoyl dehydrogenase	Gammaproteobacteria	Pseudomonas mendocina	C	Pyruvate fermentation to acetyl-CoA/acetate	tr|J7UIA0|J7UIA0_PSEME tr|F4DS94|F4DS94_PSEMN tr|A4XV91|A4XV91_PSEMY
Dihydrolipoyl dehydrogenase	Gammaproteobacteria	Pseudomonas sp.	C	Pyruvate fermentation to acetyl-CoA/acetate	tr|J7UIA0|J7UIA0_PSEME tr|F4DS94|F4DS94_PSEMN tr|A4XV91|A4XV91_PSEMY
Hydroxylamine reductase	Negativicutes	Megasphaera elsdenii	E,C	Nitrogen metabolism	tr|G0VN26|G0VN26_MEGEL
Desulfoferrodoxin	Negativicutes	Megasphaera elsdenii	C	Oxidative stress	tr|G0VLA6|G0VLA6_MEGEL
ATP synthase subunit alpha	Gammaproteobacteria	Pseudomonas sp.	C	Oxidative phosphorylation complex 5	tr|C1DND5|C1DND5_AZOVD tr|K6BT06|K6BT06_PSEST tr|K5YJH0|K5YJH0_9PSED tr|I6ZKB5|I6ZKB5_PSEST tr|I4JGL7|I4JGL7_PSEST tr|I4CZP8|I4CZP8_PSEST tr|H7EZH1|H7EZH1_PSEST tr|F8H7P1|F8H7P1_PSEUT tr|F2N3D3|F2N3D3_PSEU6
ATP synthase subunit alpha	Gammaproteobacteria	Pseudomonadaceae	C	Oxidative phosphorylation complex 5	tr|C1DND5|C1DND5_AZOVD tr|K6BT06|K6BT06_PSEST tr|K5YJH0|K5YJH0_9PSED tr|I6ZKB5|I6ZKB5_PSEST tr|I4JGL7|I4JGL7_PSEST tr|I4CZP8|I4CZP8_PSEST tr|H7EZH1|H7EZH1_PSEST tr|F8H7P1|F8H7P1_PSEUT tr|F2N3D3|F2N3D3_PSEU6
ATP synthase subunit alpha	Negativicutes	Megasphaera sp.	C	Oxidative phosphorylation complex 5	tr|F9MQN8|F9MQN8_9FIRM tr|E6SLM5|E6SLM5_THEM7 tr|J5HHF8|J5HHF8_9FIRM tr|J4WJC1|J4WJC1_9FIRM tr|J4J3B8|J4J3B8_9FIRM tr|G5GZX2|G5GZX2_9FIRM tr|G5GP54|G5GP54_9FIRM tr|F5RK71|F5RK71_9FIRM tr|E7N105|E7N105_9FIRM tr|E4LMS9|E4LMS9_9FIRM
ATP synthase subunit alpha	Gammaproteobacteria	Pseudomonas sp.	C	Oxidative phosphorylation complex 5	tr|I4N7P7|I4N7P7_9PSED
ATP synthase subunit beta	Gammaproteobacteria	Gammaproteobacteria	C	Oxidative phosphorylation complex 5	tr|J7TQC3|J7TQC3_PSEME tr|I7J3F4|I7J3F4_PSEPS tr|K0D9Y9|K0D9Y9_ALTMS tr|K0CSX7|K0CSX7_ALTME tr|J9YGY5|J9YGY5_ALTMA tr|K1CE26|K1CE26_PSEAI tr|K1C5R4|K1C5R4_PSEAI tr|K1BXD9|K1BXD9_PSEAI tr|K1BS02|K1BS02_PSEAI tr|K0XMS4|K0XMS4_PSEAI
ATP synthase subunit beta	N/A	Firmicutes	C	Oxidative phosphorylation complex 5	tr|G0VS77|G0VS77_MEGEL tr|J4USF9|J4USF9_9FIRM tr|E7N103|E7N103_9FIRM tr|E4LMS7|E4LMS7_9FIRM tr|E0P078|E0P078_9FIRM tr|C4V5C1|C4V5C1_9FIRM tr|F8L1Z1|F8L1Z1_PARAV tr|E4RP54|E4RP54_HALSL tr|E3DRF3|E3DRF3_HALPG tr|D9QTY1|D9QTY1_ACEAZ
ATP synthase subunit beta	N/A	Bacteria	C	Oxidative phosphorylation complex 5	tr|G4JYY0|G4JYY0_9RHIZ tr|F7YEE8|F7YEE8_MESOW tr|E8TL33|E8TL33_MESCW tr|Q93Q44|Q93Q44_CLOPA tr|F4KPN4|F4KPN4_HALH1 tr|D1J7G6|D1J7G6_MYCHP tr|C6VWD6|C6VWD6_DYAFD tr|I2GSP5|I2GSP5_9BACT tr|I2ETY2|I2ETY2_EMTOG tr|I0KGZ7|I0KGZ7_9BACT
ATP synthase subunit beta	Bacteroidia	Prevotella sp.	C	Oxidative phosphorylation complex 5	tr|J4URV1|J4URV1_9BACT tr|I4ZBC8|I4ZBC8_9BACT tr|I4DCD6|I4DCD6_9FIRM tr|I1YST3|I1YST3_PREIN tr|I0TAZ6|I0TAZ6_9BACT tr|H5Y0K4|H5Y0K4_9FIRM tr|H2EV51|H2EV51_9STRA tr|H1Q3H7|H1Q3H7_9BACT tr|H1HJL5|H1HJL5_9BACT tr|G6AXG5|G6AXG5_9BACT
ATP synthase subunit beta	N/A	Bacteroidetes	C	Oxidative phosphorylation complex 5	tr|C6PVC7|C6PVC7_9CLOT tr|C6VWD6|C6VWD6_DYAFD tr|I2GSP5|I2GSP5_9BACT tr|I2ETY2|I2ETY2_EMTOG tr|I0KGZ7|I0KGZ7_9BACT tr|G4JYY0|G4JYY0_9RHIZ tr|F8EEL8|F8EEL8_RUNSL tr|F7YEE8|F7YEE8_MESOW tr|E8TL33|E8TL33_MESCW tr|E4RQY9|E4RQY9_LEAB4
ATP synthase subunit beta	Negativicutes	Megasphaera elsdenii	C	Oxidative phosphorylation complex 5	tr|G0VS77|G0VS77_MEGEL
ATP synthase subunit beta	Gammaproteobacteria	Gammaproteobacteria	C	Oxidative phosphorylation complex 5	tr|J7TQC3|J7TQC3_PSEME tr|I7J3F4|I7J3F4_PSEPS tr|K0D9Y9|K0D9Y9_ALTMS tr|K0CSX7|K0CSX7_ALTME tr|J9YGY5|J9YGY5_ALTMA tr|C1DND3|C1DND3_AZOVD tr|K6D206|K6D206_PSEST tr|K6BSG2|K6BSG2_PSEVI tr|K2TUX8|K2TUX8_PSESY tr|K2TPZ9|K2TPZ9_PSESY
ATP synthase subunit beta (Fragment)	Bacteroidia	Prevotella sp.	C	Oxidative phosphorylation complex 5	tr|Q9MTW2|Q9MTW2_TACCH tr|J9Z5K0|J9Z5K0_9BIVA tr|J9Z5J1|J9Z5J1_9BIVA tr|J9Z4I2|J9Z4I2_9BIVA tr|I4ZBC8|I4ZBC8_9BACT tr|I1YST3|I1YST3_PREIN tr|I0TAZ6|I0TAZ6_9BACT tr|H1Q3H7|H1Q3H7_9BACT tr|H1HJL5|H1HJL5_9BACT tr|G6AXG5|G6AXG5_9BACT
F0F1 ATP synthase subunit alpha	Gammaproteobacteria	Pseudomonas sp.	C	Oxidative phosphorylation complex 5	tr|K6BT06|K6BT06_PSEST tr|K5YJH0|K5YJH0_9PSED tr|I6ZKB5|I6ZKB5_PSEST tr|I4JGL7|I4JGL7_PSEST tr|I4CZP8|I4CZP8_PSEST tr|H7EZH1|H7EZH1_PSEST tr|F8H7P1|F8H7P1_PSEUT tr|F2N3D3|F2N3D3_PSEU6 tr|K1DP40|K1DP40_PSEAI tr|K1CI02|K1CI02_PSEAI
F0F1 ATP synthase subunit alpha	Gammaproteobacteria	Pseudomonas sp.	C	Oxidative phosphorylation complex 5	tr|K6BT06|K6BT06_PSEST tr|K5YJH0|K5YJH0_9PSED tr|I6ZKB5|I6ZKB5_PSEST tr|I4JGL7|I4JGL7_PSEST tr|I4CZP8|I4CZP8_PSEST tr|H7EZH1|H7EZH1_PSEST tr|F8H7P1|F8H7P1_PSEUT tr|F2N3D3|F2N3D3_PSEU6 tr|C1DND5|C1DND5_AZOVD tr|F4DTN4|F4DTN4_PSEMN
F0F1 ATP synthase subunit beta	Gammaproteobacteria	Pseudomonas sp.	C	Oxidative phosphorylation complex 5	tr|K0D9Y9|K0D9Y9_ALTMS tr|K0CSX7|K0CSX7_ALTME tr|J9YGY5|J9YGY5_ALTMA tr|J7TQC3|J7TQC3_PSEME tr|I7J3F4|I7J3F4_PSEPS tr|Q2BQH8|Q2BQH8_NEPCE tr|Q1MZ57|Q1MZ57_9GAMM tr|H2G0W9|H2G0W9_OCESG tr|G7FB03|G7FB03_9GAMM tr|G7ET89|G7ET89_9GAMM
F0F1 ATP synthase subunit beta	Gammaproteobacteria	Pseudomonas aeruginosa	C	Oxidative phosphorylation complex 5	tr|K1D231|K1D231_PSEAI tr|K1CE26|K1CE26_PSEAI tr|K1C5R4|K1C5R4_PSEAI tr|K1BXD9|K1BXD9_PSEAI tr|K1BS02|K1BS02_PSEAI tr|K0XMS4|K0XMS4_PSEAI tr|J6LZU2|J6LZU2_PSEAI tr|I6T1A8|I6T1A8_PSEAI tr|I1A7V5|I1A7V5_PSEAI tr|H3TEB5|H3TEB5_PSEAE
F0F1 ATP synthase subunit beta	Gammaproteobacteria	Pseudomonas sp.	C	Oxidative phosphorylation complex 5	tr|K1D231|K1D231_PSEAI tr|K1CE26|K1CE26_PSEAI tr|K1C5R4|K1C5R4_PSEAI tr|K1BXD9|K1BXD9_PSEAI tr|K1BS02|K1BS02_PSEAI tr|K0XMS4|K0XMS4_PSEAI tr|J6LZU2|J6LZU2_PSEAI tr|I6T1A8|I6T1A8_PSEAI tr|I1A7V5|I1A7V5_PSEAI tr|H3TEB5|H3TEB5_PSEAE
Predicted rubrerythrin	Clostridia	Clostridium Ijungdahlii	C	Oxidative stress	tr|D8GUT1|D8GUT1_CLOLD
Predicted rubrerythrin	Clostridia	Clostridium Ijungdahlii	C	Oxidative stress	tr|D8GUT1|D8GUT1_CLOLD
Rubredoxin	Negativicutes	Megasphaera elsdenii	C	Oxidative stress	tr|G0VL82|G0VL82_MEGEL
Rubredoxin	Negativicutes	Megasphaera elsdenii	C	Oxidative stress	tr|G0VL82|G0VL82_MEGEL
Rubrerythrin	N/A	Firmicutes	C	Oxidative stress	tr|D2RNT5|D2RNT5_ACIFV tr|G0V3L2|G0V3L2_9CLOT tr|D2RJW3|D2RJW3_ACIFV tr|Q897B4|Q897B4_CLOTE tr|J7TAY0|J7TAY0_CLOSG tr|G9EWI7|G9EWI7_CLOSG tr|E8ZUI2|E8ZUI2_CLOB0 tr|D5VWL3|D5VWL3_CLOB2 tr|C3KU59|C3KU59_CLOB6 tr|C1FL88|C1FL88_CLOBJ
Rubrerythrin	Bacteroidia	Prevotella stercorea	C	Oxidative stress	tr|G6AZJ1|G6AZJ1_9BACT
2-methylcitrate synthase	Gammaproteobacteria	Pseudomonas sp.	C	Propionate degradation to pyruvate	tr|I7K257|I7K257_PSEPS tr|F6AET0|F6AET0_PSEF1 tr|F4DWH2|F4DWH2_PSEMN tr|A4XU25|A4XU25_PSEMY tr|G3LH20|G3LH20_9PSED tr|J7UR10|J7UR10_PSEME
2-methylcitrate synthase	Gammaproteobacteria	Pseudomonas sp.	C	Propionate degradation to pyruvate	tr|I7K257|I7K257_PSEPS tr|F6AET0|F6AET0_PSEF1 tr|F4DWH2|F4DWH2_PSEMN tr|A4XU25|A4XU25_PSEMY tr|J7UR10|J7UR10_PSEME
Aconitate hydratase	Bacteroidia	Prevotella sp.	C	Propionate degradation to pyruvate	tr|F8HA07|F8HA07_PSEUT tr|F2N0C1|F2N0C1_PSEU6 tr|A4VL56|A4VL56_PSEU5 tr|K5Y512|K5Y512_9PSED tr|I4JJ76|I4JJ76_PSEST
Aconitate hydratase 2	Gammaproteobacteria	Pseudomonas aeruginosa	C	Propionate degradation to pyruvate	tr|Q02KS8|Q02KS8_PSEAB tr|K1E1U1|K1E1U1_PSEAI tr|K1D5U9|K1D5U9_PSEAI tr|K1D0A3|K1D0A3_PSEAI tr|K1CVK9|K1CVK9_PSEAI tr|K1CBG6|K1CBG6_PSEAI tr|K0XZT2|K0XZT2_PSEAI tr|J6MAW8|J6MAW8_PSEAI tr|I6SUI8|I6SUI8_PSEAI tr|I1AD83|I1AD83_PSEAI
Aconitate hydratase 2	Gammaproteobacteria	Pseudomonas aeruginosa	C	Propionate degradation to pyruvate	tr|Q02KS8|Q02KS8_PSEAB tr|K1E1U1|K1E1U1_PSEAI tr|K1D5U9|K1D5U9_PSEAI tr|K1D0A3|K1D0A3_PSEAI tr|K1CVK9|K1CVK9_PSEAI tr|K1CBG6|K1CBG6_PSEAI tr|K0XZT2|K0XZT2_PSEAI tr|J6MAW8|J6MAW8_PSEAI tr|I6SUI8|I6SUI8_PSEAI tr|I1AD83|I1AD83_PSEAI
Dihydrolipoamide succinyltransferase	Gammaproteobacteria	Pseudomonas sp.	C	TCA cycle	tr|I4JMK7|I4JMK7_PSEST tr|I4CTX1|I4CTX1_PSEST tr|H7F0P4|H7F0P4_PSEST tr|F8H874|F8H874_PSEUT tr|F2MXF1|F2MXF1_PSEU6 tr|A4VKP9|A4VKP9_PSEU5 tr|Q02K71|Q02K71_PSEAB tr|K1DJV8|K1DJV8_PSEAI tr|K1CXA8|K1CXA8_PSEAI tr|K1CPR4|K1CPR4_PSEAI
Dihydrolipoamide succinyltransferase E2 subunit	Gammaproteobacteria	Pseudomonas sp.	C	TCA cycle	tr|Q02K71|Q02K71_PSEAB tr|K1DJV8|K1DJV8_PSEAI tr|K1CXA8|K1CXA8_PSEAI tr|K1CPR4|K1CPR4_PSEAI tr|K1CDV4|K1CDV4_PSEAI tr|K1CAU3|K1CAU3_PSEAI tr|K1AX28|K1AX28_PSEFL tr|K0XZ98|K0XZ98_PSEAI tr|J7TQN3|J7TQN3_PSEME tr|J7DCB9|J7DCB9_PSEAI
Dihydrolipoamide succinyltransferase E2 subunit	Gammaproteobacteria	Pseudomonas sp.	C	TCA cycle	tr|Q02K71|Q02K71_PSEAB tr|K1DJV8|K1DJV8_PSEAI tr|K1CXA8|K1CXA8_PSEAI tr|K1CPR4|K1CPR4_PSEAI tr|K1CDV4|K1CDV4_PSEAI tr|K1CAU3|K1CAU3_PSEAI tr|K1AX28|K1AX28_PSEFL tr|K0XZ98|K0XZ98_PSEAI tr|J7TQN3|J7TQN3_PSEME tr|J7DCB9|J7DCB9_PSEAI
Isocitrate dehydrogenase	Gammaproteobacteria	Gammaproteobacteria	C	TCA cycle	tr|J5T745|J5T745_PSEPU tr|F0E3H6|F0E3H6_9PSED tr|A5W1G4|A5W1G4_PSEP1 tr|Q8PFY7|Q8PFY7_XANAC tr|Q8P4C8|Q8P4C8_XANCP tr|Q5GV52|Q5GV52_XANOR tr|Q4UPX9|Q4UPX9_XANC8 tr|Q3BNH2|Q3BNH2_XANC5 tr|Q2NYC9|Q2NYC9_XANOM tr|H8FDF2|H8FDF2_XANCI
Succinate dehydrogenase (B subunit)	Gammaproteobacteria	Pseudomonas aeruginosa	C	TCA cycle	tr|Q9I3D4|Q9I3D4_PSEAE tr|Q88FA8|Q88FA8_PSEPK tr|Q02K69|Q02K69_PSEAB tr|K1DJI4|K1DJI4_PSEAI tr|K1D7R8|K1D7R8_PSEAI tr|K1CTZ0|K1CTZ0_PSEAI tr|K1CE88|K1CE88_PSEAI tr|K1BJY8|K1BJY8_PSEAI tr|K0Y8R7|K0Y8R7_PSEAI tr|J9GS51|J9GS51_PSEPU
Succinate dehydrogenase (B subunit)	Gammaproteobacteria	Pseudomonas sp.	C	TCA cycle	tr|Q9I3D4|Q9I3D4_PSEAE tr|Q88FA8|Q88FA8_PSEPK tr|Q02K69|Q02K69_PSEAB tr|K1DJI4|K1DJI4_PSEAI tr|K1D7R8|K1D7R8_PSEAI tr|K1CTZ0|K1CTZ0_PSEAI tr|K1CE88|K1CE88_PSEAI tr|K1BJY8|K1BJY8_PSEAI tr|K0Y8R7|K0Y8R7_PSEAI tr|J9GS51|J9GS51_PSEPU
Bifunctional aconitate hydratase 2/2-methylisocitrate dehydratase	Gammaproteobacteria	Pseudomonas stutzeri	C	Propionate degradation to pyruvate	tr|K6CWL6|K6CWL6_PSEST tr|I4CTE4|I4CTE4_PSEST tr|F8HA17|F8HA17_PSEUT tr|F2N0D1|F2N0D1_PSEU6 tr|A4VL66|A4VL66_PSEU5 tr|H7EYF0|H7EYF0_PSEST tr|C1DHE0|C1DHE0_AZOVD
Bifunctional aconitate hydratase 2/2-methylisocitrate dehydratase	Gammaproteobacteria	Pseudomonadaceae	C	Propionate degradation to pyruvate	tr|K5Y501|K5Y501_9PSED tr|I4JJ67|I4JJ67_PSEST tr|C1DHE0|C1DHE0_AZOVD tr|K6CWL6|K6CWL6_PSEST tr|I4CTE4|I4CTE4_PSEST tr|F8HA17|F8HA17_PSEUT tr|F2N0D1|F2N0D1_PSEU6 tr|A4VL66|A4VL66_PSEU5 tr|H7EYF0|H7EYF0_PSEST tr|I7ADU1|I7ADU1_PSEST
Bifunctional aconitate hydratase 2/2-methylisocitrate dehydratase	Gammaproteobacteria	Pseudomonas sp.	C	Propionate degradation to pyruvate	tr|K6CWL6|K6CWL6_PSEST tr|I4CTE4|I4CTE4_PSEST tr|C1DHE0|C1DHE0_AZOVD tr|K5Y501|K5Y501_9PSED tr|I7ADU1|I7ADU1_PSEST tr|I4JJ67|I4JJ67_PSEST tr|H7EYF0|H7EYF0_PSEST tr|F8HA17|F8HA17_PSEUT tr|F2N0D1|F2N0D1_PSEU6 tr|A4VL66|A4VL66_PSEU5
Argininosuccinate synthase	Negativicutes	Megasphaera elsdenii	E	Arginine biosynthesis, fumarate production	tr|G0VR76|G0VR76_MEGEL
Argininosuccinate synthase	Negativicutes	Megasphaera elsdenii	E	Arginine biosynthesis, fumarate production	tr|G0VR76|G0VR76_MEGEL
Putative 2-hydroxyglutaryl-CoA dehydratase D-component	Negativicutes	Megasphaera elsdenii	E	Glutamate fermentation to butyrate/acetate	tr|G0VND9|G0VND9_MEGEL tr|F6LNL4|F6LNL4_MEGEL
Putative 2-hydroxyglutaryl-CoA dehydratase D-component	Negativicutes	Megasphaera elsdenii	E	Glutamate fermentation to butyrate/acetate	tr|G0VNE0|G0VNE0_MEGEL
Ketol-acid reductoisomerase	Bacteroidia	Prevotella sp.	E	Isoleucine biosynthesis	tr|D5EXT9|D5EXT9_PRER2 tr|F0R2N3|F0R2N3_BACSH tr|E7RP83|E7RP83_9BACT tr|E6MNZ6|E6MNZ6_9BACT tr|D1PBT7|D1PBT7_9BACT tr|J4TSU6|J4TSU6_9BACT tr|H1HQA6|H1HQA6_9BACT tr|G6AFG1|G6AFG1_9BACT tr|E6K8D6|E6K8D6_9BACT tr|D7NEM7|D7NEM7_9BACT
Ketol-acid reductoisomerase	Gammaproteobacteria	Pseudomonas sp.	E	Isoleucine biosynthesis	tr|K6BX47|K6BX47_PSEVI tr|K2TSL8|K2TSL8_PSESY tr|K2TA24|K2TA24_PSESY tr|K2S227|K2S227_9PSED tr|J7U3Y3|J7U3Y3_PSEME tr|F6A9M8|F6A9M8_PSEF1 tr|F4DVQ8|F4DVQ8_PSEMN tr|F3K7J5|F3K7J5_PSESZ tr|F3JPM3|F3JPM3_PSESX tr|F3IYU6|F3IYU6_PSEAP
Ketol-acid reductoisomerase	Gammaproteobacteria	Pseudomonas sp.	E	Isoleucine biosynthesis	tr|K6CYA6|K6CYA6_PSEST tr|K5XEG1|K5XEG1_9PSED tr|K2TSL8|K2TSL8_PSESY tr|K2TA24|K2TA24_PSESY tr|K2S227|K2S227_9PSED tr|I7AAK6|I7AAK6_PSEST tr|I4CPX5|I4CPX5_PSEST tr|F8HAZ4|F8HAZ4_PSEUT tr|F6A9M8|F6A9M8_PSEF1 tr|F3K7J5|F3K7J5_PSESZ
Ketol-acid reductoisomerase	Bacteroidia	Bacteroidales	E	Isoleucine biosynthesis	tr|D5EXT9|D5EXT9_PRER2 tr|F0R2N3|F0R2N3_BACSH
Ketol-acid reductoisomerase	Clostridia	Clostridium acetobutylicum	E	Isoleucine biosynthesis	tr|F7ZTH6|F7ZTH6_CLOAT tr|F0KD43|F0KD43_CLOAE
Ketol-acid reductoisomerase	Gammaproteobacteria	Pseudomonas psychrotolerans	E	Isoleucine biosynthesis	tr|H0JBG2|H0JBG2_9PSED
Ketol-acid reductoisomerase	Gammaproteobacteria	Pseudomonas sp.	E	Isoleucine biosynthesis	tr|K6CYA6|K6CYA6_PSEST tr|K5XEG1|K5XEG1_9PSED tr|I4CPX5|I4CPX5_PSEST tr|F8HAZ4|F8HAZ4_PSEUT tr|F2N4C5|F2N4C5_PSEU6 tr|K1D2W4|K1D2W4_PSEAI tr|K1CFW5|K1CFW5_PSEAI tr|K1C871|K1C871_PSEAI tr|K1BQR4|K1BQR4_PSEAI tr|K1BG25|K1BG25_PSEAI
S-adenosylmethionine synthase	N/A	Firmicutes	E	Methionine degradation	tr|J7T7J6|J7T7J6_CLOSG tr|A8S5L1|A8S5L1_9CLOT tr|G9EZ87|G9EZ87_CLOSG tr|Q8YPR8|Q8YPR8_NOSS1 tr|J5WXE2|J5WXE2_9FIRM tr|I9KQP0|I9KQP0_9THEO tr|I0GR09|I0GR09_SELRL tr|H8EQL2|H8EQL2_CLOTM tr|H8EIC7|H8EIC7_CLOTM tr|H1BP57|H1BP57_9FIRM
Glutamate dehydrogenase	N/A	Firmicutes	E	Glutamate metabolism	tr|C6PTN9|C6PTN9_9CLOT tr|G7WGU3|G7WGU3_DESOD tr|E3PUH2|E3PUH2_CLOSD tr|E0UUS4|E0UUS4_SULAO tr|I7LGJ3|I7LGJ3_9CLOT tr|C2L0W2|C2L0W2_9FIRM tr|G9ZPX9|G9ZPX9_9LACO
Glutamate dehydrogenase	N/A	Bacteria	E	Glutamate metabolism	tr|I7JR18|I7JR18_9BURK tr|I7IY03|I7IY03_9BURK tr|I6XF19|I6XF19_9BURK tr|G4Q9Z6|G4Q9Z6_TAYAM tr|E8UDW4|E8UDW4_TAYEM tr|I9NY45|I9NY45_9ALTE tr|Q15Z70|Q15Z70_PSEA6 tr|K6ZI37|K6ZI37_9ALTE tr|J1QFR6|J1QFR6_9ALTE tr|F6ES45|F6ES45_AMYSD
Glutamate dehydrogenase	N/A	Firmicutes	E	Glutamate metabolism	tr|C5UPY2|C5UPY2_CLOBO tr|B2V1W6|B2V1W6_CLOBA tr|B2TLD1|B2TLD1_CLOBB tr|G2SRL5|G2SRL5_LACRR tr|G2ET02|G2ET02_9LACO tr|F7R0L1|F7R0L1_9LACO tr|E7FSF4|E7FSF4_9LACO tr|F7V2Z7|F7V2Z7_CLOSS tr|F7MRT1|F7MRT1_CLOBO tr|F4A4K5|F4A4K5_CLOBO
Glutamate dehydrogenase	Bacteroidia	Prevotella sp.	E	Glutamate metabolism	tr|D7NA33|D7NA33_9BACT tr|D1QQK2|D1QQK2_9BACT tr|E6MMM5|E6MMM5_9BACT tr|H1HM52|H1HM52_9BACT
Glutamate dehydrogenase	Bacteroidia	Prevotella dentalis	E	Glutamate metabolism	tr|F9D1B9|F9D1B9_9BACT
Glutamate dehydrogenase	Negativicutes	Megasphaera elsdenii	E	Glutamate metabolism	tr|G0VNF4|G0VNF4_MEGEL
Glutamate dehydrogenase	Bacteroidia	Prevotella sp.	E	Glutamate metabolism	tr|D1QQK2|D1QQK2_9BACT tr|H1HM52|H1HM52_9BACT tr|D7NA33|D7NA33_9BACT
Glutamate dehydrogenase	Clostridia	Clostridiales	E	Glutamate metabolism	tr|F7JFV1|F7JFV1_9FIRM tr|F3AQM8|F3AQM8_9FIRM tr|E5XE69|E5XE69_9FIRM tr|A6BKL3|A6BKL3_9FIRM tr|D4M5L5|D4M5L5_9FIRM tr|A5KL31|A5KL31_9FIRM tr|E6MFM4|E6MFM4_9FIRM tr|F7K163|F7K163_9FIRM tr|B5CM20|B5CM20_9FIRM tr|A7AYC2|A7AYC2_RUMGN
Glutamate dehydrogenase	Negativicutes	Megasphaera elsdenii	E	Glutamate metabolism	tr|G0VNF4|G0VNF4_MEGEL
Glutamate dehydrogenase	Bacteroidia	Prevotella sp.	E	Glutamate metabolism	tr|H1HM52|H1HM52_9BACT tr|D7NA33|D7NA33_9BACT tr|D1QQK2|D1QQK2_9BACT tr|F9D1B9|F9D1B9_9BACT tr|J5HP72|J5HP72_9BACT tr|E6KAU9|E6KAU9_9BACT tr|D3I165|D3I165_9BACT tr|F9ZAF6|F9ZAF6_ODOSD tr|E7RTI3|E7RTI3_9BACT
Glutamine synthetase	Gammaproteobacteria	Gammaproteobacteria	E	Nitrogen metabolism	tr|K5XLM0|K5XLM0_9PSED tr|I4JPY4|I4JPY4_PSEST tr|K2FXF2|K2FXF2_9GAMM
Mulitfunctional nucleoside diphosphate kinase/apyrimidinic endonuclease/3'-phosphodiesterase	Gammaproteobacteria	Pseudomonas sp.	F	Nucleotide metabolism	tr|K6BJM3|K6BJM3_PSEST tr|K5XIM1|K5XIM1_9PSED tr|J7TZB9|J7TZB9_PSEME tr|I7K134|I7K134_PSEPS tr|I4JLX3|I4JLX3_PSEST tr|I4CQI3|I4CQI3_PSEST tr|H7EZ47|H7EZ47_PSEST tr|F8H904|F8H904_PSEUT tr|F4DUB2|F4DUB2_PSEMN tr|F2N6E7|F2N6E7_PSEU6
Nucleoside diphosphate kinase	Gammaproteobacteria	Pseudomonas sp.	F	Nucleotide metabolism	tr|F8FVU1|F8FVU1_PSEPU tr|K6BJM3|K6BJM3_PSEST tr|K5XIM1|K5XIM1_9PSED tr|J7TZB9|J7TZB9_PSEME tr|I7K134|I7K134_PSEPS tr|I4JLX3|I4JLX3_PSEST tr|I4CQI3|I4CQI3_PSEST tr|H7EZ47|H7EZ47_PSEST tr|F8H904|F8H904_PSEUT tr|F4DUB2|F4DUB2_PSEMN
Inosine-5'-monophosphate dehydrogenase	Negativicutes	Megasphaera elsdenii	F	Purine metabolism	tr|G0VQJ0|G0VQJ0_MEGEL
ABC transporter related protein	Clostridia	Clostridiales	G	Carbohydrate transport	tr|E6UFE2|E6UFE2_RUMA7 tr|E9SGP0|E9SGP0_RUMAL tr|A7VSS8|A7VSS8_9CLOT tr|D4LA61|D4LA61_RUMC1 tr|G9RP88|G9RP88_9FIRM tr|E6U2Z1|E6U2Z1_ETHHY tr|E3PY21|E3PY21_CLOSD
ABC transporter related protein	Clostridia	Ruminococcus albus	G	Carbohydrate transport	tr|E6UFE2|E6UFE2_RUMA7
ABC-type transport system ATP-binding protein	N/A	Proteobacteria	G	Carbohydrate transport	tr|E1V8V6|E1V8V6_HALED tr|J2WCF3|J2WCF3_9RHIZ tr|I0JK71|I0JK71_HALH3 tr|B9JLM2|B9JLM2_AGRRK tr|Q98LW3|Q98LW3_RHILO tr|Q2JY78|Q2JY78_RHIEC tr|Q2CHD3|Q2CHD3_9RHOB tr|Q1MLM4|Q1MLM4_RHIL3 tr|Q1M4A4|Q1M4A4_RHIL3 tr|Q0FFV7|Q0FFV7_9RHOB
ABC-type transport system ATP-binding protein	N/A	Firmicutes	G	Carbohydrate transport	tr|I0JK71|I0JK71_HALH3 tr|E5V3S2|E5V3S2_9BACL tr|C5NU91|C5NU91_9BACL tr|J3A445|J3A445_9BACL tr|J2QMN8|J2QMN8_9BACL tr|G5FBQ5|G5FBQ5_9CLOT tr|E9SKK4|E9SKK4_CLOSY tr|E7GP96|E7GP96_CLOSY tr|C0ZBC7|C0ZBC7_BREBN tr|F4HCV1|F4HCV1_GALAU
Carbohydrate ABC transporter ATP-binding protein, CUT1 family	Clostridia	Clostridiales	G	Carbohydrate transport	tr|D4LA61|D4LA61_RUMC1 tr|E9SGP0|E9SGP0_RUMAL tr|A7VSS8|A7VSS8_9CLOT tr|E6U2Z1|E6U2Z1_ETHHY tr|E3PY21|E3PY21_CLOSD
Enolase	Bacteroidia	Prevotella sp.	G	Glycolysis	tr|E6MQV4|E6MQV4_9BACT tr|D7NEP1|D7NEP1_9BACT tr|D1QVJ8|D1QVJ8_9BACT tr|G1VC06|G1VC06_9BACT tr|H1HP49|H1HP49_9BACT tr|E0NTW9|E0NTW9_9BACT tr|G1WE40|G1WE40_9BACT
Enolase	Bacteroidia	Prevotella sp.	G	Glycolysis	tr|H1HP49|H1HP49_9BACT tr|G1VC06|G1VC06_9BACT tr|E7RM80|E7RM80_9BACT tr|D3IJY4|D3IJY4_9BACT tr|C9PVM0|C9PVM0_9BACT tr|E6MQV4|E6MQV4_9BACT tr|D7NEP1|D7NEP1_9BACT tr|D1QVJ8|D1QVJ8_9BACT tr|E0NTW9|E0NTW9_9BACT tr|I0TCU1|I0TCU1_9BACT
Enolase	Bacteroidia	Prevotella sp.	G	Glycolysis	tr|E7RM80|E7RM80_9BACT tr|D7NEP1|D7NEP1_9BACT tr|D1QVJ8|D1QVJ8_9BACT tr|E6MQV4|E6MQV4_9BACT tr|H1HP49|H1HP49_9BACT tr|G1VC06|G1VC06_9BACT tr|E0NTW9|E0NTW9_9BACT tr|D3IJY4|D3IJY4_9BACT tr|C9PVM0|C9PVM0_9BACT tr|D1W4Z9|D1W4Z9_9BACT
Enolase	Bacteroidia	Prevotella sp.	G	Glycolysis	tr|H1HP49|H1HP49_9BACT tr|G1VC06|G1VC06_9BACT tr|E7RM80|E7RM80_9BACT tr|D3IJY4|D3IJY4_9BACT tr|C9PVM0|C9PVM0_9BACT tr|E6MQV4|E6MQV4_9BACT tr|E0NTW9|E0NTW9_9BACT tr|D7NEP1|D7NEP1_9BACT tr|D1QVJ8|D1QVJ8_9BACT tr|I0TCU1|I0TCU1_9BACT
Enolase	Gammaproteobacteria	Pseudomonas sp.	G	Glycolysis	tr|K5ZDI1|K5ZDI1_9PSED tr|I4JH17|I4JH17_PSEST tr|K1DTD3|K1DTD3_PSEAI tr|K1DPQ3|K1DPQ3_PSEAI tr|K1DF52|K1DF52_PSEAI tr|K1CWE5|K1CWE5_PSEAI tr|K1C500|K1C500_PSEAI tr|K0Y2F9|K0Y2F9_PSEAI tr|J8RYC5|J8RYC5_PSEPU tr|J7TL82|J7TL82_PSEME
Enolase	Spirochaetales	Spirochaeta caldaria	G	Glycolysis	tr|F8F056|F8F056_SPICH
Enolase	Gammaproteobacteria	Pseudomonas sp.	G	Glycolysis	tr|K5ZDI1|K5ZDI1_9PSED tr|I4JH17|I4JH17_PSEST tr|C1DSS6|C1DSS6_AZOVD tr|K7AKD0|K7AKD0_9ALTE tr|K1DTD3|K1DTD3_PSEAI tr|K1DPQ3|K1DPQ3_PSEAI tr|K1DF52|K1DF52_PSEAI tr|K1CWE5|K1CWE5_PSEAI tr|K1C500|K1C500_PSEAI tr|K0Y2F9|K0Y2F9_PSEAI
Fructose-1,6-bisphosphate aldolase	Negativicutes	Megasphaera elsdenii	G	Glycolysis	tr|G0VS32|G0VS32_MEGEL
Fructose-1,6-bisphosphate aldolase	Bacteroidia	Prevotella dentalis	G	Glycolysis	tr|F9D0X8|F9D0X8_9BACT tr|F2N3X0|F2N3X0_PSEU6
Fructose-1,6-bisphosphate aldolase	Bacteroidia	Prevotella sp.	G	Glycolysis	tr|E6MNW0|E6MNW0_9BACT tr|D7NBB3|D7NBB3_9BACT tr|D1QNL4|D1QNL4_9BACT tr|H1HM98|H1HM98_9BACT
Fructose-1,6-bisphosphate aldolase, class II	Bacteroidia	Prevotella sp.	G	Glycolysis	tr|I4Z941|I4Z941_9BACT tr|H1Q4G3|H1Q4G3_9BACT tr|D1XVB7|D1XVB7_9BACT tr|I0TGA4|I0TGA4_9BACT tr|C9MTS4|C9MTS4_9BACT
Fructose-1,6-bisphosphate aldolase, class II	Bacteroidia	Prevotella sp.	G	Glycolysis	tr|I4Z941|I4Z941_9BACT tr|D1XVB7|D1XVB7_9BACT tr|I0X827|I0X827_9SPIO tr|F2NVJ1|F2NVJ1_TRES6 tr|H1Q4G3|H1Q4G3_9BACT tr|I0TGA4|I0TGA4_9BACT tr|G1VFB7|G1VFB7_9BACT tr|C9MTS4|C9MTS4_9BACT
Fructose-bisphosphate aldolase	Bacteroidia	Prevotella sp.	G	Glycolysis	tr|H1Q4G3|H1Q4G3_9BACT tr|D1XVB7|D1XVB7_9BACT tr|E0NUF9|E0NUF9_9BACT tr|G6B199|G6B199_9BACT tr|I0TGA4|I0TGA4_9BACT tr|C9MTS4|C9MTS4_9BACT
Glyceraldehyde 3-phosphate dehydrogenase	Bacteroidia	Bacteroides sp.	G	Glycolysis	tr|Q89ZV8|Q89ZV8_BACTN tr|K5D9G9|K5D9G9_9BACE tr|K0WVC1|K0WVC1_9PORP tr|I9RB28|I9RB28_9BACE tr|I9JM84|I9JM84_9BACE tr|I9HT61|I9HT61_BACOV tr|I9ERV1|I9ERV1_9BACE tr|I8YWG8|I8YWG8_BACOV tr|F7MBP4|F7MBP4_9BACE tr|F7LAH3|F7LAH3_BACOV
Glyceraldehyde 3-phosphate dehydrogenase, gapC	Clostridia	Clostridium acetobutylicum	G	Glycolysis	tr|F7ZV36|F7ZV36_CLOAT tr|F0K7S6|F0K7S6_CLOAE
Glyceraldehyde 3-phosphate dehydrogenase, gapC	Clostridia	Clostridium acetobutylicum	G	Glycolysis	tr|F7ZV36|F7ZV36_CLOAT tr|F0K7S6|F0K7S6_CLOAE
Glyceraldehyde-3-phosphate dehydrogenase	Bacteroidia	Bacteroidales	G	Glycolysis	tr|D4INX9|D4INX9_9BACT tr|I1YWJ6|I1YWJ6_PREIN tr|F9DGN1|F9DGN1_9BACT tr|F9D9Y8|F9D9Y8_9BACT tr|D3IGF5|D3IGF5_9BACT tr|D3IAC9|D3IAC9_9BACT tr|D1VWL0|D1VWL0_9BACT tr|C9PZ10|C9PZ10_9BACT tr|E0NPX3|E0NPX3_9BACT tr|K1TRY4|K1TRY4_9ZZZZ
Glyceraldehyde-3-phosphate dehydrogenase	Gammaproteobacteria	Francisella sp.	G	Glycolysis	tr|Q2A370|Q2A370_FRATH tr|Q0BLP3|Q0BLP3_FRATO tr|K5YCL8|K5YCL8_FRATL tr|K5Y944|K5Y944_FRATL tr|K5WQ78|K5WQ78_FRATL tr|K5WP98|K5WP98_FRATL tr|K0E8B7|K0E8B7_FRATU tr|F8GC04|F8GC04_FRAST tr|F4BGV5|F4BGV5_FRACN tr|F4BCQ4|F4BCQ4_FRACF
Glyceraldehyde-3-phosphate dehydrogenase	Negativicutes	Megasphaera elsdenii	G	Glycolysis	tr|G0VNR2|G0VNR2_MEGEL
Glyceraldehyde-3-phosphate dehydrogenase	N/A	Bacteria	G	Glycolysis	tr|Q2A370|Q2A370_FRATH tr|D4J2A7|D4J2A7_BUTFI tr|D4LXA2|D4LXA2_9FIRM tr|D4LMW3|D4LMW3_9FIRM tr|A5ZPB2|A5ZPB2_9FIRM tr|G5JX51|G5JX51_9STRE tr|F9PZX2|F9PZX2_STROR tr|F8INH3|F8INH3_STREC tr|C0MF24|C0MF24_STRS7 tr|C0M938|C0M938_STRE4
Glyceraldehyde-3-phosphate dehydrogenase	Gammaproteobacteria	Francisella sp.	G	Glycolysis	tr|Q5NF75|Q5NF75_FRATT tr|Q2A370|Q2A370_FRATH tr|Q14GM8|Q14GM8_FRAT1 tr|Q0BLP3|Q0BLP3_FRATO tr|K5YDN4|K5YDN4_FRATL tr|K5YCL8|K5YCL8_FRATL tr|K5Y944|K5Y944_FRATL tr|K5WQ78|K5WQ78_FRATL tr|K5WP98|K5WP98_FRATL tr|K0E8B7|K0E8B7_FRATU
Glyceraldehyde-3-phosphate dehydrogenase, type I	Bacteroidia	Bacteriodales	G	Glycolysis	tr|E2ZEB9|E2ZEB9_9FIRM tr|G9YJH9|G9YJH9_9FIRM tr|F9DGN1|F9DGN1_9BACT tr|F9D9Y8|F9D9Y8_9BACT tr|D3IGF5|D3IGF5_9BACT tr|D3IAC9|D3IAC9_9BACT tr|D1VWL0|D1VWL0_9BACT tr|C9PZ10|C9PZ10_9BACT tr|E0NPX3|E0NPX3_9BACT tr|Q89ZV8|Q89ZV8_BACTN
Glyceraldehyde-3-phosphate dehydrogenase, type I	Bacteroidia	Prevotella sp.	G	Glycolysis	tr|I4ZAB6|I4ZAB6_9BACT tr|D1XY33|D1XY33_9BACT tr|G1WAP5|G1WAP5_9BACT tr|F9D663|F9D663_9BACT tr|I0TF86|I0TF86_9BACT tr|H1HQE9|H1HQE9_9BACT tr|G6B0C3|G6B0C3_9BACT tr|G6AFC3|G6AFC3_9BACT tr|G1VE24|G1VE24_9BACT tr|F2KTT5|F2KTT5_PREDF
Glyceraldehyde-3-phosphate dehydrogenase, type I	Bacteroidia	Prevotella sp.	G	Glycolysis	tr|I4ZAB6|I4ZAB6_9BACT tr|D1XY33|D1XY33_9BACT tr|I0TF86|I0TF86_9BACT tr|H1HQE9|H1HQE9_9BACT tr|G6AFC3|G6AFC3_9BACT tr|G1WAP5|G1WAP5_9BACT tr|G1VE24|G1VE24_9BACT tr|F9D663|F9D663_9BACT tr|F2KTT5|F2KTT5_PREDF tr|F0H9P1|F0H9P1_9BACT
Phosphoenolpyruvate carboxykinase [ATP]	N/A	Bacteria	G	Glycolysis	tr|G6AYU8|G6AYU8_9BACT tr|C4G3K6|C4G3K6_ABIDE tr|B3JKA1|B3JKA1_9BACE tr|H1HRJ3|H1HRJ3_9FIRM tr|K0XD28|K0XD28_9FIRM tr|J5GRQ9|J5GRQ9_9FIRM tr|H1LVX4|H1LVX4_9FIRM tr|F7JYL4|F7JYL4_9FIRM tr|F3B503|F3B503_9FIRM tr|D5EVN2|D5EVN2_PRER2
Phosphoenolpyruvate synthase	Negativicutes	Megasphaera elsdenii	G	Glycolysis	tr|G0VR10|G0VR10_MEGEL
Phosphoglycerate kinase	Bacteroidia	Prevotella sp.	G	Glycolysis	tr|I4ZC16|I4ZC16_9BACT tr|D1XXF3|D1XXF3_9BACT tr|I1YX78|I1YX78_PREIN tr|D9RWC9|D9RWC9_PREMB tr|D8DY78|D8DY78_PREBR tr|D3II42|D3II42_9BACT tr|D3I4E3|D3I4E3_9BACT tr|D1W7S1|D1W7S1_9BACT tr|D1PYI0|D1PYI0_9BACT
Phosphoglycerate kinase	Negativicutes	Megasphaera elsdenii	G	Glycolysis	tr|G0VNR5|G0VNR5_MEGEL
Phosphoglycerate kinase	Bacteroidia	Prevotella sp.	G	Glycolysis	tr|J4V1T9|J4V1T9_9BACT tr|F2KYK9|F2KYK9_PREDF tr|F0H7I3|F0H7I3_9BACT tr|F0F8D0|F0F8D0_9BACT tr|E6K8E7|E6K8E7_9BACT tr|D3HWB3|D3HWB3_9BACT tr|J9FAA3|J9FAA3_9ZZZZ tr|H1Q0B7|H1Q0B7_9BACT tr|G6AGS6|G6AGS6_9BACT
Phosphoglycerate kinase	Negativicutes	Megasphaera elsdenii	G	Glycolysis	tr|G0VNR5|G0VNR5_MEGEL
Phosphoglycerate kinase	Bacteroidia	Prevotella sp.	G	Glycolysis	tr|I4ZC16|I4ZC16_9BACT tr|D1XXF3|D1XXF3_9BACT tr|F2KYK9|F2KYK9_PREDF tr|F0H7I3|F0H7I3_9BACT tr|F0F8D0|F0F8D0_9BACT tr|I1YX78|I1YX78_PREIN tr|D3II42|D3II42_9BACT tr|D3I4E3|D3I4E3_9BACT tr|D1W7S1|D1W7S1_9BACT tr|D8DY78|D8DY78_PREBR
Phosphoglycerate kinase	Bacteroidia	Prevotella sp.	G	Glycolysis	tr|J4V1T9|J4V1T9_9BACT tr|E6K8E7|E6K8E7_9BACT tr|D3HWB3|D3HWB3_9BACT tr|G6AWV2|G6AWV2_9BACT tr|D1P981|D1P981_9BACT
Phosphopyruvate hydratase	Gammaproteobacteria	Pseudomonas aeruginosa	G	Glycolysis	tr|K1DTD3|K1DTD3_PSEAI tr|K1DPQ3|K1DPQ3_PSEAI tr|K1DF52|K1DF52_PSEAI tr|K1CWE5|K1CWE5_PSEAI tr|K1C500|K1C500_PSEAI tr|K0Y2F9|K0Y2F9_PSEAI tr|J7A7H6|J7A7H6_PSEAI tr|I6ST60|I6ST60_PSEAI tr|I1AES5|I1AES5_PSEAI tr|H3T828|H3T828_PSEAE
Phosphopyruvate hydratase	Gammaproteobacteria	Pseudomonas sp.	G	Glycolysis	tr|K1DTD3|K1DTD3_PSEAI tr|I3E288|I3E288_BACMT tr|I3DUA7|I3DUA7_BACMT tr|K1DPQ3|K1DPQ3_PSEAI tr|K1DF52|K1DF52_PSEAI tr|K1CWE5|K1CWE5_PSEAI tr|K1C500|K1C500_PSEAI tr|K0Y2F9|K0Y2F9_PSEAI tr|J7TL82|J7TL82_PSEME tr|J7A7H6|J7A7H6_PSEAI
Pyruvate dehydrogenase complex, E2 component	Gammaproteobacteria	Azotobacter vinelandii	G	Glycolysis	tr|C1DGW2|C1DGW2_AZOVD
Triosephosphate isomerase	Bacteroidia	Prevotella sp.	G	Glycolysis	tr|J4KCH8|J4KCH8_9BACT tr|H1HMN1|H1HMN1_9BACT tr|E6MP32|E6MP32_9BACT tr|E6K385|E6K385_9BACT tr|D3I1P9|D3I1P9_9BACT tr|D1W4J0|D1W4J0_9BACT tr|D1VXT9|D1VXT9_9BACT tr|D1PGM2|D1PGM2_9BACT tr|D1PZ81|D1PZ81_9BACT tr|I4ZC94|I4ZC94_9BACT
Pyruvate kinase	Gammaproteobacteria	Pseudomonas sp.	G,C	Glycolysis	tr|K6CXV1|K6CXV1_PSEST tr|K5YN62|K5YN62_9PSED tr|I7AAL4|I7AAL4_PSEST tr|I4JNY8|I4JNY8_PSEST tr|F8H0M8|F8H0M8_PSEUT tr|F2MW28|F2MW28_PSEU6 tr|A4VIP4|A4VIP4_PSEU5 tr|I4CWG8|I4CWG8_PSEST tr|H7F1M2|H7F1M2_PSEST tr|J7SM95|J7SM95_PSEME
Putative glycolate oxidase	Negativicutes	Megasphaera elsdenii	G	Glyoxylate and dicarboxylate metabolism	tr|G0VMP6|G0VMP6_MEGEL
Putative glycolate oxidase	Negativicutes	Megasphaera elsdenii	G	Glyoxylate and dicarboxylate metabolism	tr|G0VMP6|G0VMP6_MEGEL
Beta-galactosidase	Gammaproteobacteria	Escherchia coli	G	Galactose metabolism	tr|K5H1I2|K5H1I2_ECOLX tr|K5H059|K5H059_ECOLX tr|K5BMQ4|K5BMQ4_ECOLX tr|K4WQK2|K4WQK2_ECOLX tr|K4W985|K4W985_ECOLX tr|K4VWZ5|K4VWZ5_ECOLX tr|K4VWL7|K4VWL7_ECOLX tr|K4VHH9|K4VHH9_ECOLX tr|K3RSM5|K3RSM5_ECOLX tr|K3L0L5|K3L0L5_ECOLX
Beta-galactosidase	Gammaproteobacteria	Escherichia coli	G	Galactose metabolism	tr|K5H1I2|K5H1I2_ECOLX tr|K5H059|K5H059_ECOLX tr|K5BMQ4|K5BMQ4_ECOLX tr|K3L0L5|K3L0L5_ECOLX tr|K3KSV2|K3KSV2_ECOLX tr|K3J0L0|K3J0L0_ECOLX tr|K3HJG6|K3HJG6_ECOLX tr|J7R125|J7R125_ECOLX tr|J7QIZ4|J7QIZ4_ECOLX tr|J1RPY5|J1RPY5_STREE
Pyruvate, phosphate dikinase	N/A	Bacteria/Archaea (hit both)	G	Pyruvate metabolism	tr|F8WW04|F8WW04_9PORP tr|G7VCY9|G7VCY9_9CREN tr|F2JSU5|F2JSU5_CELLD tr|K2FKQ1|K2FKQ1_9BACI tr|J5U5K4|J5U5K4_9FIRM tr|J4TLN8|J4TLN8_9FIRM tr|I0A026|I0A026_FERFK tr|G9XG91|G9XG91_9FIRM tr|G9X3C7|G9X3C7_9FIRM tr|E0QLV5|E0QLV5_9FIRM
Pyruvate, phosphate dikinase	Clostridia	Clostridium sp.	G	Pyruvate metabolism	tr|D9SW63|D9SW63_CLOC7 tr|C6PWY8|C6PWY8_9CLOT tr|B9E059|B9E059_CLOK1 tr|A5N6P0|A5N6P0_CLOK5 tr|Q8XIV2|Q8XIV2_CLOPE tr|Q0TNU9|Q0TNU9_CLOP1 tr|Q0SRG5|Q0SRG5_CLOPS tr|K6TGX5|K6TGX5_9CLOT tr|H7CY37|H7CY37_CLOPF tr|H1CSZ3|H1CSZ3_CLOPF
Pyruvate, phosphate dikinase	Clostridia	Clostridiales	G	Pyruvate metabolism	tr|J0N5X9|J0N5X9_9CLOT tr|F2JSU5|F2JSU5_CELLD tr|H1CGS3|H1CGS3_9FIRM tr|G9YRT8|G9YRT8_9FIRM tr|B0PG19|B0PG19_9FIRM tr|A6NWU9|A6NWU9_9FIRM tr|G4L1Y8|G4L1Y8_OSCVS tr|G9RW54|G9RW54_9FIRM tr|D2R5B1|D2R5B1_PIRSD tr|F4XAC4|F4XAC4_9FIRM
Pyruvate,phosphate dikinase	Clostridia	Clostridium sp.	G	Pyruvate metabolism	tr|G0V4X3|G0V4X3_9CLOT tr|D9SW63|D9SW63_CLOC7 tr|C6PWY8|C6PWY8_9CLOT tr|B9E059|B9E059_CLOK1 tr|A5N6P0|A5N6P0_CLOK5 tr|K6TGX5|K6TGX5_9CLOT tr|A6LRQ3|A6LRQ3_CLOB8 tr|D8GP36|D8GP36_CLOLD tr|Q8XIV2|Q8XIV2_CLOPE tr|Q0TNU9|Q0TNU9_CLOP1
Xylose isomerase	Bacteroidia	Prevotella sp.	G	Xylose degradation	tr|E6KAI9|E6KAI9_9BACT tr|J4TVS0|J4TVS0_9BACT tr|D3I1K1|D3I1K1_9BACT
Xylose isomerase	Bacteroidia	Bacteroides	G	Xylose degradation	tr|I9R7U3|I9R7U3_9BACE tr|J9D8F7|J9D8F7_9ZZZZ tr|I9QAK6|I9QAK6_9BACE tr|E2NKB9|E2NKB9_9BACE tr|B3CCN9|B3CCN9_9BACE tr|I9QUW1|I9QUW1_9BACE tr|I9ITJ0|I9ITJ0_BACVU tr|I8VMT9|I8VMT9_9BACE tr|E5UX45|E5UX45_9BACE tr|D1K0S0|D1K0S0_9BACE
Xylose isomerase	Bacteroidia	Bacteriodales	G	Xylose degradation	tr|J4TVS0|J4TVS0_9BACT tr|E6KAI9|E6KAI9_9BACT tr|D3I1K1|D3I1K1_9BACT tr|I9THP2|I9THP2_BACOV tr|I9T445|I9T445_BACOV tr|I9QAK6|I9QAK6_9BACE tr|I9PZE7|I9PZE7_9BACE tr|I9JJ56|I9JJ56_9BACE tr|F7LY89|F7LY89_9BACE tr|F7L6M2|F7L6M2_BACOV
Xylose isomerase	Bacteroidia	Bacteroidales	G	Xylose degradation	tr|B7SLY1|B7SLY1_9FUNG tr|Q9P8C9|Q9P8C9_PIRSE tr|I8ZYZ6|I8ZYZ6_BACUN tr|I8Z7D5|I8Z7D5_BACUN tr|F3PUB5|F3PUB5_9BACE tr|E5VCA3|E5VCA3_9BACE tr|D2F137|D2F137_9BACE tr|B3JQS7|B3JQS7_9BACE tr|A7UZG5|A7UZG5_BACUN tr|J9D8F7|J9D8F7_9ZZZZ
Xylose isomerase	Bacteroidia	Prevotella sp.	G	Xylose degradation	tr|E6KAI9|E6KAI9_9BACT tr|J4TVS0|J4TVS0_9BACT tr|D3I1K1|D3I1K1_9BACT
Methyl coenzyme-M reductase gamma subunit	Methanomicrobia	Methanosarcina barkeri	H	Methanogenesis	tr|Q9HHA9|Q9HHA9_METBA
Methyl coenzyme-M reductase gamma subunit	Methanomicrobia	Methanosarcina barkeri	H	Methanogenesis	tr|Q9HHA9|Q9HHA9_METBA
Acetyl-CoA hydrolase/transferase	Gammaproteobacteria	Azotobacter vinelandii	I	Acetyl-CoA metabolism	tr|C1DDW5|C1DDW5_AZOVD
Acetyl-CoA hydrolase/transferase	Gammaproteobacteria	Azotobacter vinelandii	I	Acetyl-CoA metabolism	tr|C1DDW5|C1DDW5_AZOVD
Butyryl-CoA dehydrogenase	Negativicutes	Megasphaera elsdenii	I	Pyruvate fermentation to butanol	tr|G0VNE1|G0VNE1_MEGEL tr|G0VMC2|G0VMC2_MEGEL
Butyryl-CoA dehydrogenase	Negativicutes	Megasphaera elsdenii	I	Pyruvate fermentation to butanol	tr|G0VNE1|G0VNE1_MEGEL tr|G0VMC2|G0VMC2_MEGEL
3-hydroxybutyryl-CoA dehydratase	Negativicutes	Megasphaera elsdenii	I	Pyruvate fermentation to butanol	tr|G0VQE2|G0VQE2_MEGEL
3-hydroxybutyryl-CoA dehydratase	Negativicutes	Megasphaera elsdenii	I	Pyruvate fermentation to butanol	tr|G0VMC3|G0VMC3_MEGEL
3-hydroxybutyryl-CoA dehydratase	Negativicutes	Megasphaera elsdenii	I	Pyruvate fermentation to butanol	tr|G0VQE2|G0VQE2_MEGEL
3-hydroxybutyryl-CoA dehydrogenase	Negativicutes	Megasphaera elsdenii	I	Pyruvate fermentation to butanol	tr|G0VQE1|G0VQE1_MEGEL
3-hydroxybutyryl-CoA dehydrogenase	Negativicutes	Megasphaera elsdenii	I	Pyruvate fermentation to butanol	tr|G0VQE1|G0VQE1_MEGEL
Acetyl-CoA C-acetyltransferase	Negativicutes	Megasphaera elsdenii	I	Pyruvate fermentation to butanol	tr|G0VP69|G0VP69_MEGEL
Acetyl-CoA C-acetyltransferase	Negativicutes	Megasphaera elsdenii	I	Pyruvate fermentation to butanol	tr|G0VP70|G0VP70_MEGEL
Acetyl-CoA C-acetyltransferase	Negativicutes	Megasphaera elsdenii	I	Pyruvate fermentation to butanol	tr|G0VP69|G0VP69_MEGEL
Acetyl-CoA C-acetyltransferase	Negativicutes	Megasphaera elsdenii	I	Pyruvate fermentation to butanol	tr|G0VP70|G0VP70_MEGEL
Acyl-CoA dehydrogenase	Negativicutes	Megasphaera elsdenii	I	Fatty acid β-oxidation to acetyl CoA	tr|G0VLZ7|G0VLZ7_MEGEL
Acyl-CoA dehydrogenase	Negativicutes	Megasphaera elsdenii	I	Fatty acid β-oxidation to acetyl CoA	tr|G0VLZ7|G0VLZ7_MEGEL
4-hydroxy-3-methylbut-2-enyl diphosphate reductase	Negativicutes	Megasphaera elsdenii	I	Terpenoid backbone biosynthesis	tr|G0VNZ0|G0VNZ0_MEGEL
Elongation factor G	Negativicutes	Megasphaera elsdenii	J	Translation	tr|G0VNG3|G0VNG3_MEGEL tr|J4RP84|J4RP84_9FIRM tr|E1LE22|E1LE22_9FIRM tr|E1L692|E1L692_9FIRM tr|C4FNC3|C4FNC3_9FIRM tr|G9YGZ5|G9YGZ5_9FIRM tr|E2ZBC5|E2ZBC5_9FIRM tr|F9N6D7|F9N6D7_9FIRM tr|F5KXF4|F5KXF4_9FIRM tr|E4LBL7|E4LBL7_9FIRM
Elongation factor G	Negativicutes	Veillonellacaeae	J	Translation	tr|G9YGZ5|G9YGZ5_9FIRM tr|G0VNG3|G0VNG3_MEGEL tr|E2ZBC5|E2ZBC5_9FIRM tr|J4RP84|J4RP84_9FIRM tr|F9N6D7|F9N6D7_9FIRM tr|F5KXF4|F5KXF4_9FIRM tr|E4LBL7|E4LBL7_9FIRM tr|E1LE22|E1LE22_9FIRM tr|E1L692|E1L692_9FIRM tr|D6KQK4|D6KQK4_9FIRM
Elongation factor G	Gammaproteobacteria	Pseudomonas sp.	J	Translation	tr|J3IYQ8|J3IYQ8_9PSED tr|B1JDW7|B1JDW7_PSEPW tr|B0KK64|B0KK64_PSEPG tr|K0WL51|K0WL51_PSEFL tr|J3IMB4|J3IMB4_9PSED tr|J2YCB6|J2YCB6_9PSED tr|J2TKF2|J2TKF2_9PSED tr|J2RII8|J2RII8_9PSED tr|J2PF41|J2PF41_9PSED tr|J2P5G9|J2P5G9_9PSED
Elongation factor G	Gammaproteobacteria	Pseudomonas sp.	J	Translation	tr|J7UE69|J7UE69_PSEME tr|F4DLE5|F4DLE5_PSEMN tr|Q1IFW9|Q1IFW9_PSEE4 tr|J5SLG4|J5SLG4_PSEPU tr|J3IYQ8|J3IYQ8_9PSED tr|J2NHW3|J2NHW3_9PSED tr|J2EYZ2|J2EYZ2_9PSED tr|I7AYI8|I7AYI8_PSEPU tr|I4XZ48|I4XZ48_9PSED tr|I3UWV1|I3UWV1_PSEPU
Elongation factor G	Gammaproteobacteria	Pseudomonas sp.	J	Translation	tr|F4DLE5|F4DLE5_PSEMN tr|Q1IFW9|Q1IFW9_PSEE4 tr|F0DXW5|F0DXW5_9PSED tr|J7UE69|J7UE69_PSEME tr|J2NHW3|J2NHW3_9PSED tr|J2EYZ2|J2EYZ2_9PSED tr|I4XZ48|I4XZ48_9PSED tr|F8G117|F8G117_PSEPU tr|J5SLG4|J5SLG4_PSEPU tr|J3IYQ8|J3IYQ8_9PSED
Elongation factor G	Negativicutes	Megasphaera elsdenii	J	Translation	tr|G0VNG3|G0VNG3_MEGEL
Elongation factor P	Negativicutes	Megasphaera sp.	J	Translation	tr|G0VP48|G0VP48_MEGEL tr|F5TGJ4|F5TGJ4_9FIRM tr|D3LU93|D3LU93_9FIRM tr|F9MPU2|F9MPU2_9FIRM
Elongation factor Tu	Clostridia	Clostridium methylpentosum	J	Translation	tr|C0EE14|C0EE14_9CLOT tr|J2HAC3|J2HAC3_9BACL
Elongation factor Tu	Clostridia	Clostridium sp.	J	Translation	tr|C5UTM6|C5UTM6_CLOBO tr|B2UY95|B2UY95_CLOBA tr|B2TIG1|B2TIG1_CLOBB tr|H7DNS7|H7DNS7_9CLOT tr|H7DH75|H7DH75_9CLOT tr|H7DFI6|H7DFI6_9CLOT tr|H7D3P1|H7D3P1_9CLOT tr|G4CBA5|G4CBA5_9CLOT tr|G4CB92|G4CB92_9CLOT tr|G2IF77|G2IF77_9CLOT
Elongation factor Tu	Bacteroidia	Prevotella sp.	J	Translation	tr|D1PG11|D1PG11_9BACT tr|E1GWR9|E1GWR9_9BACT tr|D1XVH2|D1XVH2_9BACT tr|G6AD56|G6AD56_9BACT tr|D8DU25|D8DU25_PREBR
Elongation factor Tu	Clostridia	Clostridium sp.	J	Translation	tr|J7T343|J7T343_CLOSG tr|D6MEZ8|D6MEZ8_9CLOT tr|C6Q330|C6Q330_9CLOT tr|B9DY93|B9DY93_CLOK1 tr|G9EWK8|G9EWK8_CLOSG tr|E8ZP32|E8ZP32_CLOB0 tr|C3KVQ3|C3KVQ3_CLOB6 tr|C1FMV3|C1FMV3_CLOBJ tr|B1QHJ1|B1QHJ1_CLOBO tr|B1Q968|B1Q968_CLOBO
Elongation factor Tu	N/A	Bacteria	J	Translation	tr|B5IPV7|B5IPV7_9CHRO tr|J9HQN0|J9HQN0_9BACL tr|J5I9T5|J5I9T5_9FIRM tr|J4QAV9|J4QAV9_9FIRM tr|G5H0R5|G5H0R5_9FIRM tr|G5GQF3|G5GQF3_9FIRM tr|E7N1T5|E7N1T5_9FIRM tr|E4LI88|E4LI88_9FIRM tr|D4S5L3|D4S5L3_9FIRM tr|J2HAC3|J2HAC3_9BACL
Elongation factor Tu	Gammaproteobacteria	Azotobacter vinelandii	J	Translation	tr|C1DKJ8|C1DKJ8_AZOVD
Elongation factor Tu	Nitrospirales	Leptospirillum ferrodiazotrophum	J	Translation	tr|C6HVV9|C6HVV9_9BACT
Elongation factor Tu	Bacteroidia	Prevotella sp.	J	Translation	tr|D3IKW2|D3IKW2_9BACT tr|G5GE45|G5GE45_9BACT tr|D1PZN8|D1PZN8_9BACT tr|F9D151|F9D151_9BACT tr|F8NA53|F8NA53_9BACT tr|D6BHL1|D6BHL1_9FUSO
Elongation factor Tu	N/A	Firmicutes	J	Translation	tr|D9SXA2|D9SXA2_CLOC7 tr|F0K7H8|F0K7H8_CLOAE tr|F7NI94|F7NI94_9FIRM tr|C5UTM6|C5UTM6_CLOBO tr|B2UY95|B2UY95_CLOBA tr|B2TIG1|B2TIG1_CLOBB tr|E8LCW5|E8LCW5_9FIRM tr|J7T343|J7T343_CLOSG tr|G9EWK8|G9EWK8_CLOSG tr|E8ZP32|E8ZP32_CLOB0
Elongation factor Tu	Clostridia	Clostridiales	J	Translation	tr|F7JYI3|F7JYI3_9FIRM tr|G1WPN8|G1WPN8_9FIRM tr|C0CL73|C0CL73_9FIRM tr|B0G4A6|B0G4A6_9FIRM tr|A6BCN2|A6BCN2_9FIRM tr|A7B217|A7B217_RUMGN tr|E5VJ98|E5VJ98_9FIRM tr|D6DGS9|D6DGS9_CLOSC tr|D4MUH6|D4MUH6_9FIRM tr|D4MQ81|D4MQ81_9FIRM
Elongation factor Tu	Clostridia	Clostridium acetobutylicum	J	Translation	tr|F7ZY55|F7ZY55_CLOAT tr|F0K7H8|F0K7H8_CLOAE
Elongation factor Tu	Negativicutes	Megasphaera elsdenii	J	Translation	tr|G0VNG4|G0VNG4_MEGEL
Elongation factor Tu	Clostridia	Clostridium sp.	J	Translation	tr|H2JHJ2|H2JHJ2_9CLOT tr|F1TDW2|F1TDW2_9CLOT
Elongation factor Tu	Bacilli	Lactobacillales	J	Translation	tr|H3P406|H3P406_LACPN tr|E1TKW8|E1TKW8_LACPS tr|D7VBX5|D7VBX5_LACPN tr|C6VR48|C6VR48_LACPJ tr|G9WGC0|G9WGC0_9LACT tr|I8R9K4|I8R9K4_LACPE tr|G0M0H0|G0M0H0_LACPE tr|F6IX81|F6IX81_LACPE tr|K6T5E6|K6T5E6_LACCA tr|K6T2I6|K6T2I6_LACCA
Elongation factor Tu	Cytophagia	Cytophagaceae	J	Translation	tr|I2ESL5|I2ESL5_EMTOG tr|E4RX13|E4RX13_LEAB4
Elongation factor Tu	Bacteroidia	Prevotella sp.	J	Translation	tr|I4Z8Y6|I4Z8Y6_9BACT tr|E1GWR9|E1GWR9_9BACT tr|D1XVH2|D1XVH2_9BACT tr|I0TC57|I0TC57_9BACT tr|H1HNP1|H1HNP1_9BACT tr|G1WD30|G1WD30_9BACT tr|F2KXH8|F2KXH8_PREDF tr|F0H4J2|F0H4J2_9BACT tr|F0F713|F0F713_9BACT tr|E6MPA3|E6MPA3_9BACT
Elongation factor Tu	Clostridia	Clostridium leptum	J	Translation	tr|A7VZB8|A7VZB8_9CLOT
Elongation factor Tu	Gammaproteobacteria	Azotobacter vinelandii	J	Translation	tr|C1DKJ8|C1DKJ8_AZOVD
Elongation factor Tu	Clostridia	Coprococcus catus	J	Translation	tr|D4J738|D4J738_9FIRM
Elongation factor Tu	Erysipelotrichia	Erysipelotrichaceae	J	Translation	tr|E7GDP3|E7GDP3_9FIRM tr|E2NSF3|E2NSF3_9FIRM
Elongation factor Tu	Clostridia	Clostridiales	J	Translation	tr|F1TDW2|F1TDW2_9CLOT tr|H2JHJ2|H2JHJ2_9CLOT tr|F3BBL3|F3BBL3_9FIRM tr|E9RWV7|E9RWV7_9FIRM tr|F7JEX6|F7JEX6_9FIRM tr|F3ATZ6|F3ATZ6_9FIRM tr|E5XIB2|E5XIB2_9FIRM tr|D4M4C8|D4M4C8_9FIRM tr|B5CT50|B5CT50_9FIRM tr|A5KQI4|A5KQI4_9FIRM
Elongation factor Tu	Bacteroidia	Bacteroidales	J	Translation	tr|F4KJW7|F4KJW7_PORAD tr|E4KVK6|E4KVK6_9PORP tr|C2MBI6|C2MBI6_9PORP tr|F0R8V0|F0R8V0_BACSH tr|K5CBL5|K5CBL5_9BACE tr|J9G1X1|J9G1X1_9ZZZZ
Elongation factor Tu	Clostridia	Clostridium acetobutylicum	J	Translation	tr|F7ZY55|F7ZY55_CLOAT tr|F0K7H8|F0K7H8_CLOAE
Elongation factor Tu	N/A	Bacteria	J	Translation	tr|F9DK09|F9DK09_9BACT tr|F9DAM5|F9DAM5_9BACT tr|D3HPI9|D3HPI9_LEGLN tr|D1RMS5|D1RMS5_LEGLO tr|K2BLN2|K2BLN2_9BACT tr|E1X0M5|E1X0M5_BACMS tr|A8ZUU2|A8ZUU2_DESOH tr|F8AV25|F8AV25_FRADG tr|I9KIS7|I9KIS7_9ACTO tr|A0ZSX8|A0ZSX8_9BACT
Elongation factor Tu	Negativicutes	Megasphaera elsdenii	J	Translation	tr|G0VNG4|G0VNG4_MEGEL
Elongation factor Tu	Bacteroidia	Prevotella micans	J	Translation	tr|H1Q3Q2|H1Q3Q2_9BACT
Elongation factor Tu	Clostridia	Clostridiales	J	Translation	tr|H2JHJ2|H2JHJ2_9CLOT tr|C4IF57|C4IF57_CLOBU tr|B1QUE9|B1QUE9_CLOBU tr|F7JEX6|F7JEX6_9FIRM tr|F3ATZ6|F3ATZ6_9FIRM tr|E5XIB2|E5XIB2_9FIRM tr|D4M4C8|D4M4C8_9FIRM tr|B5CT50|B5CT50_9FIRM tr|A5KQI4|A5KQI4_9FIRM tr|F1TDW2|F1TDW2_9CLOT
Elongation factor Tu	N/A	Bacteroidetes	J	Translation	tr|H8KYJ6|H8KYJ6_FRAAD tr|E7RQC2|E7RQC2_9BACT tr|G5SWW9|G5SWW9_9BACT tr|F3Y3D8|F3Y3D8_9FLAO tr|F3QW14|F3QW14_9BACT tr|E0NVV0|E0NVV0_9BACT tr|E4KVK6|E4KVK6_9PORP tr|J5I188|J5I188_9BACT tr|E6K3G1|E6K3G1_9BACT tr|D3HZK9|D3HZK9_9BACT
Elongation factor Tu	N/A	Bacteroidetes	J	Translation	tr|I2ESL5|I2ESL5_EMTOG tr|D5EUX5|D5EUX5_PRER2 tr|E4RX13|E4RX13_LEAB4 tr|A1ZV31|A1ZV31_9BACT tr|I2GSD2|I2GSD2_9BACT tr|I0K4P5|I0K4P5_9BACT tr|D2QMQ1|D2QMQ1_SPILD tr|K1Z2I9|K1Z2I9_9BACT tr|J1FL38|J1FL38_9BACT tr|C6VT21|C6VT21_DYAFD
Elongation factor Tu	Bacteroidia	Prevotella sp.	J	Translation	tr|I4Z8Y6|I4Z8Y6_9BACT tr|E1GWR9|E1GWR9_9BACT tr|D1XVH2|D1XVH2_9BACT
Elongation factor Tu	N/A	Firmicutes	J	Translation	tr|Q060Z1|Q060Z1_9SYNE tr|G0VND3|G0VND3_MEGEL tr|D5WRR8|D5WRR8_BACT2 tr|I0GNQ6|I0GNQ6_SELRL tr|A7VZB8|A7VZB8_9CLOT tr|B1I1K8|B1I1K8_DESAP tr|B1I1I6|B1I1I6_DESAP tr|C9LTC7|C9LTC7_9FIRM tr|F6CKK2|F6CKK2_DESK7 tr|F6CKI8|F6CKI8_DESK7
Elongation factor Tu V=1	Bacteroidia	Prevotella bergensis	J	Translation	tr|D1PZN8|D1PZN8_9BACT tr|D3IKW2|D3IKW2_9BACT
Ribonuclease E	Gammaproteobacteria	Pseudomonadaceae	J	RNA processing	tr|C1DR24|C1DR24_AZOVD tr|Q88LM4|Q88LM4_PSEPK tr|Q1ICZ6|Q1ICZ6_PSEE4 tr|J7UB16|J7UB16_PSEME tr|J6NT95|J6NT95_PSEPU tr|J3I6Q0|J3I6Q0_9PSED tr|J2Y088|J2Y088_9PSED tr|I7IEK9|I7IEK9_PSEPS tr|I7C636|I7C636_PSEPU tr|I3UQP7|I3UQP7_PSEPU
Ribonuclease E	Gammaproteobacteria	Pseudomonadaceae	J	RNA processing	tr|C1DR24|C1DR24_AZOVD tr|J7UB16|J7UB16_PSEME tr|I7IEK9|I7IEK9_PSEPS tr|F4DZT8|F4DZT8_PSEMN tr|A4XSR7|A4XSR7_PSEMY tr|Q9HZM8|Q9HZM8_PSEAE tr|Q02PD9|Q02PD9_PSEAB tr|K6CJI1|K6CJI1_PSEST tr|K5X903|K5X903_9PSED tr|K1DG97|K1DG97_PSEAI
30S ribosomal protein S1	Gammaproteobacteria	Pseudomonadaceae	J	Translation	tr|C1DRR4|C1DRR4_AZOVD tr|K6CRP1|K6CRP1_PSEST tr|K5YF58|K5YF58_9PSED tr|I4JIP9|I4JIP9_PSEST tr|I4CUF5|I4CUF5_PSEST tr|H7EUS9|H7EUS9_PSEST tr|F8H046|F8H046_PSEUT tr|F2N5V3|F2N5V3_PSEU6 tr|A4VLZ1|A4VLZ1_PSEU5 tr|Q02PW8|Q02PW8_PSEAB
30S ribosomal protein S1	Gammaproteobacteria	Pseudomonadaceae	J	Translation	tr|C1DRR4|C1DRR4_AZOVD tr|K6CRP1|K6CRP1_PSEST tr|I4CUF5|I4CUF5_PSEST tr|H7EUS9|H7EUS9_PSEST tr|F8H046|F8H046_PSEUT tr|F2N5V3|F2N5V3_PSEU6 tr|A4VLZ1|A4VLZ1_PSEU5 tr|Q02PW8|Q02PW8_PSEAB tr|K1DRG8|K1DRG8_PSEAI tr|K1DII1|K1DII1_PSEAI
30S ribosomal protein S1	Bacteroidia	Prevotella sp.	J	Translation	tr|D1VY36|D1VY36_9BACT tr|G5SQU4|G5SQU4_9BACT tr|F3XYL4|F3XYL4_9FLAO tr|F3QU79|F3QU79_9BACT tr|E7RRZ3|E7RRZ3_9BACT tr|B5D1Z0|B5D1Z0_9BACE tr|J5HA04|J5HA04_9BACT tr|I4ZAS6|I4ZAS6_9BACT tr|I0TDT6|I0TDT6_9BACT tr|G6B1X4|G6B1X4_9BACT
30S ribosomal protein S1	Gammaproteobacteria	Pseudomonas sp.	J	Translation	tr|Q1ID98|Q1ID98_PSEE4 tr|Q02PW8|Q02PW8_PSEAB tr|K6CRP1|K6CRP1_PSEST tr|K6BP61|K6BP61_PSEVI tr|K5YF58|K5YF58_9PSED tr|K1DRG8|K1DRG8_PSEAI tr|K1DII1|K1DII1_PSEAI tr|K1CRN6|K1CRN6_PSEAI tr|K1CLZ2|K1CLZ2_PSEAI tr|K1CIH6|K1CIH6_PSEAI
30S ribosomal protein S10	Gammaproteobacteria	Pseudomonas sp.	J	Translation	tr|K6BQJ2|K6BQJ2_PSEVI tr|K6BQB8|K6BQB8_PSEST tr|K5Y4B1|K5Y4B1_9PSED tr|K1DWA8|K1DWA8_PSEAI tr|K1DVD5|K1DVD5_PSEAI tr|K1DCB8|K1DCB8_PSEAI tr|K1CT25|K1CT25_PSEAI tr|K1C8J1|K1C8J1_PSEAI tr|K0YEZ5|K0YEZ5_PSEAI tr|K0WQ56|K0WQ56_PSEFL
30S ribosomal protein S11	Gammaproteobacteria	Pseudomonas viridiflava	J	Translation	tr|K6BCY9|K6BCY9_PSEVI tr|K2T5N8|K2T5N8_PSESY tr|K1DRA1|K1DRA1_PSEAI tr|K1DR36|K1DR36_PSEAI tr|K1D5V7|K1D5V7_PSEAI tr|K1CTQ2|K1CTQ2_PSEAI tr|K1C0L4|K1C0L4_PSEAI tr|K1AY04|K1AY04_PSEFL tr|K0XUS8|K0XUS8_PSEAI tr|K0WYC6|K0WYC6_PSEFL
30S ribosomal protein S16	Gammaproteobacteria	Pseudomonas sp.	J	Translation	tr|K5YMM4|K5YMM4_9PSED tr|I7AAP3|I7AAP3_PSEST tr|I4JNU7|I4JNU7_PSEST tr|H7EVQ2|H7EVQ2_PSEST tr|F8H181|F8H181_PSEUT tr|F6ABD2|F6ABD2_PSEF1 tr|F2MW70|F2MW70_PSEU6
30S ribosomal protein S16	Gammaproteobacteria	Pseudomonas sp.	J	Translation	tr|K5YMM4|K5YMM4_9PSED tr|I7AAP3|I7AAP3_PSEST tr|I4JNU7|I4JNU7_PSEST
30S ribosomal protein S2	Negativicutes	Megasphaera elsdenii	J	Translation	tr|G0VRY5|G0VRY5_MEGEL
30S ribosomal protein S2	N/A	Bacteroidetes	J	Translation	tr|F8N6L2|F8N6L2_9BACT tr|F2KWJ7|F2KWJ7_PREDF tr|F0H9A4|F0H9A4_9BACT tr|J2T273|J2T273_9FLAO tr|H0KPG6|H0KPG6_9FLAO tr|D7VYJ0|D7VYJ0_9FLAO tr|F9D2I4|F9D2I4_9BACT
30S ribosomal protein S2	Negativicutes	Megasphaera elsdenii	J	Translation	tr|G0VRY5|G0VRY5_MEGEL
30S ribosomal protein S4	Negativicutes	Megasphaera sp.	J	Translation	tr|G0VP38|G0VP38_MEGEL tr|F5THI2|F5THI2_9FIRM tr|D3LV07|D3LV07_9FIRM
30S ribosomal protein S4	Gammaproteobacteria	Pseudomonas sp.	J	Translation	tr|K6BQD8|K6BQD8_PSEST tr|K5Y475|K5Y475_9PSED tr|J7SMY4|J7SMY4_PSEME tr|I7K6R5|I7K6R5_PSEPS tr|I7AD55|I7AD55_PSEST tr|I4JK72|I4JK72_PSEST tr|I4CXL2|I4CXL2_PSEST tr|H7ETF8|H7ETF8_PSEST tr|F8H9W0|F8H9W0_PSEUT tr|F4DLB8|F4DLB8_PSEMN
30S ribosomal protein S4	Gammaproteobacteria	Pseudomonas sp.	J	Translation	tr|K6BQD8|K6BQD8_PSEST tr|K5Y475|K5Y475_9PSED tr|J7SMY4|J7SMY4_PSEME tr|I7K6R5|I7K6R5_PSEPS tr|I7AD55|I7AD55_PSEST tr|I4JK72|I4JK72_PSEST tr|I4CXL2|I4CXL2_PSEST tr|H7ETF8|H7ETF8_PSEST tr|F8H9W0|F8H9W0_PSEUT tr|F4DLB8|F4DLB8_PSEMN
30S ribosomal protein S6	Gammaproteobacteria	Pseudomonas sp.	J	Translation	tr|K6CUA0|K6CUA0_PSEST tr|K6BDA7|K6BDA7_PSEVI tr|K2TMA4|K2TMA4_PSESY tr|K2TB49|K2TB49_PSESY tr|K2RSV4|K2RSV4_9PSED tr|K1AKM5|K1AKM5_PSEFL tr|K0WE55|K0WE55_PSEFL tr|J8VB92|J8VB92_PSEPU tr|J7THX3|J7THX3_PSEME tr|J5SS81|J5SS81_PSEPU
30S ribosomal protein S7	Negativicutes	Megasphaera elsdenii	J	Translation	tr|G0VNG2|G0VNG2_MEGEL
30S ribosomal protein S8	Gammaproteobacteria	Pseudomonas sp.	J	Translation	tr|K1DWC8|K1DWC8_PSEAI tr|K1DVF6|K1DVF6_PSEAI tr|K1DCD6|K1DCD6_PSEAI tr|K1CT34|K1CT34_PSEAI tr|K1C8K5|K1C8K5_PSEAI tr|K0YEY5|K0YEY5_PSEAI tr|J7A9C7|J7A9C7_PSEAI tr|I6SMI3|I6SMI3_PSEAI tr|I1A8K6|I1A8K6_PSEAI tr|H3T7K0|H3T7K0_PSEAE
50S ribosomal protein L1	Gammaproteobacteria	Pseudomonas sp.	J	Translation	tr|K6BPZ2|K6BPZ2_PSEVI tr|K2STW7|K2STW7_PSESY tr|K2SR55|K2SR55_9PSED tr|K2S720|K2S720_PSESY tr|J6WCF7|J6WCF7_PSEPU tr|J3E6U2|J3E6U2_9PSED tr|I7BUD7|I7BUD7_PSEPU tr|I3UWU3|I3UWU3_PSEPU tr|F8G110|F8G110_PSEPU tr|F6AJ96|F6AJ96_PSEF1
50S ribosomal protein L1	Negativicutes	Megasphaera elsdenii	J	Translation	tr|G0VM63|G0VM63_MEGEL
50S ribosomal protein L1	Gammaproteobacteria	Pseudomonas sp.	J	Translation	tr|K6BPZ2|K6BPZ2_PSEVI tr|K2STW7|K2STW7_PSESY tr|K2SR55|K2SR55_9PSED tr|K2S720|K2S720_PSESY tr|J6WCF7|J6WCF7_PSEPU tr|J3E6U2|J3E6U2_9PSED tr|I7BUD7|I7BUD7_PSEPU tr|I3UWU3|I3UWU3_PSEPU tr|F8G110|F8G110_PSEPU tr|F6AJ96|F6AJ96_PSEF1
50S ribosomal protein L10	Gammaproteobacteria	Pseudomonas sp.	J	Translation	tr|F6AJ97|F6AJ97_PSEF1 tr|K6CLI7|K6CLI7_PSEST tr|K1DWG9|K1DWG9_PSEAI tr|K1DL65|K1DL65_PSEAI tr|K1D235|K1D235_PSEAI tr|K1CTS7|K1CTS7_PSEAI tr|K1CPF4|K1CPF4_PSEAI tr|K0XUB0|K0XUB0_PSEAI tr|J7DFX9|J7DFX9_PSEAI tr|I6RT36|I6RT36_PSEAI
50S ribosomal protein L14	N/A	Bacteria	J	Translation	tr|G0VNH8|G0VNH8_MEGEL tr|F9MNH4|F9MNH4_9FIRM tr|F5TIL3|F5TIL3_9FIRM tr|D3LU24|D3LU24_9FIRM tr|K6UHN5|K6UHN5_ACIRA tr|K2IXF5|K2IXF5_9GAMM tr|K2BIJ0|K2BIJ0_9BACT tr|K1ZYD6|K1ZYD6_9BACT tr|J4PK92|J4PK92_ACIRA tr|I3YGA6|I3YGA6_THIV6
50S ribosomal protein L14	Gammaproteobacteria	Gammaproteobacteria	J	Translation	tr|Q3RCL1|Q3RCL1_XYLFS tr|Q3R3C9|Q3R3C9_XYLFS tr|K6DK87|K6DK87_PSEST tr|K5Z1L1|K5Z1L1_9PSED tr|I6Z8C4|I6Z8C4_PSEST tr|I4JK86|I4JK86_PSEST tr|I4CXM6|I4CXM6_PSEST tr|H8FGC6|H8FGC6_XANCI tr|H7ETH2|H7ETH2_PSEST tr|H1XLC3|H1XLC3_9XANT
50S ribosomal protein L14	Negativicutes	Megasphaera sp.	J	Translation	tr|G0VNH8|G0VNH8_MEGEL tr|F9MNH4|F9MNH4_9FIRM tr|F5TIL3|F5TIL3_9FIRM tr|D3LU24|D3LU24_9FIRM
50S ribosomal protein L14	Gammaproteobacteria	Pseudomonas sp.	J	Translation	tr|K6DK87|K6DK87_PSEST tr|K5Z1L1|K5Z1L1_9PSED tr|I6Z8C4|I6Z8C4_PSEST tr|I4JK86|I4JK86_PSEST tr|I4CXM6|I4CXM6_PSEST tr|H7ETH2|H7ETH2_PSEST tr|F8H9U6|F8H9U6_PSEUT tr|F2MVX0|F2MVX0_PSEU6 tr|E6WVG0|E6WVG0_PSEUU tr|E2RY26|E2RY26_PSEST
50S ribosomal protein L18	Gammaproteobacteria	Pseudomonas sp.	J	Translation	tr|K5X9P0|K5X9P0_9PSED tr|I4JK80|I4JK80_PSEST tr|I4CXM0|I4CXM0_PSEST tr|H7ETG6|H7ETG6_PSEST tr|F8H9V2|F8H9V2_PSEUT tr|F2MVX6|F2MVX6_PSEU6 tr|E2RY30|E2RY30_PSEST tr|A4VHP6|A4VHP6_PSEU5
50S ribosomal protein L19	Gammaproteobacteria	Pseudomonas sp.	J	Translation	tr|K1DPD4|K1DPD4_PSEAI tr|K1DNC0|K1DNC0_PSEAI tr|K1DFY1|K1DFY1_PSEAI tr|K1D0Q7|K1D0Q7_PSEAI tr|K1BWP8|K1BWP8_PSEAI tr|K0XRV2|K0XRV2_PSEAI tr|J6MM92|J6MM92_PSEAI tr|I6SNP5|I6SNP5_PSEAI tr|I1AEG7|I1AEG7_PSEAI tr|H3T8D6|H3T8D6_PSEAE
50S ribosomal protein L19	Gammaproteobacteria	Pseudomonas sp.	J	Translation	tr|K1DPD4|K1DPD4_PSEAI tr|K1DNC0|K1DNC0_PSEAI tr|K1DFY1|K1DFY1_PSEAI tr|K1D0Q7|K1D0Q7_PSEAI tr|K1BWP8|K1BWP8_PSEAI tr|K0XRV2|K0XRV2_PSEAI tr|J6MM92|J6MM92_PSEAI tr|I6SNP5|I6SNP5_PSEAI tr|I1AEG7|I1AEG7_PSEAI tr|H3T8D6|H3T8D6_PSEAE
50S ribosomal protein L2	Gammaproteobacteria	Gammaproteobacteria	J	Translation	tr|H8W478|H8W478_MARHY tr|H8KYK6|H8KYK6_FRAAD tr|G6YVY2|G6YVY2_9ALTE tr|G2FAS4|G2FAS4_9GAMM tr|G2DCQ2|G2DCQ2_9GAMM tr|E4PLZ1|E4PLZ1_MARAH tr|A6F170|A6F170_9ALTE tr|A4BKS0|A4BKS0_9GAMM tr|A3JEQ0|A3JEQ0_9ALTE tr|A0Z141|A0Z141_9GAMM
50S ribosomal protein L2	Gammaproteobacteria	Gammaproteobacteria	J	Translation	tr|A4BKS0|A4BKS0_9GAMM tr|I2JLZ8|I2JLZ8_9GAMM tr|K5YG24|K5YG24_9PSED tr|K1DR78|K1DR78_PSEAI tr|K1DR04|K1DR04_PSEAI tr|K1D5T1|K1D5T1_PSEAI tr|K1CTP0|K1CTP0_PSEAI tr|K1C0J8|K1C0J8_PSEAI tr|K0XUU0|K0XUU0_PSEAI tr|J6MQH9|J6MQH9_PSEAI
50S ribosomal protein L2	Bacteroidia	Bacteroidales	J	Translation	tr|I9GBZ3|I9GBZ3_9BACE tr|I8YN72|I8YN72_9BACE tr|F9DAJ7|F9DAJ7_9BACT tr|D3IKQ7|D3IKQ7_9BACT tr|C9PTW2|C9PTW2_9BACT tr|C6II32|C6II32_9BACE tr|I4Z910|I4Z910_9BACT tr|I1YW49|I1YW49_PREIN tr|I0TC83|I0TC83_9BACT tr|G6AD78|G6AD78_9BACT
50S ribosomal protein L22	Gammaproteobacteria	Pseudomonadaceae	J	Translation	tr|F8H9U1|F8H9U1_PSEUT tr|F2MVW5|F2MVW5_PSEU6 tr|E2RY23|E2RY23_PSEST tr|C1DKL8|C1DKL8_AZOVD
50S ribosomal protein L22	Gammaproteobacteria	Pseudomonadaceae	J	Translation	tr|F8H9U1|F8H9U1_PSEUT tr|F2MVW5|F2MVW5_PSEU6 tr|E2RY23|E2RY23_PSEST tr|C1DKL8|C1DKL8_AZOVD
50S ribosomal protein L3	Gammaproteobacteria	Pseudomonas sp.	J	Translation	tr|F6AJA6|F6AJA6_PSEF1 tr|J7UJR9|J7UJR9_PSEME tr|I7J2B8|I7J2B8_PSEPS tr|F4DLE2|F4DLE2_PSEMN tr|K6BQ02|K6BQ02_PSEVI tr|K2STY1|K2STY1_PSESY tr|K2SR43|K2SR43_9PSED tr|K2S708|K2S708_PSESY tr|K1AWT3|K1AWT3_PSEFL tr|K0X8G6|K0X8G6_PSEFL
50S ribosomal protein L3	Gammaproteobacteria	Pseudomonas sp.	J	Translation	tr|F6AJA6|F6AJA6_PSEF1 tr|I7J2B8|I7J2B8_PSEPS tr|J7UJR9|J7UJR9_PSEME tr|F4DLE2|F4DLE2_PSEMN
50S ribosomal protein L4	Gammaproteobacteria	Gammaproteobacteria	J	Translation	tr|I7AGZ6|I7AGZ6_PSEST tr|K6CLJ9|K6CLJ9_PSEST tr|H7ETI1|H7ETI1_PSEST tr|F8H9T7|F8H9T7_PSEUT
50S ribosomal protein L5	Negativicutes	Megasphaera elsdenii	J	Translation	tr|G0VNI0|G0VNI0_MEGEL
50S ribosomal protein L5	Negativicutes	Megasphaera sp.	J	Translation	tr|G0VNI0|G0VNI0_MEGEL tr|F9MNH6|F9MNH6_9FIRM
50S ribosomal protein L5	Gammaproteobacteria	Pseudomonas sp.	J	Translation	tr|J2MMN5|J2MMN5_PSEFL tr|I4JY01|I4JY01_PSEFL tr|G8Q055|G8Q055_PSEFL tr|F2KLX8|F2KLX8_PSEBN tr|K6CC26|K6CC26_PSEVI tr|K2TMP9|K2TMP9_PSESY tr|K2T791|K2T791_PSESY tr|K2SR31|K2SR31_9PSED tr|K1B6S9|K1B6S9_PSEFL tr|K0WL38|K0WL38_PSEFL
50S ribosomal protein L5	Gammaproteobacteria	Pseudomonas sp.	J	Translation	tr|J2MMN5|J2MMN5_PSEFL tr|K6CZC7|K6CZC7_PSEST tr|K5YFF4|K5YFF4_9PSED tr|J7TLQ3|J7TLQ3_PSEME tr|I7KBD2|I7KBD2_PSEPS tr|I6ZJ56|I6ZJ56_PSEST tr|I4JK84|I4JK84_PSEST tr|I4CXM4|I4CXM4_PSEST tr|H7ETH0|H7ETH0_PSEST tr|F8H9U8|F8H9U8_PSEUT
50S ribosomal protein L6	Gammaproteobacteria	Pseudomonadaceae	J	Translation	tr|J7UJT1|J7UJT1_PSEME tr|I7J2B0|I7J2B0_PSEPS tr|F4DLC7|F4DLC7_PSEMN tr|C1DKM8|C1DKM8_AZOVD
Ribosomal protein S7 (Fragment)	Gammaproteobacteria	Pseudomonas sp.	J	Translation	tr|Q1PAK6|Q1PAK6_9PSED tr|Q1PAK0|Q1PAK0_9PSED tr|Q1PAI6|Q1PAI6_9PSED tr|Q1PAI5|Q1PAI5_9PSED tr|Q1PAI0|Q1PAI0_9PSED tr|Q1PAH9|Q1PAH9_9PSED tr|J3EDK0|J3EDK0_9PSED tr|J2FIS8|J2FIS8_9PSED tr|I4XZ45|I4XZ45_9PSED tr|A0MVS7|A0MVS7_9PSED
Ribosomal protein S7 (Fragment)	Gammaproteobacteria	Pseudomonas sp.	J	Translation	tr|Q1PAL0|Q1PAL0_9PSED tr|Q1PAK8|Q1PAK8_9PSED tr|Q1PAK7|Q1PAK7_9PSED tr|Q1PAK6|Q1PAK6_9PSED tr|Q1PAK5|Q1PAK5_9PSED tr|Q1PAK4|Q1PAK4_9PSED tr|Q1PAK3|Q1PAK3_9PSED tr|Q1PAK0|Q1PAK0_9PSED tr|Q1PAJ8|Q1PAJ8_9PSED tr|Q1PAJ7|Q1PAJ7_9PSED
Ribosomal protein S7 (Fragment)	Gammaproteobacteria	Pseudomonas sp.	J	Translation	tr|Q1PAK6|Q1PAK6_9PSED tr|Q1PAK0|Q1PAK0_9PSED tr|Q1PAI6|Q1PAI6_9PSED tr|Q1PAI5|Q1PAI5_9PSED tr|Q1PAI0|Q1PAI0_9PSED tr|Q1PAH9|Q1PAH9_9PSED tr|K6AFY2|K6AFY2_PSEVI tr|K2TPF6|K2TPF6_PSESY tr|K2SY85|K2SY85_PSESY tr|J3IAB3|J3IAB3_9PSED
Ribosomal protein S7 (Fragment)	Gammaproteobacteria	Pseudomonas sp.	J	Translation	tr|Q1PAL0|Q1PAL0_9PSED tr|Q1PAK8|Q1PAK8_9PSED tr|Q1PAK7|Q1PAK7_9PSED tr|Q1PAK6|Q1PAK6_9PSED tr|Q1PAK5|Q1PAK5_9PSED tr|Q1PAK4|Q1PAK4_9PSED tr|Q1PAK3|Q1PAK3_9PSED tr|Q1PAK0|Q1PAK0_9PSED tr|Q1PAJ8|Q1PAJ8_9PSED tr|Q1PAJ7|Q1PAJ7_9PSED
Ribosomal subunit interface protein	Negativicutes	Megasphaera elsdenii	J	Translation	tr|G0VLV0|G0VLV0_MEGEL
Putative endoribonuclease L-PSP	Negativicutes	Megasphaera elsdenii	J	Translation initiation inhibitor	tr|G0VPX1|G0VPX1_MEGEL
Trigger factor	Negativicutes	Megasphaera elsdenii	K,O	Chaperone	tr|G0VPM8|G0VPM8_MEGEL
Trigger factor	Gammaproteobacteria	Pseudomonas sp.	K,O	Chaperone	tr|K1DAG0|K1DAG0_PSEAI tr|K1D4E4|K1D4E4_PSEAI tr|K1CG83|K1CG83_PSEAI tr|K1C6E0|K1C6E0_PSEAI tr|K1BKM2|K1BKM2_PSEAI tr|K0XZV0|K0XZV0_PSEAI tr|J7DCN3|J7DCN3_PSEAI tr|I6RN89|I6RN89_PSEAI tr|I1AD68|I1AD68_PSEAI tr|H3TDI6|H3TDI6_PSEAE
Trigger factor	Negativicutes	Megasphaera elsdenii	K,O	Chaperone	tr|G0VPM8|G0VPM8_MEGEL
Trigger factor	Gammaproteobacteria	Pseudomonas sp.	K,O	Chaperone	tr|J2YI18|J2YI18_9PSED tr|J8V983|J8V983_PSEPU tr|J3G595|J3G595_9PSED tr|F8FXG1|F8FXG1_PSEPU
Transcriptional regulator MvaT	Gammaproteobacteria	Azotobacter vinelandii	K	DNA binding, transcriptional regulator	tr|C1DSN0|C1DSN0_AZOVD
Cold shock domain family protein	Gammaproteobacteria	Gammaproteobacteria	K	DNA-binding protein, transcription regulation	tr|C1DPG7|C1DPG7_AZOVD tr|Q8PJY2|Q8PJY2_XANAC tr|Q8P8F5|Q8P8F5_XANCP tr|Q887L7|Q887L7_PSESM tr|Q5GZ96|Q5GZ96_XANOR tr|Q4ZXH4|Q4ZXH4_PSEU2 tr|Q4UVN2|Q4UVN2_XANC8 tr|Q4K7Q5|Q4K7Q5_PSEF5 tr|Q48ME5|Q48ME5_PSE14 tr|Q3K7X2|Q3K7X2_PSEPF
Two-component system, transcriptional regulatory protein (Fragment)	Bacteroidia	Bacteroidales	K,T	DNA binding, transcriptional regulator	tr|J9F7Z2|J9F7Z2_9ZZZZ tr|D3I9G4|D3I9G4_9BACT tr|D1PBV3|D1PBV3_9BACT tr|I9QGV0|I9QGV0_9BACE tr|I9FLB9|I9FLB9_9BACE tr|I8ZQB8|I8ZQB8_BACVU tr|I8WLM0|I8WLM0_9BACE tr|G1W980|G1W980_9BACT tr|F0R4N8|F0R4N8_BACSH tr|E6MMB4|E6MMB4_9BACT
DNA-binding protein HU	Gammaproteobacteria	Pseudomonas sp.	L	DNA binding, transcriptional regulator	tr|Q02KU7|Q02KU7_PSEAB tr|K6BIM5|K6BIM5_PSEST tr|K5YD02|K5YD02_9PSED tr|K1DEQ7|K1DEQ7_PSEAI tr|K1DAX1|K1DAX1_PSEAI tr|K1CFP2|K1CFP2_PSEAI tr|K1C5L7|K1C5L7_PSEAI tr|K1BN12|K1BN12_PSEAI tr|K0YKJ7|K0YKJ7_PSEAI tr|J7U8E6|J7U8E6_PSEME
DNA-binding response regulator (Fragment)	Bacteroidia	Prevotella sp.	L	DNA binding, transcriptional regulator	tr|C9PZ44|C9PZ44_9BACT
DNA-directed RNA polymerase subunit alpha	Gammaproteobacteria	Pseudomonadaceae	L,K	DNA binding, transcriptional regulator	tr|C1DKN8|C1DKN8_AZOVD tr|K6DKA3|K6DKA3_PSEST tr|K5Z1J5|K5Z1J5_9PSED tr|J7UJT9|J7UJT9_PSEME tr|I7J2A3|I7J2A3_PSEPS tr|I6Z8A9|I6Z8A9_PSEST tr|I4JK71|I4JK71_PSEST tr|I4CXL1|I4CXL1_PSEST tr|H7ETF7|H7ETF7_PSEST tr|H0JEP3|H0JEP3_9PSED
DNA-directed RNA polymerase subunit alpha	Gammaproteobacteria	Azotobacter vinelandii	L,K	DNA binding, transcriptional regulator	tr|C1DKN8|C1DKN8_AZOVD
DNA-directed RNA polymerase subunit beta	N/A	Firmicutes	L,K	DNA binding, transcriptional regulator	tr|I3VU24|I3VU24_THESW tr|F6BGG4|F6BGG4_THEXL tr|D9TRU6|D9TRU6_THETC tr|D8GJ48|D8GJ48_CLOLD tr|C6Q0W6|C6Q0W6_9CLOT tr|A1HQK2|A1HQK2_9FIRM tr|F5RIM8|F5RIM8_9FIRM tr|Q9F4A8|Q9F4A8_9CLOT tr|Q8GDZ4|Q8GDZ4_HELMO tr|K6U7E4|K6U7E4_9CLOT
SusC/RagA family TonB-linked outer membrane protein	Bacteroidia	Prevotella maculosa	M	Outer membrane receptor	tr|H1HNY6|H1HNY6_9BACT
TonB-dependent Receptor Plug domain-containing protein	N/A	Bacteroidetes	M	Outer membrane receptor	tr|E5X1C0|E5X1C0_9BACE tr|K6A3R9|K6A3R9_9PORP tr|K6AEI6|K6AEI6_9PORP tr|I9HNF4|I9HNF4_BACOV tr|D7K4T8|D7K4T8_9BACE tr|B7BAL5|B7BAL5_9PORP tr|A7M0L4|A7M0L4_BACOV tr|J0WL17|J0WL17_9FLAO
Flagellin	N/A	Firmicutes	N	Cell Motility	tr|I8AKY4|I8AKY4_9BACI tr|I7JSN1|I7JSN1_PAEPO tr|E3EBM9|E3EBM9_PAEPS tr|B2V058|B2V058_CLOBA tr|I4VAX1|I4VAX1_9BACI tr|E8SWB0|E8SWB0_GEOS2 tr|D3AHN6|D3AHN6_9CLOT tr|C9RVE6|C9RVE6_GEOSY tr|A8RWC0|A8RWC0_9CLOT tr|Q93RI9|Q93RI9_BACIU
Flagellin domain protein	N/A	Firmicutes	N	Cell Motility	tr|C6PPI6|C6PPI6_9CLOT tr|Q7D462|Q7D462_CLOAB tr|O69136|O69136_CLOAT tr|F7ZX92|F7ZX92_CLOAT tr|F0K9Y8|F0K9Y8_CLOAE tr|B2V058|B2V058_CLOBA tr|E7FSY9|E7FSY9_9LACO tr|F9DQ95|F9DQ95_9BACL tr|D3FYG4|D3FYG4_BACPE tr|Q9WZL7|Q9WZL7_THEMA
Flagellin domain protein	N/A	Firmicutes	N	Cell Motility	tr|F6B8A6|F6B8A6_DESCC tr|F0DNL5|F0DNL5_9FIRM tr|K6DH87|K6DH87_BACAZ tr|J7J057|J7J057_DESMD tr|G6GG90|G6GG90_9FIRM tr|E8SWB0|E8SWB0_GEOS2 tr|C9RVE6|C9RVE6_GEOSY tr|C6D588|C6D588_PAESJ tr|C5UZR6|C5UZR6_CLOBO tr|C5NNG3|C5NNG3_BACP3
10 kDa chaperonin	Clostridia	Clostridiales	O	Chaperone	tr|G5FB62|G5FB62_9CLOT tr|E9SRD0|E9SRD0_CLOSY tr|E7GU69|E7GU69_CLOSY tr|D6DHN2|D6DHN2_CLOSC tr|D4C791|D4C791_9CLOT tr|G5IDI8|G5IDI8_9CLOT tr|D7GP52|D7GP52_9FIRM tr|C4Z3R3|C4Z3R3_EUBE2 tr|G5HPA4|G5HPA4_9CLOT tr|C5ENF0|C5ENF0_9FIRM
10 kDa chaperonin	Negativicutes	Megasphaera sp.	O	Chaperone	tr|G0VPW4|G0VPW4_MEGEL tr|F9MNB6|F9MNB6_9FIRM
60 kDa chaperonin	Clostridia	Clostridiales	O	Chaperone	tr|E5VGV1|E5VGV1_9FIRM tr|D4MZ52|D4MZ52_9FIRM tr|B0NYL5|B0NYL5_9CLOT
60 kDa chaperonin	Clostridia	Clostridium acetobutylicum	O	Chaperone	tr|F7ZT41|F7ZT41_CLOAT tr|F0KE98|F0KE98_CLOAE
60 kDa chaperonin	Clostridia	Clostridium sp.	O	Chaperone	tr|G7LXP3|G7LXP3_9CLOT tr|K6U8B2|K6U8B2_9CLOT tr|C4IEL9|C4IEL9_CLOBU tr|B1R088|B1R088_CLOBU tr|I7J6J6|I7J6J6_9CLOT
60 kDa chaperonin	Gammaproteobacteria	Azotobacter vinelandii	O	Chaperone	tr|C1DQC2|C1DQC2_AZOVD
60 kDa chaperonin	Clostridia	Clostridium botulinum	O	Chaperone	tr|C5USF9|C5USF9_CLOBO
60 kDa chaperonin	Fusobacteriales	Fusobacterium sp.	O	Chaperone	tr|D4CWJ7|D4CWJ7_9FUSO tr|K1GIX4|K1GIX4_9FUSO tr|J8VMM4|J8VMM4_FUSNU tr|J1L6M3|J1L6M3_FUSNU tr|H1HCU9|H1HCU9_FUSNU tr|G5GWM6|G5GWM6_FUSNP tr|F9ELL8|F9ELL8_FUSNU tr|F7MFK9|F7MFK9_9FUSO tr|F7KXN0|F7KXN0_9FUSO tr|D6LFC2|D6LFC2_9FUSO
60 kDa chaperonin	Clostridia	Clostridiales	O	Chaperone	tr|D4L7W4|D4L7W4_9FIRM tr|H7FBI9|H7FBI9_9CLOT tr|H7DNF5|H7DNF5_9CLOT tr|H7DHB0|H7DHB0_9CLOT tr|H7DGF6|H7DGF6_9CLOT tr|H7D4I1|H7D4I1_9CLOT tr|G4CE00|G4CE00_9CLOT tr|G2IGI8|G2IGI8_9CLOT tr|G2IAX5|G2IAX5_9CLOT tr|F9VJB2|F9VJB2_ARTSS
60 kDa chaperonin	Bacteroidia	Prevotella salivae	O	Chaperone	tr|E6MMU9|E6MMU9_9BACT
60 kDa chaperonin	Gammaproteobacteria	Pseudomonas mendocina	O	Chaperone	tr|F4DWR9|F4DWR9_PSEMN
60 kDa chaperonin	Clostridia	Lachnospiraceae bacterium	O	Chaperone	tr|F7K2P3|F7K2P3_9FIRM
60 kDa chaperonin	Bacteroidia	Prevotella sp.	O	Chaperone	tr|F9D674|F9D674_9BACT tr|D1VWC8|D1VWC8_9BACT
60 kDa chaperonin	N/A	Firmicutes	O	Chaperone	tr|H1PMZ6|H1PMZ6_9FIRM tr|D9SSZ5|D9SSZ5_CLOC7 tr|F9PTB1|F9PTB1_9FIRM tr|F5TAB8|F5TAB8_9FIRM tr|A8SMB2|A8SMB2_9FIRM tr|G4EHB1|G4EHB1_9BACL tr|F7PYB2|F7PYB2_9BACT tr|Q00KY3|Q00KY3_9LACO tr|Q00KY2|Q00KY2_9LACO tr|Q00KX9|Q00KX9_9LACO
60 kDa chaperonin	Clostridia	Clostridium sp.	O	Chaperone	tr|H2JI55|H2JI55_9CLOT
60 kDa chaperonin	Gammaproteobacteria	Pseudomonadaceae	O	Chaperone	tr|I4JKW9|I4JKW9_PSEST tr|K6BMC7|K6BMC7_PSEST tr|C1DQC2|C1DQC2_AZOVD tr|F8H9R6|F8H9R6_PSEUT tr|F2N143|F2N143_PSEU6 tr|K5ZBH6|K5ZBH6_9PSED
60 kDa chaperonin	Clostridia	Clostridiaceae	O	Chaperone	tr|K0AX85|K0AX85_CLOAC tr|H7FBI9|H7FBI9_9CLOT tr|H7DNF5|H7DNF5_9CLOT tr|H7DHB0|H7DHB0_9CLOT tr|H7DGF6|H7DGF6_9CLOT tr|H7D4I1|H7D4I1_9CLOT tr|G4CE00|G4CE00_9CLOT tr|G2IGI8|G2IGI8_9CLOT tr|G2IAX5|G2IAX5_9CLOT tr|F9VJB2|F9VJB2_ARTSS
60 kDa chaperonin	Betaproteobacteria	Burkholderiales	O	Chaperone	tr|K0HUX8|K0HUX8_9BURK tr|F4G724|F4G724_ALIDK tr|E8TZN6|E8TZN6_ALIDB tr|I4MRL8|I4MRL8_9BURK tr|H5WNX6|H5WNX6_9BURK tr|F5Y0N4|F5Y0N4_RAMTT tr|F0Q9M9|F0Q9M9_ACIAP tr|H1RM43|H1RM43_COMTE tr|B7WVZ5|B7WVZ5_COMTE tr|I0HXB8|I0HXB8_RUBGI
60 kDa chaperonin	Gammaproteobacteria	Azotobacter vinelandii	O	Chaperone	tr|C1DQC2|C1DQC2_AZOVD
60 kDa chaperonin	Clostridia	Clostridium sp.	O	Chaperone	tr|C5USF9|C5USF9_CLOBO tr|B2ZA26|B2ZA26_CLOSE
60 kDa chaperonin	Bacteroidia	Prevotella sp.	O	Chaperone	tr|D1P8L6|D1P8L6_9BACT tr|J4TTH7|J4TTH7_9BACT tr|D7NAA1|D7NAA1_9BACT tr|D3HZ63|D3HZ63_9BACT tr|D1QQC0|D1QQC0_9BACT tr|K1TV93|K1TV93_9ZZZZ
60 kDa chaperonin	Clostridia	Clostridiales	O	Chaperone	tr|D3R1U3|D3R1U3_CLOB3
60 kDa chaperonin	Clostridia	Eubacterium siraeum	O	Chaperone	tr|D4MHX6|D4MHX6_9FIRM tr|D4JV95|D4JV95_9FIRM tr|B0MKD6|B0MKD6_9FIRM
60 kDa chaperonin	Clostridia	Clostridiales	O	Chaperone	tr|D6E636|D6E636_9FIRM tr|G2SX63|G2SX63_ROSHA tr|D4KW44|D4KW44_9FIRM tr|D4KQE0|D4KQE0_9FIRM tr|D4JP20|D4JP20_9FIRM tr|B7AR21|B7AR21_9FIRM tr|D4J3L2|D4J3L2_BUTFI tr|C0FRK6|C0FRK6_9FIRM tr|H1HWB9|H1HWB9_9FIRM tr|G5GGH7|G5GGH7_9FIRM
60 kDa chaperonin	Clostridia	Clostridiales	O	Chaperone	tr|E5VGV1|E5VGV1_9FIRM tr|D4MZ52|D4MZ52_9FIRM tr|B0NYL5|B0NYL5_9CLOT tr|E5VVZ5|E5VVZ5_9FIRM tr|B0MGN8|B0MGN8_9FIRM
60 kDa chaperonin	Clostridia	Clostridium sp.	O	Chaperone	tr|F4A6I7|F4A6I7_CLOBO tr|C6PV33|C6PV33_9CLOT tr|F7MML6|F7MML6_CLOBO tr|C5VNY6|C5VNY6_CLOBO tr|B1B8X4|B1B8X4_CLOBO
60 kDa chaperonin	Gammaproteobacteria	Pseudomonas mendocina	O	Chaperone	tr|F4DWR9|F4DWR9_PSEMN
60 kDa chaperonin	Betaproteobacteria	Comamonadaceae	O	Chaperone	tr|F4G724|F4G724_ALIDK tr|E8TZN6|E8TZN6_ALIDB tr|K0HUX8|K0HUX8_9BURK tr|F6AUN7|F6AUN7_DELSC tr|D8D143|D8D143_COMTE tr|D0IZD9|D0IZD9_COMT2 tr|G0RQ81|G0RQ81_HYPJQ tr|Q5BAW5|Q5BAW5_EMENI tr|Q4WV25|Q4WV25_ASPFU tr|Q2TWP0|Q2TWP0_ASPOR
60 kDa chaperonin	Clostridia	Clostridium acetobutylicum	O	Chaperone	tr|F7ZT41|F7ZT41_CLOAT tr|F0KE98|F0KE98_CLOAE
60 kDa chaperonin	Bacteroidia	Prevotella dentalis	O	Chaperone	tr|F9D674|F9D674_9BACT
60 kDa chaperonin	Negativicutes	Megasphaera elsdenii	O	Chaperone	tr|G0VPW5|G0VPW5_MEGEL
60 kDa chaperonin	Bacteroidia	Prevotella sp.	O	Chaperone	tr|G1WA66|G1WA66_9BACT tr|D3IGH5|D3IGH5_9BACT tr|C9PZ17|C9PZ17_9BACT
60 kDa chaperonin	Clostridia	Clostridiales	O	Chaperone	tr|G8TXE1|G8TXE1_SULAD tr|I4A718|I4A718_9FIRM tr|G9XWE3|G9XWE3_DESHA tr|C0GH96|C0GH96_9FIRM tr|H1IAR5|H1IAR5_9FIRM tr|F8IB50|F8IB50_SULAT
60 kDa chaperonin	Clostridia	Clostridiales	O	Chaperone	tr|H1PMZ6|H1PMZ6_9FIRM tr|F9PTB1|F9PTB1_9FIRM tr|F5TAB8|F5TAB8_9FIRM tr|A8SMB2|A8SMB2_9FIRM
60 kDa chaperonin	Bacteroidia	Prevotella sp.	O	Chaperone	tr|H1Q057|H1Q057_9BACT tr|E6MMU9|E6MMU9_9BACT tr|G1WA66|G1WA66_9BACT tr|E7RRP2|E7RRP2_9BACT
60 kDa chaperonin	Clostridia	Clostridium sp.	O	Chaperone	tr|H2JI55|H2JI55_9CLOT tr|G8M2I8|G8M2I8_CLOCD tr|F1TE32|F1TE32_9CLOT
60 kDa chaperonin	Gammaproteobacteria	Pseudomonas stutzeri	O	Chaperone	tr|I4JKW9|I4JKW9_PSEST
60 kDa chaperonin	Clostridia	Clostridiales	O	Chaperone	tr|K0AX85|K0AX85_CLOAC tr|G2IGI8|G2IGI8_9CLOT tr|H7FBI9|H7FBI9_9CLOT tr|H7DNF5|H7DNF5_9CLOT tr|H7DHB0|H7DHB0_9CLOT tr|H7DGF6|H7DGF6_9CLOT tr|H7D4I1|H7D4I1_9CLOT tr|G4CE00|G4CE00_9CLOT tr|G2IAX5|G2IAX5_9CLOT tr|F9VJB2|F9VJB2_ARTSS
60 kDa chaperonin	Bacteroidia	Bacteroidales	O	Chaperone	tr|K1H5T2|K1H5T2_BACFG tr|F0R2A0|F0R2A0_BACSH tr|J9FYQ1|J9FYQ1_9ZZZZ tr|E4T3P8|E4T3P8_PALPW tr|D9N3D8|D9N3D8_9BACE tr|D2YZP0|D2YZP0_9BACE tr|D2YZM1|D2YZM1_9BACE tr|K1GBK0|K1GBK0_BACFG tr|E4VZC8|E4VZC8_BACFG tr|Q29UA6|Q29UA6_BACOV
60 kDa chaperonin (Fragment)	Unknown	Uncultured bacterium	O	Chaperone	tr|C4N9H9|C4N9H9_9BACT tr|Q8KHR5|Q8KHR5_9BACT
60 kDa chaperonin (Fragment)	Unknown	Uncultured bacterium	O	Chaperone	tr|Q8KHR5|Q8KHR5_9BACT tr|C4N9H9|C4N9H9_9BACT tr|D7NK08|D7NK08_9BACT tr|D7NJS5|D7NJS5_9BACT tr|D7NJN2|D7NJN2_9BACT tr|D7NJC8|D7NJC8_9BACT tr|D7NJA3|D7NJA3_9BACT tr|D7NJN7|D7NJN7_9BACT tr|C3SAS8|C3SAS8_9BACT
60 kDa chaperonin (Fragment)	Unknown	Uncultured bacterium	O	Chaperone	tr|Q8KHR5|Q8KHR5_9BACT tr|D7NK08|D7NK08_9BACT tr|D7NJS5|D7NJS5_9BACT tr|D7NJN2|D7NJN2_9BACT tr|D7NJC8|D7NJC8_9BACT tr|D7NJA3|D7NJA3_9BACT tr|C4N9H9|C4N9H9_9BACT tr|C3SAS8|C3SAS8_9BACT tr|D7NJN7|D7NJN7_9BACT
ATP-dependent chaperone protein ClpB	Negativicutes	Megasphaera sp.	O	Chaperone	tr|G0VLL7|G0VLL7_MEGEL tr|F5TG28|F5TG28_9FIRM tr|D3LVL1|D3LVL1_9FIRM
Chaperone protein ClpB	Bacteroidia	Prevotella sp.	O	Chaperone	tr|E6MTM4|E6MTM4_9BACT tr|I0T9Q4|I0T9Q4_9BACT tr|H1PZQ7|H1PZQ7_9BACT tr|G6ADX5|G6ADX5_9BACT tr|G1VCG8|G1VCG8_9BACT tr|F9DH14|F9DH14_9BACT tr|F9D802|F9D802_9BACT tr|F9D4D8|F9D4D8_9BACT tr|F2KYT4|F2KYT4_PREDF tr|F0H7A7|F0H7A7_9BACT
Chaperone protein DnaK	Gammaproteobacteria	Azotobacter vinelandii	O	Chaperone	tr|C1DFM3|C1DFM3_AZOVD
Chaperone protein DnaK	Deltaproteobacteria	Desulfohalobium retbaense	O	Chaperone	tr|C8WZY0|C8WZY0_DESRD
Chaperone protein DnaK	Bacteroidia	Prevotella sp.	O	Chaperone	tr|D3IFG2|D3IFG2_9BACT tr|C9PXV8|C9PXV8_9BACT tr|H1Q2X0|H1Q2X0_9BACT tr|H1HLQ7|H1HLQ7_9BACT tr|G1WBH7|G1WBH7_9BACT tr|E0NVQ4|E0NVQ4_9BACT tr|D1PVH8|D1PVH8_9BACT tr|F9D1X6|F9D1X6_9BACT tr|F8NAZ0|F8NAZ0_9BACT tr|D1W5M5|D1W5M5_9BACT
Chaperone protein DnaK	Bacteroidia	Prevotella sp.	O	Chaperone	tr|F9D1X6|F9D1X6_9BACT tr|C9PXV8|C9PXV8_9BACT tr|D1VYP6|D1VYP6_9BACT tr|F8NAZ0|F8NAZ0_9BACT tr|D1W5M5|D1W5M5_9BACT
Chaperone protein DnaK	Clostridia	Clostridiales	O	Chaperone	tr|B0ADL5|B0ADL5_9FIRM tr|K4KND9|K4KND9_9GAMM tr|E7C2B8|E7C2B8_9GAMM tr|E0XTI9|E0XTI9_9GAMM tr|F9PTE6|F9PTE6_9FIRM tr|G6BZK8|G6BZK8_CLODI tr|G6BJU1|G6BJU1_CLODI tr|G6BCX4|G6BCX4_CLODI tr|D5RXI8|D5RXI8_CLODI tr|D5Q2I4|D5Q2I4_CLODI
Chaperone protein DnaK	Bacteroidia	Prevotella sp.	O	Chaperone	tr|D3IFG2|D3IFG2_9BACT tr|C9PXV8|C9PXV8_9BACT tr|E0NVQ4|E0NVQ4_9BACT tr|F8NAZ0|F8NAZ0_9BACT tr|F9D1X6|F9D1X6_9BACT tr|D1VYP6|D1VYP6_9BACT tr|D1W5M5|D1W5M5_9BACT tr|G1WBH7|G1WBH7_9BACT tr|D1PVH8|D1PVH8_9BACT tr|H1HLQ7|H1HLQ7_9BACT
Chaperone protein DnaK	Clostridia	Clostridium sp.	O	Chaperone	tr|D9SW25|D9SW25_CLOC7 tr|C4IDG2|C4IDG2_CLOBU tr|B1QX14|B1QX14_CLOBU tr|J7T7T4|J7T7T4_CLOSG tr|G9F643|G9F643_CLOSG tr|E8ZQI9|E8ZQI9_CLOB0 tr|D5VUX9|D5VUX9_CLOB2 tr|B1QGZ8|B1QGZ8_CLOBO tr|B1QBD2|B1QBD2_CLOBO tr|K6U5Y4|K6U5Y4_9CLOT
Chaperone protein DnaK	Bacteroidia	Prevotella sp.	O	Chaperone	tr|F9D1X6|F9D1X6_9BACT tr|D1VYP6|D1VYP6_9BACT tr|C9PXV8|C9PXV8_9BACT tr|Q9XAY1|Q9XAY1_9BACT tr|J5I1Q0|J5I1Q0_9BACT tr|I4Z7W0|I4Z7W0_9BACT tr|F9DAW2|F9DAW2_9BACT tr|E6K716|E6K716_9BACT tr|E1GYD7|E1GYD7_9BACT tr|D3HUV6|D3HUV6_9BACT
Chaperone protein DnaK	N/A	Alphaproteobacteria	O	Chaperone	tr|Q2GKZ8|Q2GKZ8_ANAPZ tr|O84965|O84965_ANAPH tr|B9KJ08|B9KJ08_ANAMF tr|A8U067|A8U067_9PROT tr|A1XCC3|A1XCC3_9LACT tr|A8LQ64|A8LQ64_DINSH tr|Q6RSN6|Q6RSN6_RHIRD tr|Q1YET3|Q1YET3_MOBAS tr|K5CXX5|K5CXX5_RHILU tr|K0PGL4|K0PGL4_RHIML
Heat shock protein 90	Gammaproteobacteria	Pseudomonas sp.	O	Chaperone	tr|K5Y977|K5Y977_9PSED tr|J7UI91|J7UI91_PSEME tr|I4JMJ8|I4JMJ8_PSEST tr|F8H8P0|F8H8P0_PSEUT tr|F2MXG0|F2MXG0_PSEU6 tr|A4VKQ8|A4VKQ8_PSEU5 tr|Q02K81|Q02K81_PSEAB tr|K6CVE1|K6CVE1_PSEST tr|K1DJV3|K1DJV3_PSEAI tr|K1CXA0|K1CXA0_PSEAI
Heat shock protein 90	Gammaproteobacteria	Pseudomonas sp.	O	Chaperone	tr|K6CVE1|K6CVE1_PSEST tr|I7IZ68|I7IZ68_PSEPS tr|I7AF47|I7AF47_PSEST tr|I4JMJ8|I4JMJ8_PSEST tr|I4CTW2|I4CTW2_PSEST tr|H7F0N5|H7F0N5_PSEST tr|F8H8P0|F8H8P0_PSEUT tr|F6AEM2|F6AEM2_PSEF1 tr|F2MXG0|F2MXG0_PSEU6 tr|A4VKQ8|A4VKQ8_PSEU5
Molecular chaperone DnaK	Gammaproteobacteria	Pseudomonas aeruginosa	O	Chaperone	tr|K1DCN5|K1DCN5_PSEAI tr|K1CHZ3|K1CHZ3_PSEAI tr|K1CF62|K1CF62_PSEAI tr|K1BPA2|K1BPA2_PSEAI tr|K1BD78|K1BD78_PSEAI tr|K0XKK5|K0XKK5_PSEAI tr|J6ZW78|J6ZW78_PSEAI tr|I6SZ06|I6SZ06_PSEAI tr|I1APC8|I1APC8_PSEAI tr|H3TI24|H3TI24_PSEAE
NifU-like domain-containing protein	N/A	Firmicutes	O	Post-translational modification, protein turnover, chaperone	tr|F2N862|F2N862_CORGP tr|K2DAU7|K2DAU7_9BACT tr|H6LIS2|H6LIS2_ACEWD tr|H3K634|H3K634_9FIRM tr|G7MDE0|G7MDE0_9CLOT tr|F7MQH6|F7MQH6_CLOBO tr|F4A515|F4A515_CLOBO tr|F2JLN6|F2JLN6_CELLD tr|D9SN63|D9SN63_CLOC7 tr|D4KFV3|D4KFV3_9FIRM
ATP-dependent protease	Gammaproteobacteria	Pseudomonadaceae	O	Protease	tr|C1DPJ2|C1DPJ2_AZOVD tr|K6CGU0|K6CGU0_PSEST
ATP-dependent protease	Gammaproteobacteria	Azotobacter vinelandii	O	Protease	tr|C1DPJ2|C1DPJ2_AZOVD
ClpB protein	Gammaproteobacteria	Pseudomonas sp.	O	Protease	tr|I6Z1F8|I6Z1F8_PSEST tr|K6CGU0|K6CGU0_PSEST tr|I4CP95|I4CP95_PSEST tr|F8H1M0|F8H1M0_PSEUT tr|F2N168|F2N168_PSEU6 tr|A4VQL4|A4VQL4_PSEU5 tr|K5YHI5|K5YHI5_9PSED tr|I4JMD7|I4JMD7_PSEST tr|Q02GD3|Q02GD3_PSEAB tr|K1D3Q9|K1D3Q9_PSEAI
Serine protease HtrA	Bacteroidia	Prevotella dentalis	O	Protease	tr|F9D539|F9D539_9BACT
Serine protease HtrA	N/A	Bacteroidetes	O	Protease	tr|F9D539|F9D539_9BACT tr|Q11Z20|Q11Z20_CYTH3 tr|K5Z9T8|K5Z9T8_9PORP tr|I4AIB3|I4AIB3_FLELS tr|F8N9R7|F8N9R7_9BACT
PII-protein	Gammaproteobacteria	Pseudomonadaceae	O	Nitrogen regulatory protein	tr|O54449|O54449_AZOVI tr|C1DJ64|C1DJ64_AZOVD tr|Q9HTR6|Q9HTR6_PSEAE tr|Q88CE7|Q88CE7_PSEPK tr|Q88B16|Q88B16_PSESM tr|Q7BBU1|Q7BBU1_PSEST tr|Q500A9|Q500A9_PSEU2 tr|Q4K3V5|Q4K3V5_PSEF5 tr|Q48C09|Q48C09_PSE14 tr|Q3K4R1|Q3K4R1_PSEPF
PII-protein	Gammaproteobacteria	Pseudomonadaceae	O	Nitrogen regulatory protein	tr|O54449|O54449_AZOVI tr|C1DJ64|C1DJ64_AZOVD tr|Q9HTR6|Q9HTR6_PSEAE tr|Q88CE7|Q88CE7_PSEPK tr|Q88B16|Q88B16_PSESM tr|Q7BBU1|Q7BBU1_PSEST tr|Q500A9|Q500A9_PSEU2 tr|Q4K3V5|Q4K3V5_PSEF5 tr|Q48C09|Q48C09_PSE14 tr|Q3K4R1|Q3K4R1_PSEPF
Putative RagA protein	N/A	Bacteroidetes	P	Outer membrane receptor	tr|D3I2D9|D3I2D9_9BACT tr|I9PKR2|I9PKR2_9BACE tr|I9IPT2|I9IPT2_BACUN tr|I8ZD38|I8ZD38_BACUN tr|G6AHZ8|G6AHZ8_9BACT tr|G1VBC8|G1VBC8_9BACT tr|E2NGG2|E2NGG2_9BACE tr|E0NU69|E0NU69_9BACT tr|D9RRE0|D9RRE0_PREMB tr|J2JXT2|J2JXT2_9FLAO
Superoxide dismutase	Gammaproteobacteria	Pseudomonadaceae	P	Oxidative stress	tr|Q9ZGN1|Q9ZGN1_AZOVI tr|Q02H75|Q02H75_PSEAB tr|K1D4I4|K1D4I4_PSEAI tr|K1CIZ2|K1CIZ2_PSEAI tr|K1CAB1|K1CAB1_PSEAI tr|K1BSY9|K1BSY9_PSEAI tr|K1BHR4|K1BHR4_PSEAI tr|K0XNQ4|K0XNQ4_PSEAI tr|J6YZ49|J6YZ49_PSEAI tr|I6SXM9|I6SXM9_PSEAI
Superoxide dismutase	Gammaproteobacteria	Pseudomonadaceae	P	Oxidative stress	tr|Q9ZGN1|Q9ZGN1_AZOVI tr|Q02H75|Q02H75_PSEAB tr|K1D4I4|K1D4I4_PSEAI tr|K1CIZ2|K1CIZ2_PSEAI tr|K1CAB1|K1CAB1_PSEAI tr|K1BSY9|K1BSY9_PSEAI tr|K1BHR4|K1BHR4_PSEAI tr|K0XNQ4|K0XNQ4_PSEAI tr|J7UGM1|J7UGM1_PSEME tr|J6YZ49|J6YZ49_PSEAI
Superoxide reductase	Bacteroidia	Prevotella sp.	P	Oxidative stress	tr|D1W560|D1W560_9BACT tr|H1Q0B6|H1Q0B6_9BACT
Phage tail sheath protein FI	Clostridia	Clostridiales	R	Phage tail sheath	tr|D7GQQ1|D7GQQ1_9FIRM tr|E7GSF0|E7GSF0_CLOSY tr|C0CWQ8|C0CWQ8_9CLOT
Histone family protein DNA-binding protein	Clostridia	Clostridium phytofermentans	T,L,Q	DNA binding, transcriptional regulator	tr|A9KR54|A9KR54_CLOPH
Outer membrane insertion signal	Negativicutes	Megasphaera elsdenii	T,M	Phage insertion domain	tr|G0VLV1|G0VLV1_MEGEL
Outer membrane insertion signal	Negativicutes	Megasphaera elsdenii	T,M	Phage insertion domain	tr|G0VQK3|G0VQK3_MEGEL tr|G0VLV3|G0VLV3_MEGEL
Putative uncharacterized protein	Negativicutes	Megasphaera elsdenii	Not assigned	Unknown	tr|G0VM34|G0VM34_MEGEL
Putative uncharacterized protein	Negativicutes	Megasphaera elsdenii	Not assigned	Unknown	tr|G0VLV3|G0VLV3_MEGEL tr|G0VQK3|G0VQK3_MEGEL
Putative uncharacterized protein	N/A	Bacteria	Not assigned	Unknown	tr|G0VM34|G0VM34_MEGEL tr|F2N862|F2N862_CORGP
Putative uncharacterized protein	N/A	Firmicutes	Not assigned	Unknown	tr|C0D028|C0D028_9CLOT tr|E9SHU2|E9SHU2_RUMAL tr|B6FTZ9|B6FTZ9_9CLOT tr|G5IKV5|G5IKV5_9CLOT tr|C0BEN9|C0BEN9_9FIRM tr|I0JK71|I0JK71_HALH3 tr|G5FBQ5|G5FBQ5_9CLOT tr|E9SKK4|E9SKK4_CLOSY tr|E7GP96|E7GP96_CLOSY tr|J3A445|J3A445_9BACL
Putative uncharacterized protein	N/A	Bacteria	Not assigned	Unknown	tr|F4LN99|F4LN99_TREBD tr|F2NS81|F2NS81_TRES6 tr|D8DZB7|D8DZB7_PREBR tr|D5EYJ8|D5EYJ8_PRER2 tr|G0VM33|G0VM33_MEGEL tr|E8LMW8|E8LMW8_9GAMM tr|Q8ABD7|Q8ABD7_BACTN tr|Q64RC9|Q64RC9_BACFR tr|Q5LAY1|Q5LAY1_BACFN tr|K5CE12|K5CE12_9BACE
Putative uncharacterized protein	Negativicutes	Megasphaera elsdenii	Not assigned	Unknown	tr|G0VLV3|G0VLV3_MEGEL tr|G0VQK3|G0VQK3_MEGEL
Putative uncharacterized protein	N/A	Firmicutes	Not assigned	Unknown	tr|G0VM33|G0VM33_MEGEL tr|Q8XL10|Q8XL10_CLOPE tr|Q0TR55|Q0TR55_CLOP1 tr|Q0STI9|Q0STI9_CLOPS tr|K6TYA9|K6TYA9_9CLOT tr|H7CVR5|H7CVR5_CLOPF tr|H1CQR6|H1CQR6_CLOPF tr|G7MDE1|G7MDE1_9CLOT tr|F7ZQQ5|F7ZQQ5_CLOAT tr|F0KCX8|F0KCX8_CLOAE
Putative uncharacterized protein	Negativicutes	Megasphaera elsdenii	Not assigned	Unknown	tr|G0VN39|G0VN39_MEGEL
Putative uncharacterized protein	Negativicutes	Megasphaera elsdenii	Not assigned	Unknown	tr|G0VNR9|G0VNR9_MEGEL
Putative uncharacterized protein	Negativicutes	Megasphaera elsdenii	Not assigned	Unknown	tr|G0VQW3|G0VQW3_MEGEL
Putative uncharacterized protein SV=1	Negativicutes	Megasphaera elsdenii	Not assigned	Unknown	tr|G0VNR9|G0VNR9_MEGEL
Stage V sporulation protein S	Clostridia	Clostridium sp.	Not assigned	Unknown	tr|J7T959|J7T959_CLOSG tr|G9EY22|G9EY22_CLOSG tr|E8ZRV8|E8ZRV8_CLOB0 tr|D5W200|D5W200_CLOB2 tr|C3L0A0|C3L0A0_CLOB6 tr|C1FS43|C1FS43_CLOBJ tr|B9E1L8|B9E1L8_CLOK1 tr|B1QQ12|B1QQ12_CLOBO tr|B1QEE5|B1QEE5_CLOBO tr|B1KWJ1|B1KWJ1_CLOBM
Uncharacterized protein	Streptophyta	Setaria italica	Not assigned	Unknown	tr|K3YJN4|K3YJN4_SETIT
*COG Legend
[C] Energy production & conversion
[E] Amino acid transport & metabolism
[F] Nucleotide transport & metabolism
[G] Carbohydrate transport & metabolism
[H] Coenzyme transport & metabolism
[I] Lipid transport & metabolism
[J] Translation
[K] Transcription
[L] Replication, recombination & repair
[M] Cell wall/membrane/envelope biogenesis
[N] Cell motility
[O] Post-translational modification, protein turnover, chaperones
[P] Inorganic ion transport & metabolism
[Q] Secondary metabolites biosynthesis, transport & metabolism
[R] General function, prediction only
[T] Signal transduction mechanisms
[U] Intracellular trafficking, secretion & vesicular transport

## Sheet: R1L_Prot
Name	Class	Lowest Common Ancestor	COG Category*	Predicted Function	Accession Numbers
2-methylcitrate synthase	Gammaproteobacteria	Pseudomonas sp.	C	Propionate degradation to pyruvate	tr|I7K257|I7K257_PSEPS tr|F6AET0|F6AET0_PSEF1 tr|F2KWV1|F2KWV1_PREDF tr|F0H7S2|F0H7S2_9BACT tr|F0F9R6|F0F9R6_9BACT tr|Q8VUE2|Q8VUE2_PREIN tr|I1YR95|I1YR95_PREIN tr|I0TDT6|I0TDT6_9BACT tr|H1Q3W7|H1Q3W7_9BACT tr|H1HJD4|H1HJD4_9BACT
2-methylcitrate synthase	Gammaproteobacteria	Pseudomonas sp.	C	Propionate degradation to pyruvate	tr|I7K257|I7K257_PSEPS tr|F6AET0|F6AET0_PSEF1 tr|K6CRP1|K6CRP1_PSEST tr|K6BP61|K6BP61_PSEVI tr|K5YF58|K5YF58_9PSED tr|K1DRG8|K1DRG8_PSEAI tr|K1DII1|K1DII1_PSEAI tr|K1CRN6|K1CRN6_PSEAI tr|K1CLZ2|K1CLZ2_PSEAI tr|K1CIH6|K1CIH6_PSEAI
Aconitate hydratase 2	Gammaproteobacteria	Pseudomonas sp.	C	Propionate degradation to pyruvate	tr|Q02KS8|Q02KS8_PSEAB tr|K1E1U1|K1E1U1_PSEAI tr|E5VBI3|E5VBI3_9BACE tr|D9ZDN3|D9ZDN3_9ZZZZ tr|D2EYL0|D2EYL0_9BACE tr|A7V607|A7V607_BACUN tr|J9GU60|J9GU60_9ZZZZ tr|I0TED7|I0TED7_9BACT tr|H1HMU5|H1HMU5_9BACT tr|G6AZN3|G6AZN3_9BACT
ATP synthase subunit alpha	Gammaproteobacteria	Pseudomonadaceae	C	Oxidative phosphorylation complex 5	tr|C1DND5|C1DND5_AZOVD tr|K6BT06|K6BT06_PSEST
ATP synthase subunit alpha	Gammaproteobacteria	Gammaproteobacteria	C	Oxidative phosphorylation complex 5	tr|I0Y243|I0Y243_9BURK tr|I4W2L1|I4W2L1_9GAMM
ATP synthase subunit alpha	N/A	Bacteria	C	Oxidative phosphorylation complex 5	tr|D0MDM7|D0MDM7_RHOM4 tr|K1LTK2|K1LTK2_9FLAO tr|C0WDF0|C0WDF0_9FIRM tr|C0WAQ3|C0WAQ3_9FIRM tr|I9NNW8|I9NNW8_9FIRM tr|I9MQE8|I9MQE8_9FIRM tr|I9M4T7|I9M4T7_9FIRM tr|I9M2H5|I9M2H5_9FIRM tr|I9LYH3|I9LYH3_9FIRM tr|I9L785|I9L785_9FIRM
ATP synthase subunit alpha	Gammaproteobacteria	Gammaproteobacteria	C	Oxidative phosphorylation complex 5	tr|I2JEK4|I2JEK4_9GAMM tr|K6BT06|K6BT06_PSEST
ATP synthase subunit beta	Bacteroidia	Prevotella sp.	C	Oxidative phosphorylation complex 5	tr|I0TAZ6|I0TAZ6_9BACT tr|D1W1Y6|D1W1Y6_9BACT tr|Q1IB57|Q1IB57_PSEE4 tr|K2F6M3|K2F6M3_9BACT tr|J3IY09|J3IY09_9PSED tr|I4N6J6|I4N6J6_9PSED tr|Q9A4B8|Q9A4B8_CAUCR tr|Q88K52|Q88K52_PSEPK tr|Q880P6|Q880P6_PSESM tr|Q4ZS63|Q4ZS63_PSEU2
ATP synthase subunit beta	Clostridia	Clostridium sp.	C	Oxidative phosphorylation complex 5	tr|F7MJJ7|F7MJJ7_CLOBO tr|F4A719|F4A719_CLOBO
ATP synthase subunit beta	Negativicutes	Megasphaera elsdenii	C	Oxidative phosphorylation complex 5	tr|G0VS77|G0VS77_MEGEL tr|F3KVA1|F3KVA1_9BURK tr|E6UZH6|E6UZH6_VARPE tr|C5CYH9|C5CYH9_VARPS tr|A1VPD6|A1VPD6_POLNA tr|Q8XZ75|Q8XZ75_RALSO tr|Q12BB5|Q12BB5_POLSJ tr|I0HUH1|I0HUH1_RUBGI tr|H5W7G2|H5W7G2_RALSL
ATP synthase subunit beta	N/A	Bacteria/Eukaryota	C	Oxidative phosphorylation complex 5	tr|D4J0T4|D4J0T4_BUTFI tr|C3YNN6|C3YNN6_BRAFL tr|K1D0T1|K1D0T1_PSEAI tr|K1CVZ6|K1CVZ6_PSEAI tr|K1CQP2|K1CQP2_PSEAI tr|K1BMF1|K1BMF1_PSEAI tr|K1BHR7|K1BHR7_PSEAI tr|K0XN46|K0XN46_PSEAI tr|J7DAA1|J7DAA1_PSEAI tr|I6RUR4|I6RUR4_PSEAI
ATP synthase subunit beta	Negativicutes	Megasphaera sp.	C	Oxidative phosphorylation complex 5	tr|G0VS77|G0VS77_MEGEL tr|F9MQN6|F9MQN6_9FIRM tr|K0WRC6|K0WRC6_9PORP tr|F9Z7I3|F9Z7I3_ODOSD tr|F3QTF6|F3QTF6_9BACT tr|F0R873|F0R873_BACSH tr|E6SQ26|E6SQ26_BACT6 tr|K5CD12|K5CD12_9BACE tr|I9UUC9|I9UUC9_9BACE tr|I9SLR6|I9SLR6_BACOV
ATP synthase subunit beta	Bacteroidia	Prevotella sp.	C	Oxidative phosphorylation complex 5	tr|I4ZBC8|I4ZBC8_9BACT tr|H1HJL5|H1HJL5_9BACT tr|G6AYU8|G6AYU8_9BACT
ATP synthase subunit beta	Bacteroidia	Prevotella sp.	C	Oxidative phosphorylation complex 5	tr|J4URV1|J4URV1_9BACT tr|I4ZBC8|I4ZBC8_9BACT tr|G5SNA7|G5SNA7_9BACT tr|F9Z7I3|F9Z7I3_ODOSD tr|F5X911|F5X911_PORGT tr|F3Y1B5|F3Y1B5_9FLAO tr|F0R873|F0R873_BACSH tr|E6SQ26|E6SQ26_BACT6 tr|G9S5E9|G9S5E9_9PORP tr|D7IER0|D7IER0_9BACE
ATP synthase subunit beta (Fragment)	N/A	Firmicutes	C	Oxidative phosphorylation complex 5	tr|Q8M8V4|Q8M8V4_9MAGN tr|H8FT47|H8FT47_RHOMO
F0F1 ATP synthase subunit beta	Gammaproteobacteria	Pseudomonas sp.	C	Oxidative phosphorylation complex 5	tr|K1D231|K1D231_PSEAI tr|K1CE26|K1CE26_PSEAI
F0F1 ATP synthase subunit beta	Bacteroidia	Bacteroidales	C	Oxidative phosphorylation complex 5	tr|J9F5R3|J9F5R3_9ZZZZ tr|K6B3A1|K6B3A1_9PORP
F0F1 ATP synthase subunit beta	Gammaproteobacteria	Pseudomonadaceae	C	Oxidative phosphorylation complex 5	tr|K1D231|K1D231_PSEAI tr|C1DND3|C1DND3_AZOVD
Desulfoferrodoxin	Negativicutes	Megasphaera elsdenii	C	Oxidative stress	tr|G0VLA6|G0VLA6_MEGEL
Desulfoferrodoxin	Negativicutes	Megasphaera elsdenii	C	Oxidative stress	tr|G0VLA6|G0VLA6_MEGEL
Putative desulfoferrodoxin	Negativicutes	Megasphaera elsdenii	C	Oxidative stress	tr|G0VMC1|G0VMC1_MEGEL
ATPase component of ABC-type sugar transporter	N/A	Bacteria	C	Energy production for carbohydrate transport	tr|J2WCF3|J2WCF3_9RHIZ tr|Q9X103|Q9X103_THEMA
Bifunctional aconitate hydratase 2/2-methylisocitrate dehydratase	Gammaproteobacteria	Pseudomonadaceae	C	Propionate degradation to pyruvate	tr|K6CWL6|K6CWL6_PSEST tr|I4CTE4|I4CTE4_PSEST tr|Q9HTR6|Q9HTR6_PSEAE tr|Q88CE7|Q88CE7_PSEPK tr|Q88B16|Q88B16_PSESM tr|Q7BBU1|Q7BBU1_PSEST tr|Q500A9|Q500A9_PSEU2 tr|Q4K3V5|Q4K3V5_PSEF5 tr|Q48C09|Q48C09_PSE14 tr|Q3K4R1|Q3K4R1_PSEPF
Dihydrolipoamide dehydrogenase	Gammaproteobacteria	Pseudomonas sp.	C	Pyruvate fermentation to acetyl-CoA/acetate	tr|K6BLU7|K6BLU7_PSEST tr|I7ABF2|I7ABF2_PSEST tr|D4KQ16|D4KQ16_9FIRM tr|C7GD83|C7GD83_9FIRM tr|D6E402|D6E402_9FIRM tr|D4JIX0|D4JIX0_9FIRM tr|C4Z8Z5|C4Z8Z5_EUBR3 tr|C4Z545|C4Z545_EUBE2
Dihydrolipoamide succinyltransferase E2 subunit	Gammaproteobacteria	Pseudomonas sp.	C	TCA cycle	tr|Q02K71|Q02K71_PSEAB tr|K1DJV8|K1DJV8_PSEAI tr|C0E919|C0E919_9CLOT tr|J0N5X9|J0N5X9_9CLOT tr|H1HSZ1|H1HSZ1_9FIRM tr|H1CGS3|H1CGS3_9FIRM tr|G9YRT8|G9YRT8_9FIRM tr|G9RW54|G9RW54_9FIRM tr|F4XAC4|F4XAC4_9FIRM tr|F3X231|F3X231_9SPHN
Dihydrolipoyl dehydrogenase	Gammaproteobacteria	Gammaproteobacteria	C	Pyruvate fermentation to acetyl-CoA/acetate	tr|J7UIA0|J7UIA0_PSEME tr|F4DS94|F4DS94_PSEMN tr|F3PJD0|F3PJD0_9BACE tr|E5X150|E5X150_9BACE tr|D3IDH1|D3IDH1_9BACT tr|B7AKK2|B7AKK2_9BACE tr|B0NTE8|B0NTE8_BACSE tr|J5I939|J5I939_9BACT tr|I1YSQ7|I1YSQ7_PREIN tr|H1HNN7|H1HNN7_9BACT
Dihydrolipoyllysine-residue succinyltransferase component of 2-oxoglutarate dehydrogenase complex, SucB	Gammaproteobacteria	Azotobacter vinelandii	C	TCA cycle	tr|C1DM55|C1DM55_AZOVD tr|Q5L895|Q5L895_BACFN tr|K5CBL9|K5CBL9_9BACE tr|K1U699|K1U699_9ZZZZ tr|K1GS24|K1GS24_BACFG tr|K1GAJ6|K1GAJ6_BACFG tr|K1FEZ8|K1FEZ8_BACFG tr|J9H535|J9H535_9ZZZZ tr|J9CH17|J9CH17_9ZZZZ
Putative malate dehydrogenase (Oxaloacetate-decarboxylating) (NADP(+))	Bacteroidia	Prevotella sp.	C	TCA cycle	tr|J4TXH9|J4TXH9_9BACT tr|E6K8W8|E6K8W8_9BACT
Succinate dehydrogenase/fumarate reductase iron-sulfur subunit	Bacteroidia	Prevotella sp.	C	TCA cycle	tr|F2KW20|F2KW20_PREDF tr|F0H911|F0H911_9BACT
Succinate dehydrogenase/fumarate reductase iron-sulfur subunit (Fragment)	Bacteroidia	Prevotella sp.	C	TCA cycle	tr|K1RSH6|K1RSH6_9ZZZZ tr|F2KW20|F2KW20_PREDF
Dihydroxy-acid dehydratase	Bacteroidia	Prevotella sp.	C	Valine and isoleucine biosynthesis	tr|F8NCP6|F8NCP6_9BACT tr|F9D1E4|F9D1E4_9BACT tr|Q1PAK7|Q1PAK7_9PSED tr|Q1PAK6|Q1PAK6_9PSED tr|Q1PAK5|Q1PAK5_9PSED tr|Q1PAK4|Q1PAK4_9PSED tr|Q1PAK3|Q1PAK3_9PSED tr|Q1PAK0|Q1PAK0_9PSED tr|Q1PAJ8|Q1PAJ8_9PSED tr|Q1PAJ7|Q1PAJ7_9PSED
Electron transfer flavoprotein subunit alpha	Negativicutes	Megasphaera elsdenii	C	Electron transfer activity	tr|G0VLZ5|G0VLZ5_MEGEL tr|D5EYF4|D5EYF4_PRER2 tr|J9F691|J9F691_9ZZZZ tr|E6ML03|E6ML03_9BACT tr|D1PAN3|D1PAN3_9BACT tr|D3IA67|D3IA67_9BACT tr|J9GXM4|J9GXM4_9ZZZZ tr|D1W323|D1W323_9BACT tr|E7RPI5|E7RPI5_9BACT
Electron transfer flavoprotein subunit alpha	Negativicutes	Megasphaera elsdenii	C	Electron transfer activity	tr|G0VLZ5|G0VLZ5_MEGEL tr|G1VEH9|G1VEH9_9BACT tr|F9D183|F9D183_9BACT tr|F8NCS8|F8NCS8_9BACT tr|F2KU70|F2KU70_PREDF tr|F0H9I6|F0H9I6_9BACT tr|F0F5X3|F0F5X3_9BACT tr|E6ML03|E6ML03_9BACT tr|D9RRU6|D9RRU6_PREMB
Electron transfer flavoprotein subunit beta	Clostridia	Clostridium sp.	C	Electron transfer activity	tr|F7ZT48|F7ZT48_CLOAT tr|F0K421|F0K421_CLOAE
Electron transfer flavoprotein subunit beta	Negativicutes	Megasphaera elsdenii	C	Electron transfer activity	tr|G0VLZ6|G0VLZ6_MEGEL tr|K1GLB2|K1GLB2_BACFG tr|K1GK44|K1GK44_BACFG tr|K1FIX7|K1FIX7_BACFG tr|I9VWS8|I9VWS8_BACFG tr|I9VPK3|I9VPK3_BACFG tr|I9VMT5|I9VMT5_BACFG tr|I9S118|I9S118_BACFG tr|I8X928|I8X928_9BACE
Electron transfer flavoprotein subunit beta	Negativicutes	Megasphaera elsdenii	C	Electron transfer activity	tr|G0VLZ6|G0VLZ6_MEGEL tr|E8ZRV8|E8ZRV8_CLOB0 tr|D5W200|D5W200_CLOB2 tr|C3L0A0|C3L0A0_CLOB6 tr|C1FS43|C1FS43_CLOBJ tr|B9E1L8|B9E1L8_CLOK1 tr|B1QQ12|B1QQ12_CLOBO tr|B1QEE5|B1QEE5_CLOBO tr|B1KWJ1|B1KWJ1_CLOBM
Pyruvate-flavodoxin oxidoreductase	Clostridia	Clostridiales	C	Electron transport	tr|D6E402|D6E402_9FIRM tr|D4KVS3|D4KVS3_9FIRM
Pyruvate-flavodoxin oxidoreductase	Bacteroidia	Prevotella sp.	C	Electron transport	tr|D7NAX0|D7NAX0_9BACT tr|D1QMS4|D1QMS4_9BACT
Pyruvate-flavodoxin oxidoreductase	Negativicutes	Megasphaera elsdenii	C	Electron transport	tr|G0VLR3|G0VLR3_MEGEL
Pyruvate-flavodoxin oxidoreductase	Clostridia	Clostridiales	C	Electron transport	tr|C0FZE8|C0FZE8_9FIRM tr|D4KVS3|D4KVS3_9FIRM
Pyruvate-flavodoxin oxidoreductase	Bacteroidia	Prevotella oris	C	Electron transport	tr|D7NAX0|D7NAX0_9BACT tr|D1QMS4|D1QMS4_9BACT
Pyruvate-flavodoxin oxidoreductase	Negativicutes	Megasphaera eldsdenii	C	Electron transport	tr|G0VLR3|G0VLR3_MEGEL
Phosphoenolpyruvate carboxykinase [ATP]	N/A	Bacteroidetes	C	Glycolysis	tr|G5SNA7|G5SNA7_9BACT tr|F3Y1B5|F3Y1B5_9FLAO
Phosphoenolpyruvate carboxykinase [ATP]	Bacteroidia	Prevotella sp.	C	Glycolysis	tr|C9PWU8|C9PWU8_9BACT tr|C4G3K6|C4G3K6_ABIDE
Phosphoenolpyruvate carboxykinase [ATP]	Bacteroidia	Bacteroidales	C	Glycolysis	tr|K0WRC6|K0WRC6_9PORP tr|I9PI91|I9PI91_PORGN
Phosphoenolpyruvate carboxykinase [ATP]	Clostridia	Clostridiales	C	Glycolysis	tr|A8RHT7|A8RHT7_9CLOT tr|G5HVW7|G5HVW7_9CLOT
Phosphoenolpyruvate carboxykinase [ATP]	Bacteroidia	Prevotella sp.	C	Glycolysis	tr|C9PWU8|C9PWU8_9BACT tr|C4G3K6|C4G3K6_ABIDE
Phosphoenolpyruvate carboxykinase [ATP]	N/A	Bacteria	C	Glycolysis	tr|G5SNA7|G5SNA7_9BACT tr|F3Y1B5|F3Y1B5_9FLAO
Predicted rubrerythrin	Clostridia	Clostridium Ijungdahlii	C	Oxidative stress	tr|D8GUT1|D8GUT1_CLOLD
Predicted rubrerythrin	Clostridia	Clostridium Ijungdahlii	C	Oxidative stress	tr|D8GUT1|D8GUT1_CLOLD
Putative rubrerythrin	Bacteroidia	Bacteroides sp.	C	Oxidative stress	tr|Q8AB94|Q8AB94_BACTN tr|Q64RF8|Q64RF8_BACFR
Rubredoxin	Negativicutes	Megasphaera elsdenii	C	Oxidative stress	tr|G0VL82|G0VL82_MEGEL
Rubredoxin	N/A	Firmicutes	C	Oxidative stress	tr|E2ZH87|E2ZH87_9FIRM tr|G0V3L2|G0V3L2_9CLOT
Rubredoxin	Negativicutes	Megasphaera elsdenii	C	Oxidative stress	tr|G0VL82|G0VL82_MEGEL
Rubredoxin	Negativicutes	Megasphaera elsdenii	C	Oxidative stress	tr|G0VR94|G0VR94_MEGEL
Rubredoxin/rubrerythrin	N/A	Unclassified	C	Oxidative stress	tr|J9DCF9|J9DCF9_9ZZZZ tr|J9FE34|J9FE34_9ZZZZ
Rubrerythrin	Bacteroidia	Prevotella sp.	C	Oxidative stress	tr|I0TBQ2|I0TBQ2_9BACT tr|C9LHN4|C9LHN4_9BACT
Rubrerythrin	Bacteroidia	Prevotella sp.	C	Oxidative stress	tr|D1PSW2|D1PSW2_9BACT tr|F9DDN7|F9DDN7_9BACT
Rubrerythrin	N/A	Firmicutes	C	Oxidative stress	tr|D2RNT5|D2RNT5_ACIFV tr|G0V3L2|G0V3L2_9CLOT
Rubrerythrin	Clostridia	Clostridium sp.	C	Oxidative stress	tr|D6DJF5|D6DJF5_CLOSC tr|D4CFJ1|D4CFJ1_9CLOT
Rubrerythrin	Bacteroidia	Prevotella sp.	C	Oxidative stress	tr|D1PSW2|D1PSW2_9BACT tr|F9DDN7|F9DDN7_9BACT
Rubrerythrin	Clostridia	Clostridium sp.	C	Oxidative stress	tr|D6DJF5|D6DJF5_CLOSC tr|D4CFJ1|D4CFJ1_9CLOT
Rubrerythrin	N/A	Bacteria	C	Oxidative stress	tr|F4XDP9|F4XDP9_9FIRM tr|G9RVF5|G9RVF5_9FIRM
Alanine dehydrogenase	N/A	Bacteria	E	Alanine metabolism	tr|H1HMV3|H1HMV3_9BACT tr|J7IYT7|J7IYT7_DESMD tr|D7NBB3|D7NBB3_9BACT tr|D1QNL4|D1QNL4_9BACT tr|E1GT38|E1GT38_9BACT tr|F8NA32|F8NA32_9BACT
Aminoacyl-histidine dipeptidase PepD	Bacteroidia	Prevotella sp.	E	Glutathione metabolism	tr|E6MS42|E6MS42_9BACT tr|G1VD64|G1VD64_9BACT tr|J4JFP3|J4JFP3_9FIRM tr|I9MJR9|I9MJR9_9FIRM tr|I9M8B7|I9M8B7_9FIRM tr|I9M873|I9M873_9FIRM tr|I9BCV1|I9BCV1_9FIRM tr|I8TX47|I8TX47_9FIRM tr|I8RNZ5|I8RNZ5_9FIRM tr|I3ZVS2|I3ZVS2_9EURY
Aspartate-semialdehyde dehydrogenase	Bacteroidia	Bacteroidales	E	Lysine biosynthesis	tr|G5SM59|G5SM59_9BACT tr|F3Y005|F3Y005_9FLAO tr|Q6JWU6|Q6JWU6_9BACT tr|F0Q0E0|F0Q0E0_ACIAP tr|K2RDS6|K2RDS6_9BURK tr|J3HK98|J3HK98_9BURK tr|J2KIP4|J2KIP4_9BURK tr|J0KKQ0|J0KKQ0_9BURK tr|I4MH85|I4MH85_9BURK tr|I3CYZ1|I3CYZ1_9BURK
Aspartate-semialdehyde dehydrogenase	Bacteroidia	Bacteroidales	E	Lysine biosynthesis	tr|G8UIF2|G8UIF2_TANFA tr|Q8A1M5|Q8A1M5_BACTN tr|K6BJM3|K6BJM3_PSEST tr|K5XIM1|K5XIM1_9PSED tr|J7TZB9|J7TZB9_PSEME tr|I7K134|I7K134_PSEPS tr|I4JLX3|I4JLX3_PSEST tr|I4CQI3|I4CQI3_PSEST tr|H7EZ47|H7EZ47_PSEST tr|F8H904|F8H904_PSEUT
Extracellular ligand-binding receptor	Betaproteobacteria	Betaproteobacteria	E	Amino acid transport	tr|I4MK90|I4MK90_9BURK tr|C1D907|C1D907_LARHH
Glutamate dehydrogenase	Bacteroidia	Prevotella sp.	E	Glutamate metabolism	tr|F9D1B9|F9D1B9_9BACT tr|H1HM52|H1HM52_9BACT
Glutamate dehydrogenase	N/A	Bacteria	E	Glutamate metabolism	tr|C6PTN9|C6PTN9_9CLOT tr|E6SRN3|E6SRN3_BACT6
Glutamate dehydrogenase	Bacteroidia	Prevotella oris	E	Glutamate metabolism	tr|D1QQK2|D1QQK2_9BACT
Glutamate dehydrogenase	Clostridia	Clostridiales	E	Glutamate metabolism	tr|D4S0B6|D4S0B6_9FIRM tr|D4J437|D4J437_9FIRM
Glutamate dehydrogenase	N/A	Firmicutes	E	Glutamate metabolism	tr|F9D539|F9D539_9BACT tr|Q11Z20|Q11Z20_CYTH3
Glutamate dehydrogenase	Bacteroidia	Prevotella sp.	E	Glutamate metabolism	tr|G5SLF4|G5SLF4_9BACT tr|F3XT77|F3XT77_9FLAO
Glutamate dehydrogenase	Bacteroidia	Bacteroides sp.	E	Glutamate metabolism	tr|K5C8L1|K5C8L1_9BACE tr|I9UJE1|I9UJE1_BACUN
Glutamate dehydrogenase	Bacteroidia	Prevotella sp.	E	Glutamate metabolism	tr|D1QQK2|D1QQK2_9BACT tr|H1HM52|H1HM52_9BACT
Glutamate dehydrogenase	Clostridia	Butyrivibrio crossotus	E	Glutamate metabolism	tr|D4S0B6|D4S0B6_9FIRM
Glutamate dehydrogenase	N/A	Bacteroidetes	E	Glutamate metabolism	tr|F3QQ98|F3QQ98_9BACT tr|G5SLF4|G5SLF4_9BACT
Glutamate dehydrogenase	Bacteroidia	Prevotella sp.	E	Glutamate metabolism	tr|F9D1B9|F9D1B9_9BACT tr|H1HM52|H1HM52_9BACT
Glutamate dehydrogenase	Bacteroidia	Bacteroides sp.	E	Glutamate metabolism	tr|I8X0Z2|I8X0Z2_9BACE tr|I9URA3|I9URA3_9BACE
Glutamate dehydrogenase	Clostridia	Clostridium sp.	E	Glutamate metabolism	tr|Q8XK85|Q8XK85_CLOPE tr|Q0TQ84|Q0TQ84_CLOP1
Glutamine synthetase type III domain-containing protein	N/A	Bacteria/Eukaryota	E	Nitrogen metabolism	tr|F2JNM1|F2JNM1_CELLD tr|Q97FR9|Q97FR9_CLOAB
Glutamine synthetase, type III	Bacteroidia	Prevotella sp.	E	Nitrogen metabolism	tr|D1PHW4|D1PHW4_9BACT tr|Q8RNI4|Q8RNI4_PREBR
Ketol-acid reductoisomerase	Bacteroidia	Prevotella sp.	E	Isoleucine biosynthesis	tr|D5EXT9|D5EXT9_PRER2 tr|F0R2N3|F0R2N3_BACSH
Ketol-acid reductoisomerase	Bacteroidia	Bacteroidales	E	Isoleucine biosynthesis	tr|D5EXT9|D5EXT9_PRER2 tr|F0R2N3|F0R2N3_BACSH
Periplasmic hydrogenase 1	Bacteroidia	Prevotella dentalis	E	Oxidoreductase activity	tr|F9CZJ1|F9CZJ1_9BACT
Periplasmic hydrogenase 1	Bacteroidia	Prevotella dentalis	E	Oxidoreductase activity	tr|F9CZJ1|F9CZJ1_9BACT
Phosphoserine aminotransferase	Bacteroidia	Bacteroidales	E	Serine metabolism	tr|E4T586|E4T586_PALPW tr|F3PYQ6|F3PYQ6_9BACE
Probable amino acid ABC transporter	Betaproteobacteria	Betaproteobacteria	E	Amino acid transport	tr|Q7NXT7|Q7NXT7_CHRVO tr|Q7NU81|Q7NU81_CHRVO
Putative high-affinity branched-chain amino acid ABC transporter substrate binding protein LivK	Betaproteobacteria	Burkholderiales	E	Amino acid transport	tr|I0HTB4|I0HTB4_RUBGI tr|F3LM43|F3LM43_9BURK
S-adenosylmethionine synthase	N/A	Bacteria	E	Methionine degradation	tr|H8GYV3|H8GYV3_DEIGI tr|G2KNB3|G2KNB3_MICAA
S-adenosylmethionine synthase	N/A	Firmicutes	E	Methionine degradation	tr|J7T7J6|J7T7J6_CLOSG tr|G9EZ87|G9EZ87_CLOSG
Serine hydroxymethyltransferase	Bacteroidia	Prevotella sp.	E	Glycine and serine metabolism	tr|G5G932|G5G932_9BACT tr|G6B1K1|G6B1K1_9BACT
Serine hydroxymethyltransferase	Bacteroidia	Prevotella sp.	E	Glycine and serine metabolism	tr|I0TCJ8|I0TCJ8_9BACT tr|G6AG34|G6AG34_9BACT
Serine hydroxymethyltransferase	Bacteroidia	Prevotella sp.	E	Glycine and serine metabolism	tr|E6ML03|E6ML03_9BACT tr|D1PAN3|D1PAN3_9BACT
Ketose-bisphosphate aldolase	Bacteroidia	Prevotella sp.	E,G	Glycolysis	tr|H1HM98|H1HM98_9BACT tr|E6MNW0|E6MNW0_9BACT
Inosine-5'-monophosphate dehydrogenase	Bacteroidia	Bacteroides sp.	F	Purine metabolism	tr|I9UB08|I9UB08_BACUN tr|I9JB36|I9JB36_BACUN
Inosine-5'-monophosphate dehydrogenase	Bacteroidia	Bacteroides sp.	F	Purine metabolism	tr|I9UB08|I9UB08_BACUN tr|I9JB36|I9JB36_BACUN
Nucleoside diphosphate kinase	Gammaproteobacteria	Pseudomonas sp.	F	Purine metabolism	tr|F8FVU1|F8FVU1_PSEPU tr|J8RXS7|J8RXS7_PSEPU
Putative glycolate oxidase	Negativicutes	Megasphaera elsdenii	G	Glyoxylate and dicarboxylate metabolism	tr|G0VMP6|G0VMP6_MEGEL
Putative glycolate oxidase	Negativicutes	Megasphaera eldsdenii	G	Glyoxylate and dicarboxylate metabolism	tr|G0VMP6|G0VMP6_MEGEL
2-dehydro-3-deoxygluconokinase	Bacteroidia	Prevotella sp.	G	Pentose phosphate pathway	tr|D8DWR0|D8DWR0_PREBR tr|D7N9E1|D7N9E1_9BACT
2-dehydro-3-deoxygluconokinase	Bacteroidia	Prevotella sp.	G	Pentose phosphate pathway	tr|D8DWR0|D8DWR0_PREBR tr|H1HQP8|H1HQP8_9BACT tr|E7RRZ3|E7RRZ3_9BACT tr|E6MTC7|E6MTC7_9BACT tr|D7NFB6|D7NFB6_9BACT tr|D1QT70|D1QT70_9BACT tr|G6B1X4|G6B1X4_9BACT tr|D1W749|D1W749_9BACT
ABC transporter related protein	Clostridia	Ruminococcus albus	G	Carbohydrate transport	tr|E6UFE2|E6UFE2_RUMA7 tr|J5I0J6|J5I0J6_9BACT tr|I1YVN5|I1YVN5_PREIN tr|I0TDJ2|I0TDJ2_9BACT tr|F9DFS2|F9DFS2_9BACT tr|F9DCI9|F9DCI9_9BACT tr|F8N8N0|F8N8N0_9BACT tr|F2KX20|F2KX20_PREDF tr|E6MQV3|E6MQV3_9BACT
ABC transporter related protein	Clostridia	Ruminococcus albus	G	Carbohydrate transport	tr|E6UFE2|E6UFE2_RUMA7
ABC transporter, ATP-binding protein	Clostridia	Clostridiales	G	Carbohydrate transport	tr|A7VSS8|A7VSS8_9CLOT tr|E9SGP0|E9SGP0_RUMAL tr|F5YMA8|F5YMA8_TREPZ tr|E1RCP4|E1RCP4_SPISS tr|D3QZL6|D3QZL6_CLOB3 tr|C5CHE9|C5CHE9_KOSOT
ABC-type sugar transport system, periplasmic component (Precursor)	Spirochaetales	Sphaerochaeta sp.	G	Carbohydrate transport	tr|G8QWG6|G8QWG6_SPHPG tr|F0RRS3|F0RRS3_SPHGB tr|E1L0I4|E1L0I4_9ACTN tr|B0G591|B0G591_9FIRM tr|D4J2A7|D4J2A7_BUTFI tr|Q0BLP3|Q0BLP3_FRATO tr|K5YCL8|K5YCL8_FRATL tr|K5Y944|K5Y944_FRATL tr|K5WQ78|K5WQ78_FRATL tr|K5WP98|K5WP98_FRATL
ABC-type transport system ATP-binding protein	N/A	Firmicutes	G	Carbohydrate transport	tr|I0JK71|I0JK71_HALH3 tr|G5FBQ5|G5FBQ5_9CLOT tr|D8DZJ1|D8DZJ1_PREBR
ABC-type transport system ATP-binding protein O	N/A	Firmicutes	G	Carbohydrate transport	tr|I0JK71|I0JK71_HALH3 tr|J8Z049|J8Z049_BACCE tr|D7J345|D7J345_9BACE tr|D6D1P7|D6D1P7_9BACE tr|D4X068|D4X068_BACOV tr|D4VR06|D4VR06_9BACE tr|D0TVD5|D0TVD5_9BACE tr|C3QDN2|C3QDN2_9BACE tr|Q89ZV8|Q89ZV8_BACTN tr|K5D9G9|K5D9G9_9BACE
Starch-binding protein, SusD-like family	Bacteroidia	Prevotella sp.	G	Carbohydrate transport	tr|J4KEE8|J4KEE8_9BACT tr|E6K4M8|E6K4M8_9BACT
Sugar ABC transporter ATP-binding protein	N/A	Firmicutes	G	Carbohydrate transport	tr|G2IHD8|G2IHD8_9CLOT tr|H2JAZ1|H2JAZ1_9CLOT
Sugar ABC transporter substrate-binding protein (Precursor)	Spirochaetales	Sphaerochaeta globosa	G	Carbohydrate transport	tr|F0RRS3|F0RRS3_SPHGB
Sugar ABC transporter substrate-binding protein (Precursor)	Spirochaetales	Spirochaeta	G	Carbohydrate transport	tr|F8F3R1|F8F3R1_SPICH
Sugar ABC transporter substrate-binding protein (Precursor)	Spirochaetales	Sphaerochaeta globosa	G	Carbohydrate transport	tr|F0RRS3|F0RRS3_SPHGB
Sugar ABC transporter substrate-binding protein (Precursor)	Spirochaetales	Spirochaeta caldaria	G	Carbohydrate transport	tr|F8F3R1|F8F3R1_SPICH
Beta-galactosidase	Gammaproteobacteria	Escherchia coli	G	Galactose metabolism	tr|K5H1I2|K5H1I2_ECOLX tr|K5H059|K5H059_ECOLX tr|D3HWB3|D3HWB3_9BACT tr|G6AWV2|G6AWV2_9BACT tr|D1P981|D1P981_9BACT
Beta-galactosidase	Gammaproteobacteria	Escherichia coli	G	Galactose metabolism	tr|K5H1I2|K5H1I2_ECOLX tr|K5H059|K5H059_ECOLX tr|E6SVY3|E6SVY3_BACT6 tr|F0R656|F0R656_BACSH tr|B5D3B7|B5D3B7_9BACE tr|B3JHR5|B3JHR5_9BACE tr|K5BUS9|K5BUS9_9BACE tr|J9FFL7|J9FFL7_9ZZZZ tr|J9D7Z0|J9D7Z0_9ZZZZ tr|J9D1V7|J9D1V7_9ZZZZ
Enolase	N/A	Bacteria	G	Glycolysis	tr|E2NTE8|E2NTE8_9FIRM tr|F4LP46|F4LP46_TREBD
Enolase	N/A	Firmicutes	G	Glycolysis	tr|E9S8R8|E9S8R8_RUMAL tr|E6UIF8|E6UIF8_RUMA7
Enolase	Bacteroidia	Prevotella sp.	G	Glycolysis	tr|G1VC06|G1VC06_9BACT
Enolase	Clostridia	Clostridiales	G	Glycolysis	tr|C4G6A3|C4G6A3_ABIDE tr|I5AQF9|I5AQF9_9FIRM
Enolase	Bacteroidia	Prevotella sp.	G	Glycolysis	tr|C9LG18|C9LG18_9BACT tr|E1GXR5|E1GXR5_9BACT
Enolase	Bacteroidia	Prevotella sp.	G	Glycolysis	tr|C9MKS9|C9MKS9_9BACT tr|I0TCU1|I0TCU1_9BACT
Enolase	Bacteroidia	Prevotella sp.	G	Glycolysis	tr|D1W4Z9|D1W4Z9_9BACT tr|G1WE40|G1WE40_9BACT
Enolase	N/A	Bacteria	G	Glycolysis	tr|E1QYM1|E1QYM1_OLSUV tr|G5I5M1|G5I5M1_9CLOT
Enolase	Bacteroidia	Prevotella sp.	G	Glycolysis	tr|I0TCU1|I0TCU1_9BACT tr|D9RRV6|D9RRV6_PREMB
Enolase	N/A	Bacteria	G	Glycolysis	tr|J0XYT5|J0XYT5_9SPHI tr|H6L0D9|H6L0D9_SAPGL
Enolase	Clostridia	Clostridiales	G	Glycolysis	tr|C4G6A3|C4G6A3_ABIDE tr|I5AQF9|I5AQF9_9FIRM
Enolase	Bacteroidia	Prevotella sp.	G	Glycolysis	tr|C9LG18|C9LG18_9BACT tr|E1GXR5|E1GXR5_9BACT
Enolase	Bacteroidia	Prevotella sp.	G	Glycolysis	tr|C9MKS9|C9MKS9_9BACT tr|F2KZM9|F2KZM9_PREDF
Enolase	Bacteroidia	Prevotella sp.	G	Glycolysis	tr|D1W4Z9|D1W4Z9_9BACT tr|D1W0M4|D1W0M4_9BACT
Enolase	Bacteroidia	Prevotella oris	G	Glycolysis	tr|D7NEP1|D7NEP1_9BACT tr|D1QVJ8|D1QVJ8_9BACT
Enolase	N/A	Bacteria	G	Glycolysis	tr|E2NTE8|E2NTE8_9FIRM tr|F4LP46|F4LP46_TREBD
Enolase	N/A	Bacteria	G	Glycolysis	tr|E9S8R8|E9S8R8_RUMAL tr|E6UIF8|E6UIF8_RUMA7
Enolase	Bacteroidia	Prevotella sp.	G	Glycolysis	tr|G1VC06|G1VC06_9BACT tr|C9MKS9|C9MKS9_9BACT
Enolase	N/A	Bacteria	G	Glycolysis	tr|J0XYT5|J0XYT5_9SPHI tr|F4LP46|F4LP46_TREBD
Enolase	N/A	Bacteria	G	Glycolysis	tr|Q2B6Z9|Q2B6Z9_9BACI tr|J4YX34|J4YX34_9BURK
Fructose-1,6-bisphosphate aldolase	Negativicutes	Megasphaera elsdenii	G	Glycolysis	tr|G0VS32|G0VS32_MEGEL
Fructose-1,6-bisphosphate aldolase	Negativicutes	Megasphaera elsdenii	G	Glycolysis	tr|G0VS32|G0VS32_MEGEL
Fructose-1,6-bisphosphate aldolase	Bacteroidia	Prevotella sp.	G	Glycolysis	tr|E0NUF9|E0NUF9_9BACT tr|G6B199|G6B199_9BACT
Fructose-1,6-bisphosphate aldolase	Bacteroidia	Prevotella sp.	G	Glycolysis	tr|E0NUF9|E0NUF9_9BACT tr|G5G9W7|G5G9W7_9BACT
Fructose-bisphosphate aldolase	Bacteroidia	Prevotella micans	G	Glycolysis	tr|H1Q4G3|H1Q4G3_9BACT
Fructose-bisphosphate aldolase	Bacteroidia	Bacteroidales	G	Glycolysis	tr|K0WUF1|K0WUF1_9PORP tr|E0NUF9|E0NUF9_9BACT
Fructose-bisphosphate aldolase class 1	N/A	Bacteria	G	Glycolysis	tr|F4BP68|F4BP68_CARS1 tr|C9LTN7|C9LTN7_9FIRM
Fructose-bisphosphate aldolase class 1	N/A	Bacteria	G	Glycolysis	tr|F4BP68|F4BP68_CARS1 tr|C9LTN7|C9LTN7_9FIRM
Glucose-6-phosphate isomerase	Bacteroidia	Prevotella sp.	G	Glycolysis	tr|D3HVP3|D3HVP3_9BACT tr|E6K869|E6K869_9BACT
Glyceraldehyde-3-phosphate dehydrogenase	N/A	Bacteria	G	Glycolysis	tr|C4G1A0|C4G1A0_ABIDE tr|F4GJ33|F4GJ33_SPICD
Glyceraldehyde-3-phosphate dehydrogenase	N/A	Bacteria	G	Glycolysis	tr|Q2A370|Q2A370_FRATH tr|G1WMC9|G1WMC9_9FIRM
Glyceraldehyde-3-phosphate dehydrogenase	Bacteroidia	Prevotella sp.	G	Glycolysis	tr|F0F638|F0F638_9BACT tr|I0TF86|I0TF86_9BACT
Glyceraldehyde-3-phosphate dehydrogenase	Bacteroidia	Prevotella sp.	G	Glycolysis	tr|G1WAP5|G1WAP5_9BACT tr|F9D663|F9D663_9BACT
Glyceraldehyde-3-phosphate dehydrogenase	N/A	Bacteria	G	Glycolysis	tr|C4G1A0|C4G1A0_ABIDE tr|F4GJ33|F4GJ33_SPICD
Glyceraldehyde-3-phosphate dehydrogenase	Bacteroidia	Prevotella sp.	G	Glycolysis	tr|G1WAP5|G1WAP5_9BACT tr|F9D663|F9D663_9BACT
Glyceraldehyde-3-phosphate dehydrogenase	Gammaproteobacteria	Francisella sp.	G	Glycolysis	tr|Q2A370|Q2A370_FRATH tr|Q0BLP3|Q0BLP3_FRATO
Glyceraldehyde-3-phosphate dehydrogenase A	Bacteroidia	Bacteroides sp.	G	Glycolysis	tr|I9JM84|I9JM84_9BACE tr|F7MBP4|F7MBP4_9BACE
Glyceraldehyde-3-phosphate dehydrogenase A	Bacteroidia	Bacteroidales	G	Glycolysis	tr|K0WVC1|K0WVC1_9PORP tr|Q89ZV8|Q89ZV8_BACTN
Glyceraldehyde-3-phosphate dehydrogenase, type I	Bacteroidia	Prevotella sp.	G	Glycolysis	tr|D1P8M3|D1P8M3_9BACT tr|E7RSD6|E7RSD6_9BACT
Glyceraldehyde-3-phosphate dehydrogenase, type I	Bacteroidia	Prevotella tannerae	G	Glycolysis	tr|C9LG08|C9LG08_9BACT
Glyceraldehyde-3-phosphate dehydrogenase, type I	Bacteroidia	Prevotella amnii	G	Glycolysis	tr|E1GXD3|E1GXD3_9BACT
Glyceraldehyde-3-phosphate dehydrogenase, type I	N/A	Firmicutes	G	Glycolysis	tr|H1B6I8|H1B6I8_9FIRM tr|H1B1H5|H1B1H5_9FIRM
Glyceraldehyde-3-phosphate dehydrogenase, type I	Clostridia	Clostridium sp.	G	Glycolysis	tr|J0N901|J0N901_9CLOT tr|A7VPN1|A7VPN1_9CLOT
Glyceraldehyde-3-phosphate dehydrogenase, type I	N/A	Bacteria/Eukaryota	G	Glycolysis	tr|C8PQE6|C8PQE6_9SPIO tr|Q4Q6Z5|Q4Q6Z5_LEIMA
Glyceraldehyde-3-phosphate dehydrogenase, type I	Bacteroidia	Prevotella tannerae	G	Glycolysis	tr|C9LG08|C9LG08_9BACT
Glyceraldehyde-3-phosphate dehydrogenase, type I	N/A	Bacteria	G	Glycolysis	tr|D3QZ57|D3QZ57_CLOB3 tr|I0AJ23|I0AJ23_IGNAJ
Glyceraldehyde-3-phosphate dehydrogenase, type I	Bacteroidia	Prevotella amnii	G	Glycolysis	tr|E1GXD3|E1GXD3_9BACT
Glyceraldehyde-3-phosphate dehydrogenase, type I	Bacteroidia	Prevotella sp.	G	Glycolysis	tr|I1YWJ6|I1YWJ6_PREIN tr|D3IAC9|D3IAC9_9BACT
Glyceraldehyde-3-phosphate dehydrogenase, type I	Bacteroidia	Prevotella sp.	G	Glycolysis	tr|I4ZAB6|I4ZAB6_9BACT tr|D1XY33|D1XY33_9BACT
Glyceraldehyde-3-phosphate dehydrogenase, type I	Clostridia	Clostridium sp.	G	Glycolysis	tr|J0N901|J0N901_9CLOT tr|A7VPN1|A7VPN1_9CLOT
Phosphoglycerate kinase	Negativicutes	Megasphaera elsdenii	G	Glycolysis	tr|G0VNR5|G0VNR5_MEGEL
Phosphoglycerate kinase	Bacteroidia	Prevotella sp.	G	Glycolysis	tr|C9Q0G9|C9Q0G9_9BACT tr|D3II42|D3II42_9BACT
Phosphoglycerate kinase	Bacteroidia	Prevotella oulorum	G	Glycolysis	tr|G1WB57|G1WB57_9BACT
Phosphoglycerate kinase	Bacteroidia	Prevotella sp.	G	Glycolysis	tr|I4ZC16|I4ZC16_9BACT tr|F0F8D0|F0F8D0_9BACT
Phosphoglycerate kinase	Bacteroidia	Prevotella sp.	G	Glycolysis	tr|J4V1T9|J4V1T9_9BACT tr|E6K8E7|E6K8E7_9BACT
Phosphoglycerate kinase	Bacteroidia	Prevotella sp.	G	Glycolysis	tr|F0F8D0|F0F8D0_9BACT tr|F2KYK9|F2KYK9_PREDF
Phosphoglycerate kinase	Negativicutes	Megasphaera elsdenii	G	Glycolysis	tr|G0VNR5|G0VNR5_MEGEL
Triosephosphate isomerase	Bacteroidia	Prevotella sp.	G	Glycolysis	tr|D1PZ81|D1PZ81_9BACT tr|D1PGM2|D1PGM2_9BACT
Triosephosphate isomerase	Bacteroidia	Prevotella sp.	G	Glycolysis	tr|J4KCH8|J4KCH8_9BACT tr|D1PZ81|D1PZ81_9BACT
Triosephosphate isomerase	Bacteroidia	Prevotella dentalis	G	Glycolysis	tr|F9D440|F9D440_9BACT
Triosephosphate isomerase	Bacteroidia	Prevotella sp.	G	Glycolysis	tr|D1PGM2|D1PGM2_9BACT tr|D7NBA4|D7NBA4_9BACT
Triosephosphate isomerase	Bacteroidia	Prevotella dentalis	G	Glycolysis	tr|F9D440|F9D440_9BACT
Triosephosphate isomerase	Negativicutes	Megasphaera elsdenii	G	Glycolysis	tr|G0VNR6|G0VNR6_MEGEL
Triosephosphate isomerase	Bacteroidia	Prevotella sp.	G	Glycolysis	tr|G6B0G8|G6B0G8_9BACT tr|G1WBW1|G1WBW1_9BACT
Keto-hydroxyglutarate-aldolase/keto-deoxy-phosphogluconate aldolase (Fragment)	Bacteroidia	Bacteroidales	G	Pentose phosphate pathway	tr|K1U6M8|K1U6M8_9ZZZZ tr|J5HNS6|J5HNS6_9BACT
Pyruvate phosphate dikinase	Clostridia	Clostridiales	G	Pyruvate metabolism	tr|G4L1Y8|G4L1Y8_OSCVS tr|B0PG19|B0PG19_9FIRM
Pyruvate phosphate dikinase	Clostridia	Clostridium sp.	G	Pyruvate metabolism	tr|Q8XIV2|Q8XIV2_CLOPE tr|Q0TNU9|Q0TNU9_CLOP1
Pyruvate phosphate dikinase	Clostridia	Clostridiales	G	Pyruvate metabolism	tr|G4L1Y8|G4L1Y8_OSCVS tr|B0PG19|B0PG19_9FIRM
Pyruvate phosphate dikinase	N/A	Firmicutes	G	Pyruvate metabolism	tr|G4L1Y8|G4L1Y8_OSCVS tr|F2JSU5|F2JSU5_CELLD
Pyruvate, phosphate dikinase	N/A	Bacteria	G	Pyruvate metabolism	tr|F8WW04|F8WW04_9PORP tr|D4JXB1|D4JXB1_9FIRM
Pyruvate, phosphate dikinase	Clostridia	Clostridia	G	Pyruvate metabolism	tr|I3VWZ7|I3VWZ7_THESW tr|G9RW54|G9RW54_9FIRM
Xylose isomerase	Bacteroidia	Bacteroides sp.	G	Xylose degradation	tr|I9R7U3|I9R7U3_9BACE tr|J9D8F7|J9D8F7_9ZZZZ
Xylose isomerase	Bacteroidia	Prevotella bergensis	G	Xylose degradation	tr|D1PVX4|D1PVX4_9BACT
Xylose isomerase	Bacteroidia	Prevotella sp.	G	Xylose degradation	tr|E6KAI9|E6KAI9_9BACT tr|J4TVS0|J4TVS0_9BACT
Xylose isomerase	Bacteroidia	Bacteroides sp.	G	Xylose degradation	tr|F3PUB5|F3PUB5_9BACE tr|G1AUD0|G1AUD0_BACSE
Xylose isomerase	Bacteroidia	Prevotella sp.	G	Xylose degradation	tr|J4TVS0|J4TVS0_9BACT tr|E6KAI9|E6KAI9_9BACT
Xylose isomerase	Bacteroidia	Prevotella bergensis	G	Xylose degradation	tr|D1PVX4|D1PVX4_9BACT
Xylose isomerase	Bacteroidia	Prevotella sp.	G	Xylose degradation	tr|E6KAI9|E6KAI9_9BACT tr|J4TVS0|J4TVS0_9BACT
Xylose isomerase	Bacteroidia	Bacteroides sp.	G	Xylose degradation	tr|I9QAK6|I9QAK6_9BACE tr|E6SU50|E6SU50_BACT6
Xylose isomerase	Bacteroidia	Bacteroides sp.	G	Xylose degradation	tr|I9R7U3|I9R7U3_9BACE tr|J9D8F7|J9D8F7_9ZZZZ
3-hydroxyacyl-CoA dehydrogenase (Precursor)	Clostridia	Clostridiales	I	Pyruvate fermentation to butanol	tr|Q0AVM2|Q0AVM2_SYNWW tr|C4GBX5|C4GBX5_9FIRM
3-hydroxybutyryl-CoA dehydratase	Negativicutes	Megasphaera elsdenii	I	Pyruvate fermentation to butanol	tr|G0VQE2|G0VQE2_MEGEL tr|C2G0J3|C2G0J3_9SPHI tr|K2Q6K0|K2Q6K0_9RHIZ tr|K0VIU5|K0VIU5_9RHIZ tr|K0PYF8|K0PYF8_9RHIZ tr|J0URU1|J0URU1_RHILV tr|I9N2R4|I9N2R4_RHILT tr|F2AGX5|F2AGX5_RHIET tr|C6B594|C6B594_RHILS
3-hydroxybutyryl-CoA dehydratase	Negativicutes	Megasphaera eldsdenii	I	Pyruvate fermentation to butanol	tr|G0VQE2|G0VQE2_MEGEL tr|B0NYL5|B0NYL5_9CLOT tr|E5VVZ5|E5VVZ5_9FIRM tr|B0MGN8|B0MGN8_9FIRM
3-hydroxybutyryl-CoA dehydrogenase	Negativicutes	Megasphaera elsdenii	I	Pyruvate fermentation to butanol	tr|G0VQE1|G0VQE1_MEGEL tr|D7AG51|D7AG51_GEOSK
3-hydroxybutyryl-CoA dehydrogenase	Negativicutes	Megasphaera elsdenii	I	Pyruvate fermentation to butanol	tr|G0VQE1|G0VQE1_MEGEL
Butyryl-CoA dehydrogenase	Negativicutes	Megasphaera eldsdenii	I	Pyruvate fermentation to butanol	tr|G0VNE1|G0VNE1_MEGEL tr|G0VMC2|G0VMC2_MEGEL
Butyryl-CoA dehydrogenase	Negativicutes	Megasphaera elsdenii	I	Pyruvate fermentation to butanol	tr|G0VNE1|G0VNE1_MEGEL tr|G0VMC2|G0VMC2_MEGEL
4-hydroxy-3-methylbut-2-enyl diphosphate reductase	Negativicutes	Megasphaera sp.	I	Terpenoids Biosynthesis	tr|G0VNZ0|G0VNZ0_MEGEL
4-hydroxy-3-methylbut-2-enyl diphosphate reductase	Negativicutes	Megasphaera elsdenii	I	Terpenoids Biosynthesis	tr|G0VNZ0|G0VNZ0_MEGEL
4-hydroxy-3-methylbut-2-enyl diphosphate reductase	Clostridia	Clostridium sp.	I	Terpenoids Biosynthesis	tr|J0MZW6|J0MZW6_9CLOT tr|A7VX59|A7VX59_9CLOT tr|C0FRK6|C0FRK6_9FIRM tr|B7AR21|B7AR21_9FIRM tr|G5GGH7|G5GGH7_9FIRM tr|D4J3L2|D4J3L2_BUTFI tr|G2SX63|G2SX63_ROSHA tr|D4KW44|D4KW44_9FIRM tr|D4KQE0|D4KQE0_9FIRM tr|H1HWB9|H1HWB9_9FIRM
Acetyl-CoA acetyltransferase	Clostridia	Clostridium sp.	I	Pyruvate fermentation to butanol	tr|Q8XIC6|Q8XIC6_CLOPE tr|Q0TNB6|Q0TNB6_CLOP1 tr|K5D9G9|K5D9G9_9BACE tr|I9RB28|I9RB28_9BACE tr|I9JM84|I9JM84_9BACE tr|I9HT61|I9HT61_BACOV tr|I9ERV1|I9ERV1_9BACE tr|I8YWG8|I8YWG8_BACOV tr|F7MBP4|F7MBP4_9BACE tr|F7LAH3|F7LAH3_BACOV
Acetyl-CoA acetyltransferase	Clostridia	Clostridiales	I	Pyruvate fermentation to butanol	tr|J5WA98|J5WA98_9FIRM tr|G9XA03|G9XA03_9FIRM
Acetyl-CoA acetyltransferase	Clostridia	Clostridium sp.	I	Pyruvate fermentation to butanol	tr|Q8XIC6|Q8XIC6_CLOPE tr|Q0TNB6|Q0TNB6_CLOP1
Acetyl-CoA acetyltransferase (Precursor)	Clostridia	Clostridia	I	Pyruvate fermentation to butanol	tr|D9QS52|D9QS52_ACEAZ tr|J3G712|J3G712_9PSED
Acetyl-CoA C-acetyltransferase	Negativicutes	Megasphaera elsdenii	I	Pyruvate fermentation to butanol	tr|G0VP70|G0VP70_MEGEL tr|G1VRU3|G1VRU3_9FIRM tr|E4LYH6|E4LYH6_9CLOT tr|H3K638|H3K638_9FIRM tr|H1BPU8|H1BPU8_9FIRM tr|E2SNZ0|E2SNZ0_9FIRM tr|D6HL29|D6HL29_9FIRM tr|D4KFU8|D4KFU8_9FIRM tr|B1C836|B1C836_9FIRM
Acetyl-CoA C-acetyltransferase	Negativicutes	Megasphaera elsdenii	I	Pyruvate fermentation to butanol	tr|G0VP69|G0VP69_MEGEL
Acetyl-CoA C-acetyltransferase	Negativicutes	Megasphaera elsdenii	I	Pyruvate fermentation to butanol	tr|G0VP69|G0VP69_MEGEL
Acyl-CoA dehydrogenase	Negativicutes	Megasphaera elsdenii	I	Fatty acid β-oxidation to acetyl CoA	tr|G0VLZ7|G0VLZ7_MEGEL tr|H1HQP9|H1HQP9_9BACT tr|F9D5C0|F9D5C0_9BACT tr|E6K8I4|E6K8I4_9BACT tr|D8DWQ9|D8DWQ9_PREBR tr|D3HWF2|D3HWF2_9BACT tr|D1PUG7|D1PUG7_9BACT tr|D1P9I6|D1P9I6_9BACT tr|K6A6X8|K6A6X8_9PORP
Acyl-CoA dehydrogenase	Negativicutes	Megasphaera elsdenii	I	Fatty acid β-oxidation to acetyl CoA	tr|G0VLZ7|G0VLZ7_MEGEL tr|F8NCP2|F8NCP2_9BACT tr|D8DZE6|D8DZE6_PREBR tr|G6AFG1|G6AFG1_9BACT tr|E7RP83|E7RP83_9BACT tr|E6MNZ6|E6MNZ6_9BACT tr|D1PBT7|D1PBT7_9BACT tr|Q8A612|Q8A612_BACTN tr|Q64PT1|Q64PT1_BACFR
Methylmalonyl-CoA mutase, C-terminal domain	N/A	Bacteria/Archaea	I	Propionate degradation	tr|Q67Q71|Q67Q71_SYMTH tr|Q1B5A4|Q1B5A4_MYCSS
Methylmalonyl-CoA mutase, subunit alpha, C-terminus (McmA2)	N/A	Bacteria/Archaea	I	Propionate degradation	tr|O28064|O28064_ARCFU tr|J5V7Q7|J5V7Q7_9FIRM
30S ribosomal protein S1	Bacteroidia	Prevotella sp.	J	Translation	tr|F2KWV1|F2KWV1_PREDF tr|F0H7S2|F0H7S2_9BACT tr|G1VFW3|G1VFW3_9BACT tr|F2KXS7|F2KXS7_PREDF tr|F0H656|F0H656_9BACT tr|F0F6Z5|F0F6Z5_9BACT tr|E7RQE4|E7RQE4_9BACT tr|D9RTK6|D9RTK6_PREMB tr|D8E062|D8E062_PREBR tr|D3I8Z5|D3I8Z5_9BACT
30S ribosomal protein S1	Bacteroidia	Prevotella sp.	J	Translation	tr|D1VY36|D1VY36_9BACT tr|G1WB47|G1WB47_9BACT tr|E2ZE51|E2ZE51_9FIRM tr|D3LU07|D3LU07_9FIRM
30S ribosomal protein S1	Bacteroidia	Prevotella sp.	J	Translation	tr|E7RRZ3|E7RRZ3_9BACT tr|D1VY36|D1VY36_9BACT tr|E5X0X5|E5X0X5_9BACE tr|D3IDI6|D3IDI6_9BACT tr|C9LGV5|C9LGV5_9BACT tr|B7AKI6|B7AKI6_9BACE tr|B0NTE3|B0NTE3_BACSE tr|G5SWV2|G5SWV2_9BACT tr|F9D122|F9D122_9BACT tr|F3Y3C2|F3Y3C2_9FLAO
30S ribosomal protein S1	Gammaproteobacteria	Pseudomonas sp.	J	Translation	tr|Q1ID98|Q1ID98_PSEE4 tr|Q02PW8|Q02PW8_PSEAB tr|I1YWK7|I1YWK7_PREIN tr|I0TC30|I0TC30_9BACT tr|H1Q4E4|H1Q4E4_9BACT tr|H1HN98|H1HN98_9BACT tr|G6AY04|G6AY04_9BACT tr|G6AD71|G6AD71_9BACT tr|G5SWV2|G5SWV2_9BACT tr|G5GE58|G5GE58_9BACT
30S ribosomal protein S1	Bacteroidia	Prevotella sp.	J	Translation	tr|D1VY36|D1VY36_9BACT tr|E7RRZ3|E7RRZ3_9BACT tr|K6A9V8|K6A9V8_9PORP tr|K6A293|K6A293_9PORP tr|K5ZUT8|K5ZUT8_9PORP tr|K5ZKE6|K5ZKE6_9PORP tr|K5ZJY2|K5ZJY2_9PORP tr|J9H057|J9H057_9ZZZZ tr|G5GE87|G5GE87_9BACT tr|E1Z0G4|E1Z0G4_9BACE
30S ribosomal protein S10	Bacteroidia	Prevotella sp.	J	Translation	tr|I0TC37|I0TC37_9BACT tr|G6AD74|G6AD74_9BACT tr|I0Z9G2|I0Z9G2_9CHLO tr|E1ZFK7|E1ZFK7_CHLVA tr|F9MNB9|F9MNB9_9FIRM tr|F5TFF1|F5TFF1_9FIRM tr|D3LVS1|D3LVS1_9FIRM
30S ribosomal protein S10	Bacteroidia	Prevotella sp.	J	Translation	tr|I0TC37|I0TC37_9BACT tr|G6AD74|G6AD74_9BACT tr|I4JNU7|I4JNU7_PSEST tr|H7EVQ2|H7EVQ2_PSEST tr|F8H181|F8H181_PSEUT tr|F6ABD2|F6ABD2_PSEF1 tr|F2MW70|F2MW70_PSEU6
30S ribosomal protein S11	Negativicutes	Megasphaera sp.	J	Translation	tr|G0VNJ5|G0VNJ5_MEGEL tr|F5TIJ6|F5TIJ6_9FIRM tr|G2T3G7|G2T3G7_ROSHA tr|F7KVJ5|F7KVJ5_9FIRM tr|F7JQS7|F7JQS7_9FIRM tr|D9QZX8|D9QZX8_CLOSW tr|D6E4W8|D6E4W8_9FIRM tr|D4KW99|D4KW99_9FIRM tr|D4KQJ5|D4KQJ5_9FIRM tr|D4JNC9|D4JNC9_9FIRM
30S ribosomal protein S11	Negativicutes	Megasphaera sp.	J	Translation	tr|G0VNJ5|G0VNJ5_MEGEL tr|F5TIJ6|F5TIJ6_9FIRM tr|D3LVU8|D3LVU8_9FIRM
30S ribosomal protein S11	N/A	Firmicutes	J	Translation	tr|I7KZW0|I7KZW0_PAEPO tr|F7NF71|F7NF71_9FIRM tr|D3HWT3|D3HWT3_9BACT tr|E7RLU5|E7RLU5_9BACT tr|D8DTE4|D8DTE4_PREBR tr|B5D3Z0|B5D3Z0_9BACE tr|F9D2I4|F9D2I4_9BACT tr|F0R2C5|F0R2C5_BACSH tr|B3JJX1|B3JJX1_9BACE tr|E6MRD3|E6MRD3_9BACT
30S ribosomal protein S12	Bacteroidia	Prevotella sp.	J	Translation	tr|G5GE58|G5GE58_9BACT tr|F3PJE1|F3PJE1_9BACE tr|D4J764|D4J764_9FIRM tr|C0C6C0|C0C6C0_9CLOT tr|B0G513|B0G513_9FIRM tr|A6BIQ8|A6BIQ8_9FIRM tr|K1TM48|K1TM48_9ZZZZ tr|J7TA75|J7TA75_CLOSG tr|J7IQ84|J7IQ84_DESMD tr|I9KS61|I9KS61_9THEO
30S ribosomal protein S12	Bacteroidia	Prevotella sp.	J	Translation	tr|J5HL51|J5HL51_9BACT tr|I4Z903|I4Z903_9BACT
30S ribosomal protein S12	Bacteroidia	Prevotella sp.	J	Translation	tr|G5SWV2|G5SWV2_9BACT tr|G5GE58|G5GE58_9BACT
30S ribosomal protein S13	Bacteroidia	Bacteroidales	J	Translation	tr|K6B6J2|K6B6J2_9PORP tr|K6ACD4|K6ACD4_9PORP tr|G1WD65|G1WD65_9BACT tr|E6MP81|E6MP81_9BACT tr|D7NB13|D7NB13_9BACT tr|D1QP86|D1QP86_9BACT tr|I4Z904|I4Z904_9BACT tr|I1YWL0|I1YWL0_PREIN tr|I0TC93|I0TC93_9BACT tr|G6AD72|G6AD72_9BACT
30S ribosomal protein S13	Bacteroidia	Bacteroides sp.	J	Translation	tr|K6B6J2|K6B6J2_9PORP tr|K1SWL9|K1SWL9_9ZZZZ
30S ribosomal protein S16	Bacteroidia	Prevotella sp.	J	Translation	tr|G0VPX1|G0VPX1_MEGEL tr|Q549V4|Q549V4_9PSED
30S ribosomal protein S16	Gammaproteobacteria	Pseudomonas sp.	J	Translation	tr|K5YMM4|K5YMM4_9PSED tr|I7AAP3|I7AAP3_PSEST tr|F3QVX3|F3QVX3_9BACT tr|I9QZE3|I9QZE3_9BACE tr|I9IXQ7|I9IXQ7_BACVU tr|I9FPH6|I9FPH6_9BACE tr|I8VFI6|I8VFI6_9BACE tr|E5UPP1|E5UPP1_9BACE tr|D4VB92|D4VB92_BACVU tr|D1K400|D1K400_9BACE
30S ribosomal protein S17	Negativicutes	Megasphaera elsdenii	J	Translation	tr|G0VNH7|G0VNH7_MEGEL
30S ribosomal protein S19	Negativicutes	Megasphaera elsdenii	J	Translation	tr|G0VNH2|G0VNH2_MEGEL
30S ribosomal protein S2	Clostridia	Clostridiales	J	Translation	tr|K1SQP2|K1SQP2_9ZZZZ tr|I5AVN3|I5AVN3_9FIRM
30S ribosomal protein S2	Bacteroidia	Bacteroides sp.	J	Translation	tr|B5D3Z0|B5D3Z0_9BACE tr|I9TTB6|I9TTB6_BACVU tr|K5DBT7|K5DBT7_9BACE tr|K1GGJ0|K1GGJ0_BACFG tr|K1G9V8|K1G9V8_BACFG tr|K1FK78|K1FK78_BACFG tr|J9GRY6|J9GRY6_9ZZZZ tr|I9VD58|I9VD58_BACFG tr|I9V1U3|I9V1U3_BACFG tr|I9UB90|I9UB90_BACUN
30S ribosomal protein S2	Bacteroidia	Prevotella sp.	J	Translation	tr|F9D2I4|F9D2I4_9BACT tr|J5I5R5|J5I5R5_9BACT tr|I9Q5B7|I9Q5B7_9BACE tr|I8ZSV2|I8ZSV2_BACVU tr|I8WBZ8|I8WBZ8_9BACE tr|E5UPL7|E5UPL7_9BACE tr|D4VB69|D4VB69_BACVU tr|D1K3X6|D1K3X6_9BACE tr|C6Z0J6|C6Z0J6_9BACE tr|C3R9S1|C3R9S1_9BACE
30S ribosomal protein S2	Negativicutes	Megasphaera sp.	J	Translation	tr|G0VRY5|G0VRY5_MEGEL tr|F5TFC5|F5TFC5_9FIRM tr|K2SR55|K2SR55_9PSED tr|K2S720|K2S720_PSESY tr|J6WCF7|J6WCF7_PSEPU tr|J3E6U2|J3E6U2_9PSED tr|I7BUD7|I7BUD7_PSEPU tr|I3UWU3|I3UWU3_PSEPU tr|F8G110|F8G110_PSEPU tr|F6AJ96|F6AJ96_PSEF1
30S ribosomal protein S2	Bacteroidia	Prevotella sp.	J	Translation	tr|J5I5R5|J5I5R5_9BACT tr|E6K5X4|E6K5X4_9BACT tr|K1DL65|K1DL65_PSEAI tr|K1D235|K1D235_PSEAI tr|K1CTS7|K1CTS7_PSEAI tr|K1CPF4|K1CPF4_PSEAI tr|K0XUB0|K0XUB0_PSEAI tr|J7DFX9|J7DFX9_PSEAI tr|J2EP79|J2EP79_PSEFL tr|I6RT36|I6RT36_PSEAI
30S ribosomal protein S2	Negativicutes	Megasphaera sp.	J	Translation	tr|G0VRY5|G0VRY5_MEGEL tr|F5TFC5|F5TFC5_9FIRM tr|F0K7I8|F0K7I8_CLOAE tr|E8ZP42|E8ZP42_CLOB0 tr|D8GJ52|D8GJ52_CLOLD tr|D5VYI4|D5VYI4_CLOB2 tr|B1QHJ4|B1QHJ4_CLOBO tr|B1Q972|B1Q972_CLOBO tr|J3AXB1|J3AXB1_9BACL tr|H0UG08|H0UG08_BRELA
30S ribosomal protein S2	Bacilli	Listeria sp.	J	Translation	tr|Q4EN26|Q4EN26_LISMN tr|Q4EFS6|Q4EFS6_LISMN tr|K6AA29|K6AA29_9PORP tr|E1Z078|E1Z078_9BACE tr|D7IRL0|D7IRL0_9BACE tr|D0THH7|D0THH7_9BACE tr|C7XBU8|C7XBU8_9PORP tr|K6BAF4|K6BAF4_9PORP tr|K6AEX3|K6AEX3_9PORP tr|K5ZVM3|K5ZVM3_9PORP
30S ribosomal protein S3	Clostridia	Clostridia	J	Translation	tr|G1WRA8|G1WRA8_9FIRM tr|F7KKJ3|F7KKJ3_9FIRM tr|F5TIL3|F5TIL3_9FIRM tr|D3LU24|D3LU24_9FIRM
30S ribosomal protein S3	Clostridia	Clostridia	J	Translation	tr|G1WRA8|G1WRA8_9FIRM tr|F7KKJ3|F7KKJ3_9FIRM tr|I3QVK1|I3QVK1_CORPS tr|I0DIN0|I0DIN0_CORPS tr|I0AQM7|I0AQM7_CORPS tr|H8LVD6|H8LVD6_CORPS tr|H6M3K2|H6M3K2_CORPS tr|H2FPH1|H2FPH1_CORPS tr|G7U1I2|G7U1I2_CORPS tr|G4QVY1|G4QVY1_CORPS
30S ribosomal protein S4	Bacteroidia	Prevotella masculosa	J	Translation	tr|H1HN69|H1HN69_9BACT tr|F2KXU7|F2KXU7_PREDF tr|F0H676|F0H676_9BACT tr|D7NB35|D7NB35_9BACT tr|D1QP64|D1QP64_9BACT tr|J5VTG8|J5VTG8_9PORP tr|I4Z926|I4Z926_9BACT tr|E1GV27|E1GV27_9BACT tr|D3HY07|D3HY07_9BACT
30S ribosomal protein S4	Bacteroidia	Prevotella sp.	J	Translation	tr|D8E035|D8E035_PREBR tr|I1YWR7|I1YWR7_PREIN
30S ribosomal protein S5	Bacteroidia	Prevotella sp.	J	Translation	tr|G1WD85|G1WD85_9BACT tr|I0TCA4|I0TCA4_9BACT tr|D8E022|D8E022_PREBR tr|D1PFU2|D1PFU2_9BACT tr|D5EUA2|D5EUA2_PRER2 tr|D3ICE6|D3ICE6_9BACT tr|I0TA12|I0TA12_9BACT tr|G6ADC9|G6ADC9_9BACT tr|F9DJK7|F9DJK7_9BACT tr|F8N8Y0|F8N8Y0_9BACT
30S ribosomal protein S5	Bacteroidia	Bacteroides sp.	J	Translation	tr|J9F749|J9F749_9ZZZZ tr|I9QZY0|I9QZY0_9BACE tr|K1GA82|K1GA82_BACFG tr|K1FC59|K1FC59_BACFG tr|I9VZM7|I9VZM7_BACFG tr|I9VDR4|I9VDR4_BACFG tr|I9SCT1|I9SCT1_BACFG tr|I9E914|I9E914_9BACE tr|I9BHP3|I9BHP3_BACFG tr|I8Z363|I8Z363_9BACE
30S ribosomal protein S5	N/A	Firmicutes	J	Translation	tr|G0VM63|G0VM63_MEGEL tr|F9DAJ7|F9DAJ7_9BACT tr|D3IKQ7|D3IKQ7_9BACT tr|C9PTW2|C9PTW2_9BACT tr|C6II32|C6II32_9BACE tr|I4Z910|I4Z910_9BACT tr|I1YW49|I1YW49_PREIN tr|I0TC83|I0TC83_9BACT tr|G6AD78|G6AD78_9BACT
30S ribosomal protein S5	Bacteroidia	Bacteroides sp.	J	Translation	tr|I8UXH2|I8UXH2_9BACE tr|D7IEZ8|D7IEZ8_9BACE tr|D1PYQ4|D1PYQ4_9BACT tr|D3IDZ3|D3IDZ3_9BACT
30S ribosomal protein S7	Bacteroidia	Prevotella sp.	J	Translation	tr|D1PG00|D1PG00_9BACT tr|D5EUW5|D5EUW5_PRER2
30S ribosomal protein S7	Negativicutes	Megasphaera elsdenii	J	Translation	tr|G0VNG2|G0VNG2_MEGEL tr|F5TIL2|F5TIL2_9FIRM tr|D3LU23|D3LU23_9FIRM tr|E2ZE35|E2ZE35_9FIRM tr|G9YKH6|G9YKH6_9FIRM
30S ribosomal protein S7	Bacteroidia	Prevotella sp.	J	Translation	tr|D5EUW5|D5EUW5_PRER2 tr|D1PG00|D1PG00_9BACT tr|E7RQE5|E7RQE5_9BACT tr|D1W0B1|D1W0B1_9BACT tr|J4TRA9|J4TRA9_9BACT tr|F9D118|F9D118_9BACT tr|I4Z907|I4Z907_9BACT tr|I0TC92|I0TC92_9BACT tr|G6AD75|G6AD75_9BACT tr|G1WD68|G1WD68_9BACT
30S ribosomal protein S7	Bacteroidia	Prevotella amnii	J	Translation	tr|E1GV05|E1GV05_9BACT tr|E7RQE5|E7RQE5_9BACT tr|E6K3W6|E6K3W6_9BACT tr|D3HY26|D3HY26_9BACT tr|D1W0B1|D1W0B1_9BACT tr|K1RGQ3|K1RGQ3_9ZZZZ tr|J9GXY5|J9GXY5_9ZZZZ tr|I4Z907|I4Z907_9BACT tr|I0TC92|I0TC92_9BACT
30S ribosomal protein S7	Negativicutes	Megasphaera elsdenii	J	Translation	tr|G0VNG2|G0VNG2_MEGEL tr|D1QP71|D1QP71_9BACT tr|B5CTQ0|B5CTQ0_9BACE tr|B3JHI1|B3JHI1_9BACE tr|H1HN82|H1HN82_9BACT tr|G1WD80|G1WD80_9BACT tr|J4TRR0|J4TRR0_9BACT tr|I4Z919|I4Z919_9BACT tr|I1YX00|I1YX00_PREIN
30S ribosomal protein S8	Clostridia	Clostridiales	J	Translation	tr|D4IZG5|D4IZG5_BUTFI tr|E5VH78|E5VH78_9FIRM tr|D3ACK3|D3ACK3_9CLOT tr|C7GCZ3|C7GCZ3_9FIRM tr|G5IL60|G5IL60_9CLOT tr|F7KNS7|F7KNS7_9FIRM tr|F7JY84|F7JY84_9FIRM tr|F3ANL3|F3ANL3_9FIRM tr|F0YTL7|F0YTL7_9CLOT tr|E9RYH9|E9RYH9_9FIRM
30S ribosomal protein S8	Negativicutes	Megasphaera elsdenii	J	Translation	tr|G0VNI2|G0VNI2_MEGEL tr|G8LUM1|G8LUM1_CLOCD tr|F0GX15|F0GX15_9FIRM
30S ribosomal protein S8	Negativicutes	Megasphaera elsdenii	J	Translation	tr|G0VNI2|G0VNI2_MEGEL tr|H1HNN6|H1HNN6_9BACT tr|G1WD35|G1WD35_9BACT tr|E6MP97|E6MP97_9BACT tr|E6K3F5|E6K3F5_9BACT tr|E1KT68|E1KT68_9BACT tr|D7NAY0|D7NAY0_9BACT tr|D3HZK3|D3HZK3_9BACT tr|D1QSX0|D1QSX0_9BACT
30S ribosomal protein S8	Bacteroidia	Prevotella sp.	J	Translation	tr|G5SWT4|G5SWT4_9BACT tr|F3Y3A4|F3Y3A4_9FLAO tr|E9SGQ5|E9SGQ5_RUMAL
30S ribosomal protein S8	N/A	Bacteria	J	Translation	tr|D4LD85|D4LD85_RUMC1 tr|G5GE78|G5GE78_9BACT
30S ribosomal protein S8	Bacteroidia	Prevotella sp.	J	Translation	tr|E1KT45|E1KT45_9BACT tr|E1GV22|E1GV22_9BACT
30S ribosomal protein S8	Bacteroidia	Bacteroides sp.	J	Translation	tr|I9QZE3|I9QZE3_9BACE tr|G5SWT4|G5SWT4_9BACT
30S ribosomal protein S9	Bacteroidia	Prevotella dentalis	J	Translation	tr|F9D2I5|F9D2I5_9BACT
30S ribosomal protein S9	Bacteroidia	Prevotella sp.	J	Translation	tr|F9D2I5|F9D2I5_9BACT tr|D1PU79|D1PU79_9BACT
50S ribosomal protein L1	Negativicutes	Megasphaera elsdenii	J	Translation	tr|G0VM63|G0VM63_MEGEL
50S ribosomal protein L1	Bacteroidia	Prevotella sp.	J	Translation	tr|G6AVT6|G6AVT6_9BACT tr|D5EUX1|D5EUX1_PRER2
50S ribosomal protein L1	Bacteroidia	Bacteroides sp.	J	Translation	tr|J9GRY6|J9GRY6_9ZZZZ tr|I9R0Y9|I9R0Y9_9BACE
50S ribosomal protein L1	Gammaproteobacteria	Pseudomonas sp.	J	Translation	tr|K6BPZ2|K6BPZ2_PSEVI tr|K2STW7|K2STW7_PSESY
50S ribosomal protein L1	Bacteroidia	Prevotella sp.	J	Translation	tr|I4Z8Z0|I4Z8Z0_9BACT tr|D9RTJ1|D9RTJ1_PREMB
50S ribosomal protein L1	Bacteroidia	Bacteroides sp.	J	Translation	tr|J9GRY6|J9GRY6_9ZZZZ tr|I9R0Y9|I9R0Y9_9BACE tr|D3I817|D3I817_9BACT tr|I0TFE4|I0TFE4_9BACT tr|C9MPW4|C9MPW4_9BACT tr|E1GUS2|E1GUS2_9BACT tr|Q5PS37|Q5PS37_9BACT tr|D9N3I6|D9N3I6_9BACT tr|C6F3T3|C6F3T3_9BACT tr|B9VP48|B9VP48_9BACT
50S ribosomal protein L1	Gammaproteobacteria	Pseudomonas sp.	J	Translation	tr|K6BPZ2|K6BPZ2_PSEVI tr|K2STW7|K2STW7_PSESY tr|G9XWE3|G9XWE3_DESHA tr|H1IAR5|H1IAR5_9FIRM tr|H5Y1N4|H5Y1N4_9FIRM tr|G2FYB5|G2FYB5_9FIRM tr|J7ILU1|J7ILU1_DESMD tr|G7W5D6|G7W5D6_DESOD tr|K4L8T0|K4L8T0_9FIRM tr|K4L5B2|K4L5B2_9FIRM
50S ribosomal protein L10	Gammaproteobacteria	Pseudomonas sp.	J	Translation	tr|K6CLI7|K6CLI7_PSEST tr|K1DWG9|K1DWG9_PSEAI tr|F4A3F9|F4A3F9_MAHA5
50S ribosomal protein L11	Bacteroidia	Bacteroidales	J	Translation	tr|K6B6W6|K6B6W6_9PORP tr|D1W7A5|D1W7A5_9BACT
50S ribosomal protein L11	N/A	Firmicutes	J	Translation	tr|G9EVN3|G9EVN3_CLOSG tr|F7ZY65|F7ZY65_CLOAT tr|E8ZWD1|E8ZWD1_CLOB0 tr|D5VX74|D5VX74_CLOB2 tr|B1QI57|B1QI57_CLOBO tr|B1Q9U6|B1Q9U6_CLOBO
50S ribosomal protein L11	Bacteroidia	Bacteroidales	J	Translation	tr|K6B6W6|K6B6W6_9PORP tr|K6B416|K6B416_9PORP
50S ribosomal protein L11	N/A	Firmicutes	J	Translation	tr|G9EVN3|G9EVN3_CLOSG tr|F7ZY65|F7ZY65_CLOAT
50S ribosomal protein L14	Negativicutes	Megasphaera sp.	J	Translation	tr|G0VNH8|G0VNH8_MEGEL tr|F9MNH4|F9MNH4_9FIRM tr|C6UAS4|C6UAS4_CLOPS tr|B1V3E2|B1V3E2_CLOPF tr|B1RPD9|B1RPD9_CLOPF tr|B1RF12|B1RF12_CLOPF tr|B1RB12|B1RB12_CLOPF tr|B1BQU7|B1BQU7_CLOPF tr|B1BMW0|B1BMW0_CLOPF tr|H7FBI9|H7FBI9_9CLOT
50S ribosomal protein L14	Corynebacteriales	Corynebacterium sp.	J	Translation	tr|I7H2L4|I7H2L4_CORUL tr|I4ARZ1|I4ARZ1_CORPS
50S ribosomal protein L14	N/A	Bacteria	J	Translation	tr|C8PPA1|C8PPA1_9SPIO tr|J2ZNF8|J2ZNF8_9LACO tr|E8TZN6|E8TZN6_ALIDB tr|K0HUX8|K0HUX8_9BURK tr|F0Q9M9|F0Q9M9_ACIAP tr|H5WNX6|H5WNX6_9BURK tr|F5Y0N4|F5Y0N4_RAMTT
50S ribosomal protein L14	Negativicutes	Megasphaera sp.	J	Translation	tr|G0VNH8|G0VNH8_MEGEL tr|F9MNH4|F9MNH4_9FIRM tr|D3I817|D3I817_9BACT tr|E6MMU9|E6MMU9_9BACT tr|I0TFE4|I0TFE4_9BACT tr|C9MPW4|C9MPW4_9BACT tr|D1XZA7|D1XZA7_9BACT tr|F0F5S3|F0F5S3_9BACT tr|G6AFC9|G6AFC9_9BACT tr|E1GUS2|E1GUS2_9BACT
50S ribosomal protein L14	Bacteroidia	Prevotella sp.	J	Translation	tr|I1YTP1|I1YTP1_PREIN tr|G1WD78|G1WD78_9BACT
50S ribosomal protein L15	Bacteroidia	Prevotella sp.	J	Translation	tr|D1PFX8|D1PFX8_9BACT tr|G6AXY1|G6AXY1_9BACT tr|K1H5T2|K1H5T2_BACFG tr|K1GBK0|K1GBK0_BACFG tr|E4VZC8|E4VZC8_BACFG
50S ribosomal protein L15	Negativicutes	Megasphaera elsdenii	J	Translation	tr|G0VNI7|G0VNI7_MEGEL tr|F9MNI3|F9MNI3_9FIRM tr|E8TZN6|E8TZN6_ALIDB tr|F0Q9M9|F0Q9M9_ACIAP
50S ribosomal protein L15	Negativicutes	Megasphaera elsdenii	J	Translation	tr|G0VNI7|G0VNI7_MEGEL tr|F9MNI3|F9MNI3_9FIRM tr|J4KD44|J4KD44_9PAST tr|G4CTB8|G4CTB8_9NEIS tr|I3DJ74|I3DJ74_HAEPH tr|I2NKC9|I2NKC9_9PAST tr|B0QVA1|B0QVA1_HAEPR tr|C5S571|C5S571_9PAST tr|B6E450|B6E450_9PAST tr|C6X9Z4|C6X9Z4_METSD
50S ribosomal protein L16	Bacteroidia	Prevotella sp.	J	Translation	tr|J5HKT7|J5HKT7_9BACT tr|F9D111|F9D111_9BACT
50S ribosomal protein L19	Bacteroidia	Prevotella sp.	J	Translation	tr|G6AUV4|G6AUV4_9BACT tr|F9D0W5|F9D0W5_9BACT tr|D1XZA7|D1XZA7_9BACT tr|Q8KV97|Q8KV97_9BACT tr|Q8KVN8|Q8KVN8_9BACT tr|Q8KVM1|Q8KVM1_9BACT tr|Q8KVG9|Q8KVG9_9BACT tr|Q8KV71|Q8KV71_9BACT tr|Q8KV68|Q8KV68_9BACT tr|Q8KV32|Q8KV32_9BACT
50S ribosomal protein L19	Bacteroidia	Bacteroides sp.	J	Translation	tr|K5BSV2|K5BSV2_9BACE tr|K1GH88|K1GH88_BACFG
50S ribosomal protein L19	Bacteroidia	Bacteroides sp.	J	Translation	tr|K5BSV2|K5BSV2_9BACE tr|K1GH88|K1GH88_BACFG
50S ribosomal protein L2	Bacteroidia	Prevotella sp.	J	Translation	tr|I9GBZ3|I9GBZ3_9BACE tr|I8YN72|I8YN72_9BACE
50S ribosomal protein L2	Bacteroidia	Bacteroidales	J	Translation	tr|D3IKQ7|D3IKQ7_9BACT tr|C9PTW2|C9PTW2_9BACT tr|E9SKK4|E9SKK4_CLOSY tr|E7GP96|E7GP96_CLOSY tr|C0BEN9|C0BEN9_9FIRM tr|B6FTZ9|B6FTZ9_9CLOT tr|G5IKV5|G5IKV5_9CLOT tr|E9SHU2|E9SHU2_RUMAL tr|J3A445|J3A445_9BACL tr|J2QMN8|J2QMN8_9BACL
50S ribosomal protein L2	Bacteroidia	Bacteroides sp.	J	Translation	tr|I9GBZ3|I9GBZ3_9BACE tr|I8YN72|I8YN72_9BACE tr|H7CYL9|H7CYL9_CLOPF tr|H1CTH8|H1CTH8_CLOPF tr|B1UYQ9|B1UYQ9_CLOPF tr|B1RLY1|B1RLY1_CLOPF tr|B1RGD9|B1RGD9_CLOPF tr|B1R726|B1R726_CLOPF tr|B1BRT1|B1BRT1_CLOPF tr|B1BK98|B1BK98_CLOPF
50S ribosomal protein L21	Bacteroidia	Prevotella sp.	J	Translation	tr|D3IG06|D3IG06_9BACT tr|C9PYD3|C9PYD3_9BACT tr|G9X1X7|G9X1X7_9FIRM tr|K6U7U6|K6U7U6_9CLOT tr|E3VJQ0|E3VJQ0_CLOTY tr|F7ZVU3|F7ZVU3_CLOAT tr|F0K5D8|F0K5D8_CLOAE
50S ribosomal protein L22	Negativicutes	Megasphaera elsdenii	J	Translation	tr|G0VNH3|G0VNH3_MEGEL tr|J3G223|J3G223_9PSED tr|J2WZR8|J2WZR8_9PSED tr|J2S2M5|J2S2M5_9PSED tr|Q0TNB6|Q0TNB6_CLOP1 tr|H7CYL9|H7CYL9_CLOPF tr|H1CTH8|H1CTH8_CLOPF tr|G7MBC4|G7MBC4_9CLOT tr|B1UYQ9|B1UYQ9_CLOPF
50S ribosomal protein L24	Negativicutes	Megasphaera sp.	J	Translation	tr|G0VNH9|G0VNH9_MEGEL tr|F9MNH5|F9MNH5_9FIRM
50S ribosomal protein L24	Negativicutes	Megasphaera sp.	J	Translation	tr|G0VNH9|G0VNH9_MEGEL tr|F9MNH5|F9MNH5_9FIRM
50S ribosomal protein L3	Bacteroidia	Prevotella sp.	J	Translation	tr|E6K3W6|E6K3W6_9BACT tr|D3HY26|D3HY26_9BACT
50S ribosomal protein L3	Bacteroidia	Prevotella sp.	J	Translation	tr|J4TRA9|J4TRA9_9BACT tr|F9D118|F9D118_9BACT tr|I4DC48|I4DC48_9FIRM tr|G3IXM2|G3IXM2_9GAMM tr|B7AC19|B7AC19_THEAQ tr|E7RQ61|E7RQ61_9BACT
50S ribosomal protein L3	Bacteroidia	Prevotella sp.	J	Translation	tr|E6K3W6|E6K3W6_9BACT tr|D3HY26|D3HY26_9BACT tr|K5YJH0|K5YJH0_9PSED tr|K1DP40|K1DP40_PSEAI tr|K1CI02|K1CI02_PSEAI tr|K1C4F6|K1C4F6_PSEAI tr|K1BZ37|K1BZ37_PSEAI tr|K1BEW3|K1BEW3_PSEAI tr|K0Y8Q0|K0Y8Q0_PSEAI tr|J7SNU7|J7SNU7_PSEME
50S ribosomal protein L3	Negativicutes	Megasphaera sp.	J	Translation	tr|G0VNG8|G0VNG8_MEGEL tr|G9YKI8|G9YKI8_9FIRM tr|I4VLS8|I4VLS8_9GAMM tr|F5SQ19|F5SQ19_9GAMM tr|F1XDW3|F1XDW3_MORCA tr|F1XA41|F1XA41_MORCA tr|F1X5H3|F1X5H3_MORCA tr|F1WYX6|F1WYX6_MORCA tr|F1WRS3|F1WRS3_MORCA tr|F1WMT4|F1WMT4_MORCA
50S ribosomal protein L5	Gammaproteobacteria	Pseudomonas sp.	J	Translation	tr|K6CC26|K6CC26_PSEVI tr|K6CZC7|K6CZC7_PSEST tr|C9MKD8|C9MKD8_9BACT tr|H1Q3H7|H1Q3H7_9BACT tr|G6AXG5|G6AXG5_9BACT tr|G6AGU5|G6AGU5_9BACT tr|G1V9H8|G1V9H8_9BACT tr|F2KY92|F2KY92_PREDF tr|F0H5G6|F0H5G6_9BACT tr|F0F6N7|F0F6N7_9BACT
50S ribosomal protein L5	Bacteroidia	Prevotella sp.	J	Translation	tr|D8E049|D8E049_PREBR tr|D7NB28|D7NB28_9BACT tr|C5VNT7|C5VNT7_CLOBO tr|Q93Q44|Q93Q44_CLOPA tr|J7T7K4|J7T7K4_CLOSG tr|G9EZ77|G9EZ77_CLOSG tr|E8ZMS4|E8ZMS4_CLOB0 tr|D9STK5|D9STK5_CLOC7 tr|D5W1L4|D5W1L4_CLOB2 tr|B1QIL9|B1QIL9_CLOBO
50S ribosomal protein L5	Clostridia	Clostridiales	J	Translation	tr|G2T5M1|G2T5M1_ROSHA tr|D4CAQ0|D4CAQ0_9CLOT
50S ribosomal protein L5	Bacteroidia	Bacteroidales	J	Translation	tr|F0R308|F0R308_BACSH tr|B5CTQ0|B5CTQ0_9BACE tr|B4WMS8|B4WMS8_9SYNE tr|Q8MBG2|Q8MBG2_9ASTE tr|Q4VN15|Q4VN15_9ROSI tr|Q29VA2|Q29VA2_9ROSI tr|Q06R34|Q06R34_9LAMI tr|Q06R07|Q06R07_9LAMI tr|Q064T1|Q064T1_9SYNE tr|Q05TX1|Q05TX1_9SYNE
50S ribosomal protein L7/L12	Clostridia	Clostridiales	J	Translation	tr|E6U3J5|E6U3J5_ETHHY tr|J0NC47|J0NC47_9CLOT tr|A5G8I3|A5G8I3_GEOUR tr|Q24WY5|Q24WY5_DESHY tr|K6X8Y2|K6X8Y2_9MICO tr|J7J0H7|J7J0H7_DESMD tr|G9XMH5|G9XMH5_DESHA tr|G2TNY5|G2TNY5_BACCO tr|G2PUE0|G2PUE0_9FIRM tr|F7Z361|F7Z361_BACC6
50S ribosomal protein L7/L12	Bacteroidia	Prevotella sp.	J	Translation	tr|D1PG05|D1PG05_9BACT tr|I1YWF9|I1YWF9_PREIN tr|K5BMQ4|K5BMQ4_ECOLX tr|K4WQK2|K4WQK2_ECOLX tr|K4WJF8|K4WJF8_ECOLX tr|K4WH86|K4WH86_ECOLX tr|K4W985|K4W985_ECOLX tr|K4VWZ5|K4VWZ5_ECOLX tr|K4VWL7|K4VWL7_ECOLX tr|K4VHH9|K4VHH9_ECOLX
50S ribosomal protein L7/L12	Clostridia	Clostridiales	J	Translation	tr|C0ETI4|C0ETI4_9FIRM tr|D5HE43|D5HE43_9FIRM tr|H7EYF0|H7EYF0_PSEST tr|F8HA17|F8HA17_PSEUT tr|F2N0D1|F2N0D1_PSEU6 tr|A4VL66|A4VL66_PSEU5 tr|K5Y501|K5Y501_9PSED tr|I7ADU1|I7ADU1_PSEST tr|I4JJ67|I4JJ67_PSEST tr|C1DHE0|C1DHE0_AZOVD
50S ribosomal protein L7/L12	Bacteroidia	Prevotella copri	J	Translation	tr|D1PG05|D1PG05_9BACT tr|H1HNN6|H1HNN6_9BACT
Elongation factor EF1A	Spirochaetales	Treponema sp.	J	Translation	tr|K4IAW9|K4IAW9_TREPL tr|E9S627|E9S627_TREDN tr|D3HX38|D3HX38_9BACT
Elongation factor G	Bacteroidia	Bacteroides	J	Translation	tr|F0R3E6|F0R3E6_BACSH tr|E6SRC0|E6SRC0_BACT6 tr|F0F3N9|F0F3N9_9BACT tr|I4Z8E0|I4Z8E0_9BACT tr|D5EWF3|D5EWF3_PRER2 tr|D1XW57|D1XW57_9BACT tr|K1RSH6|K1RSH6_9ZZZZ tr|E6MQ75|E6MQ75_9BACT tr|D1PG80|D1PG80_9BACT tr|H1HKC0|H1HKC0_9BACT
Elongation factor G	Bacteroidia	Bacteroides sp.	J	Translation	tr|E6SRC0|E6SRC0_BACT6 tr|F0R3E6|F0R3E6_BACSH tr|F1TGT4|F1TGT4_9CLOT tr|B8I8A3|B8I8A3_CLOCE tr|K4ZR02|K4ZR02_PAEAL tr|I0BA96|I0BA96_9BACL tr|H6NTK5|H6NTK5_9BACL tr|H3SNL7|H3SNL7_9BACL tr|G4EJI2|G4EJI2_9BACL tr|F8FKX0|F8FKX0_PAEMK
Elongation factor P	Negativicutes	Megasphaera sp.	J	Translation	tr|G0VP48|G0VP48_MEGEL tr|F5TGJ4|F5TGJ4_9FIRM
Elongation factor Ts	Negativicutes	Veillonellaceae	J	Translation	tr|G0VRY4|G0VRY4_MEGEL tr|G9YHN9|G9YHN9_9FIRM
Elongation factor Ts	Negativicutes	Veillonellaceae	J	Translation	tr|G0VRY4|G0VRY4_MEGEL tr|G9YHN9|G9YHN9_9FIRM
Elongation factor Tu	Clostridia	Clostridiales	J	Translation	tr|G9WVG0|G9WVG0_9FIRM tr|G5HNQ0|G5HNQ0_9CLOT
Elongation factor Tu	N/A	Firmicutes	J	Translation	tr|A7VZB8|A7VZB8_9CLOT tr|G2TIA6|G2TIA6_BACCO tr|E4VPY5|E4VPY5_BACFG tr|Q64MV2|Q64MV2_BACFR tr|Q5L7N3|Q5L7N3_BACFN tr|K6AEI6|K6AEI6_9PORP tr|K6A3R9|K6A3R9_9PORP tr|K1G9P4|K1G9P4_BACFG tr|I9HNF4|I9HNF4_BACOV tr|I9H0A5|I9H0A5_BACFG
Elongation factor Tu	N/A	Bacteria	J	Translation	tr|B5YFW5|B5YFW5_THEYD tr|F9ZM41|F9ZM41_ACICS tr|K0XBP6|K0XBP6_9PORP tr|K0WNH7|K0WNH7_9BACT tr|J9FAM6|J9FAM6_9ZZZZ tr|J2SE38|J2SE38_9FLAO tr|J0RKT8|J0RKT8_9FLAO tr|I9UPG9|I9UPG9_9BACE tr|I9TQ98|I9TQ98_BACOV tr|I9TKX4|I9TKX4_9BACE
Elongation factor Tu	Gammaproteobacteria	Azotobacter vinelandii	J	Translation	tr|C1DKJ8|C1DKJ8_AZOVD tr|F7M2J8|F7M2J8_9BACE tr|D7J0C7|D7J0C7_9BACE tr|D6CZN8|D6CZN8_9BACE tr|D4WTJ2|D4WTJ2_BACOV tr|D4WHD3|D4WHD3_BACOV tr|D4VQA0|D4VQA0_9BACE tr|D2QBB3|D2QBB3_SPILD tr|D0TN17|D0TN17_9BACE
Elongation factor Tu	Clostridia	Clostridium sp.	J	Translation	tr|C5UTM6|C5UTM6_CLOBO tr|B2UY95|B2UY95_CLOBA tr|I8ZQB8|I8ZQB8_BACVU tr|I8WLM0|I8WLM0_9BACE tr|E5UWG5|E5UWG5_9BACE tr|D4V6F3|D4V6F3_BACVU tr|D1K1I5|D1K1I5_9BACE tr|C6Z0V5|C6Z0V5_9BACE tr|C3R869|C3R869_9BACE tr|C3PVX8|C3PVX8_9BACE
Elongation factor Tu	Bacteroidia	Prevotella tannerae	J	Translation	tr|C9LEI8|C9LEI8_9BACT tr|I9Q981|I9Q981_9BACE tr|I8VSS9|I8VSS9_9BACE tr|D1K912|D1K912_9BACE tr|C3REK9|C3REK9_9BACE tr|C3Q5R0|C3Q5R0_9BACE tr|B6W0R2|B6W0R2_9BACE tr|K1TJ66|K1TJ66_9ZZZZ tr|I9UG36|I9UG36_BACVU
Elongation factor Tu	Bacteroidia	Prevotella bergensis	J	Translation	tr|D1PZN8|D1PZN8_9BACT
Elongation factor Tu	Betaproteobacteria	Betaproteobacteria	J	Translation	tr|D5CP51|D5CP51_SIDLE tr|G8QNY0|G8QNY0_AZOSU tr|K1CG83|K1CG83_PSEAI tr|K1C6E0|K1C6E0_PSEAI tr|K1BKM2|K1BKM2_PSEAI tr|K0XZV0|K0XZV0_PSEAI tr|J7DCN3|J7DCN3_PSEAI tr|I6RN89|I6RN89_PSEAI tr|I1AD68|I1AD68_PSEAI tr|H3TDI6|H3TDI6_PSEAE
Elongation factor Tu	Bacteroidia	Prevotella ruminicola	J	Translation	tr|D5EUX5|D5EUX5_PRER2 tr|J9GZQ3|J9GZQ3_9ZZZZ tr|G6B0G8|G6B0G8_9BACT tr|G1WBW1|G1WBW1_9BACT tr|F9D440|F9D440_9BACT tr|G1VFL2|G1VFL2_9BACT tr|I4ZC94|I4ZC94_9BACT tr|H1HMN1|H1HMN1_9BACT tr|E6MP32|E6MP32_9BACT tr|D1XX05|D1XX05_9BACT
Elongation factor Tu	Betaproteobacteria	Burkholderiales	J	Translation	tr|D6CNA1|D6CNA1_THIS3 tr|E6PK11|E6PK11_9ZZZZ tr|E1GYH8|E1GYH8_9BACT tr|I1YTN5|I1YTN5_PREIN tr|F9DIX4|F9DIX4_9BACT tr|G1VFL2|G1VFL2_9BACT tr|I4ZC94|I4ZC94_9BACT tr|D1XX05|D1XX05_9BACT tr|E6K385|E6K385_9BACT tr|D3I1P9|D3I1P9_9BACT
Elongation factor Tu	Bacteroidia	Prevotella sp.	J	Translation	tr|E1KT74|E1KT74_9BACT tr|J9CZC3|J9CZC3_9ZZZZ
Elongation factor Tu	Erysipelotrichia	Coprobacillus sp.	J	Translation	tr|E7GDP3|E7GDP3_9FIRM tr|K5D876|K5D876_9BACE tr|K1GAV0|K1GAV0_BACFG tr|K1GA44|K1GA44_BACFG tr|K1G246|K1G246_BACFG tr|I9UQX5|I9UQX5_9BACE tr|I9UDE4|I9UDE4_BACUN tr|I9SVK0|I9SVK0_BACOV tr|I9RKA9|I9RKA9_BACFG
Elongation factor Tu	N/A	Bacteria	J	Translation	tr|E9S627|E9S627_TREDN tr|B1GZ81|B1GZ81_UNCTG tr|H1DIG3|H1DIG3_9PORP tr|F2NS81|F2NS81_TRES6 tr|E8LMW8|E8LMW8_9GAMM tr|D9SN62|D9SN62_CLOC7 tr|B1C7B5|B1C7B5_9FIRM tr|Q97G10|Q97G10_CLOAB tr|F7ZQQ5|F7ZQQ5_CLOAT tr|F0KCX8|F0KCX8_CLOAE
Elongation factor Tu	Bacteroidia	Prevotella sp.	J	Translation	tr|F8NA53|F8NA53_9BACT tr|F9D151|F9D151_9BACT tr|B0NQS3|B0NQS3_BACSE tr|Q64RD0|Q64RD0_BACFR tr|Q5LAY2|Q5LAY2_BACFN tr|K1GGY5|K1GGY5_BACFG tr|K1GAR9|K1GAR9_BACFG tr|K1G1X8|K1G1X8_BACFG tr|I9VNA2|I9VNA2_BACFG tr|I9V724|I9V724_BACFG
Elongation factor Tu	Negativicutes	Megasphaera elsdenii	J	Translation	tr|G0VNG4|G0VNG4_MEGEL tr|I9QUW1|I9QUW1_9BACE tr|I9ITJ0|I9ITJ0_BACVU tr|I8VMT9|I8VMT9_9BACE tr|E5UX45|E5UX45_9BACE tr|D4V916|D4V916_BACVU tr|D1K0S0|D1K0S0_9BACE tr|C6Z1J2|C6Z1J2_9BACE tr|C3R7C2|C3R7C2_9BACE
Elongation factor Tu	N/A	Bacteria	J	Translation	tr|G4FPN8|G4FPN8_9SYNE tr|F1TDW2|F1TDW2_9CLOT
Elongation factor Tu	N/A	Bacteria	J	Translation	tr|G9FI86|G9FI86_9EUKA tr|D5X012|D5X012_THIK1 tr|K1GE52|K1GE52_BACFG tr|D3I1K1|D3I1K1_9BACT tr|K1FUQ0|K1FUQ0_BACFG tr|K1FJB9|K1FJB9_BACFG tr|J9D8F7|J9D8F7_9ZZZZ tr|I9VG36|I9VG36_BACFG tr|I9RX56|I9RX56_BACFG tr|I9K9I7|I9K9I7_BACFG
Elongation factor Tu	Bacteroidia	Prevotella sp.	J	Translation	tr|H1Q3Q2|H1Q3Q2_9BACT tr|G6AD56|G6AD56_9BACT tr|D9ZEF8|D9ZEF8_9ZZZZ tr|B0NPH3|B0NPH3_BACSE
Elongation factor Tu	Flavobacteriia	Flavobacterium sp.	J	Translation	tr|H7FR84|H7FR84_9FLAO tr|J2J7C5|J2J7C5_9FLAO tr|D3I1K1|D3I1K1_9BACT
Elongation factor Tu	Gammaproteobacteria	Enterobacteriaceae	J	Translation	tr|I6B5G5|I6B5G5_SHIFL tr|F5NAC1|F5NAC1_SHIFL
Elongation factor Tu	N/A	Firmicutes	J	Translation	tr|J2H8L9|J2H8L9_9BACL tr|F7JYI3|F7JYI3_9FIRM
Elongation factor Tu	Bacilli	Streptococcus sp.	J	Translation	tr|J5H093|J5H093_STRAP tr|I4DZB8|I4DZB8_STRIJ
Elongation factor Tu	Betaproteobacteria	Burkholderiales	J	Translation	tr|J7J6A8|J7J6A8_BURCE tr|D6CNA1|D6CNA1_THIS3
Elongation factor Tu	N/A	Eukaryota/Bacteria	J	Translation	tr|B1X4W6|B1X4W6_PAUCH tr|D5EUX5|D5EUX5_PRER2
Elongation factor Tu	Clostridia	Clostridiales	J	Translation	tr|C0EE14|C0EE14_9CLOT tr|B0P916|B0P916_9FIRM
Elongation factor Tu	Gammaproteobacteria	Azotobacter vinelandii	J	Translation	tr|C1DKJ8|C1DKJ8_AZOVD
Elongation factor Tu	Clostridia	Clostridium sp.	J	Translation	tr|C5UTM6|C5UTM6_CLOBO tr|B2UY95|B2UY95_CLOBA
Elongation factor Tu	Negativicutes	Megasphaera elsdenii	J	Translation	tr|D1PZN8|D1PZN8_9BACT
Elongation factor Tu	N/A	Bacteroidetes	J	Translation	tr|D5EUX5|D5EUX5_PRER2 tr|I2ESL5|I2ESL5_EMTOG
Elongation factor Tu	N/A	Firmicutes	J	Translation	tr|D5WRR8|D5WRR8_BACT2 tr|C0GGB6|C0GGB6_9FIRM
Elongation factor Tu	Clostridia	Clostridiales	J	Translation	tr|D7GTC6|D7GTC6_9FIRM tr|H7CZB3|H7CZB3_CLOPF
Elongation factor Tu	N/A	Bacteroidetes	J	Translation	tr|E4RX13|E4RX13_LEAB4 tr|H7FR84|H7FR84_9FLAO
Elongation factor Tu	Erysipelotrichia	Erysipelotrichaceae	J	Translation	tr|E7GDP3|E7GDP3_9FIRM tr|E2NSF3|E2NSF3_9FIRM
Elongation factor Tu	Bacteroidia	Porphyromonas sp.	J	Translation	tr|F4KJW7|F4KJW7_PORAD tr|E4KVK6|E4KVK6_9PORP
Elongation factor Tu	Negativicutes	Megasphaera sp.	J	Translation	tr|F5TGU7|F5TGU7_9FIRM tr|D3LTI1|D3LTI1_9FIRM
Elongation factor Tu	Negativicutes	Megasphaera elsdenii	J	Translation	tr|G0VNG4|G0VNG4_MEGEL
Elongation factor Tu	Bacteroidia	Prevotella sp.	J	Translation	tr|G5GE45|G5GE45_9BACT
Elongation factor Tu	N/A	Bacteria	J	Translation	tr|G9FI86|G9FI86_9EUKA tr|D5X012|D5X012_THIK1
Elongation factor Tu	Bacteroidia	Prevotella sp.	J	Translation	tr|H1Q3Q2|H1Q3Q2_9BACT tr|G6AD56|G6AD56_9BACT
Elongation factor Tu	Clostridia	Candidatus Arthromitus	J	Translation	tr|H7DNS7|H7DNS7_9CLOT tr|H7DH75|H7DH75_9CLOT
Elongation factor Tu	N/A	Proteobacteria	J	Translation	tr|H8KYJ6|H8KYJ6_FRAAD tr|Q1JXE6|Q1JXE6_DESAC
Elongation factor Tu	N/A	Bacteroidetes	J	Translation	tr|I2ESL5|I2ESL5_EMTOG tr|H7FR84|H7FR84_9FLAO
Elongation factor Tu (Fragment)	Clostridia	Clostridium carboxidivorans	J	Translation	tr|D6MEZ8|D6MEZ8_9CLOT tr|C6Q330|C6Q330_9CLOT
Elongation factor Tu (Fragment)	Betaproteobacteria	Alcaligenaceae	J	Translation	tr|E5UFS8|E5UFS8_ALCXX tr|A9IJ05|A9IJ05_BORPD
Elongation factor Tu (Fragment)	Clostridia	Clostridium perfringens	J	Translation	tr|H7CZB3|H7CZB3_CLOPF tr|H1CXB1|H1CXB1_CLOPF
Elongation factor Tu (Fragment)	Betaproteobacteria	Burkholderiales	J	Translation	tr|I0YHX3|I0YHX3_9BURK tr|E6PK11|E6PK11_9ZZZZ
Putative endoribonuclease L-PSP	N/A	Bacteria/Eukaryota	J	Translation initiation inhibitor	tr|G0VPX1|G0VPX1_MEGEL tr|Q549V4|Q549V4_9PSED
Ribosomal protein L10	Bacteroidia	Prevotella sp.	J	Translation	tr|D1W7A7|D1W7A7_9BACT tr|F3PSY2|F3PSY2_9BACE
Ribosomal protein L10	Bacteroidia	Bacteroides sp.	J	Translation	tr|Q8A467|Q8A467_BACTN tr|Q64NJ5|Q64NJ5_BACFR
Ribosomal protein L10	Bacteroidia	Prevotella sp.	J	Translation	tr|D1W7A7|D1W7A7_9BACT tr|F3PSY2|F3PSY2_9BACE
Ribosomal protein S7 (Fragment)	Gammaproteobacteria	Pseudomonas sp.	J	Translation	tr|Q1PAL0|Q1PAL0_9PSED tr|Q1PAK8|Q1PAK8_9PSED
Ribosomal protein S7 (Fragment)	Gammaproteobacteria	Pseudomonas sp.	J	Translation	tr|Q1PAL0|Q1PAL0_9PSED tr|Q1PAK8|Q1PAK8_9PSED
Ribosomal subunit interface protein	Negativicutes	Megasphaera elsdenii	J	Translation	tr|G0VLV0|G0VLV0_MEGEL
Ribosome-recycling factor	Negativicutes	Megasphaera elsdenii	J	Translation	tr|G0VRY2|G0VRY2_MEGEL
Ribosome-recycling factor	Negativicutes	Megasphaera elsdenii	J	Translation	tr|G0VRY2|G0VRY2_MEGEL
Transcriptional regulator MvaT	Gammaproteobacteria	Pseudomonadaceae	K	DNA binding, transcriptional regulator	tr|C1DSN0|C1DSN0_AZOVD tr|Q9HW86|Q9HW86_PSEAE
Transcriptional regulator, AsnC family (Precursor)	Bacteroidia	Bacteroides sp.	K	DNA binding, transcriptional regulator	tr|F0R037|F0R037_BACSH tr|K5CLN4|K5CLN4_9BACE
Transcriptional regulatory protein rprY	Bacteroidia	Bacteroides sp.	K	DNA binding, transcriptional regulator	tr|I9QGV0|I9QGV0_9BACE tr|I9FLB9|I9FLB9_9BACE
Transcriptional regulatory protein rprY	Bacteroidia	Bacteroides sp.	K	DNA binding, transcriptional regulator	tr|I9QGV0|I9QGV0_9BACE tr|I9FLB9|I9FLB9_9BACE
Trigger factor	Negativicutes	Megasphaera elsdenii	K,O	Chaperone	tr|G0VPM8|G0VPM8_MEGEL
Trigger factor	Gammaproteobacteria	Pseudomonas sp.	K,O	Chaperone	tr|K1DAG0|K1DAG0_PSEAI tr|K1D4E4|K1D4E4_PSEAI
Trigger factor	Negativicutes	Megasphaera elsdenii	K,O	Chaperone	tr|G0VPM8|G0VPM8_MEGEL
Two-component system response regulator	Bacteroidia	Bacteroides	K,T	DNA binding, transcriptional regulator	tr|Q8A5S3|Q8A5S3_BACTN tr|Q5L9B3|Q5L9B3_BACFN
DNA binding protein HU-beta	Gammaproteobacteria	Pseudomonas sp.	L	DNA binding, transcriptional regulator	tr|Q8KUR4|Q8KUR4_PSESX tr|Q88KI7|Q88KI7_PSEPK
DNA binding protein HU-beta	Gammaproteobacteria	Pseudomonas sp.	L	DNA binding, transcriptional regulator	tr|Q8KUR4|Q8KUR4_PSESX tr|F3LCX8|F3LCX8_9GAMM
DNA-binding protein HU	Bacteroidia	Prevotella tannerae	L	DNA binding, transcriptional regulator	tr|C9LHF7|C9LHF7_9BACT
DNA-binding protein HU	Clostridia	Clostridiales	L	DNA binding, transcriptional regulator	tr|J1H048|J1H048_9CLOT tr|A7VWY6|A7VWY6_9CLOT tr|F9DDN7|F9DDN7_9BACT tr|G9RVF5|G9RVF5_9FIRM tr|D8DZ85|D8DZ85_PREBR tr|J4UYM0|J4UYM0_9BACT tr|H0UIJ8|H0UIJ8_9BACT tr|G5FG99|G5FG99_9CLOT tr|F0RWW4|F0RWW4_SPHGB tr|E9SKW0|E9SKW0_CLOSY
Single-stranded DNA-binding protein	Bacteroidia	Bacteroides sp.	L	DNA replication	tr|Q64W20|Q64W20_BACFR tr|Q5LF22|Q5LF22_BACFN
DNA-dependent RNA polymerase subunit beta (Fragment)	Clostridia	Clostridium sp.	L,K	DNA binding, transcriptional regulator	tr|Q9F4A8|Q9F4A8_9CLOT tr|K6U7E4|K6U7E4_9CLOT tr|I4ZAI4|I4ZAI4_9BACT tr|D1XZA0|D1XZA0_9BACT
DNA-directed RNA polymerase subunit alpha	Gammaproteobacteria	Pseudomonadaceae	L,K	DNA binding, transcriptional regulator	tr|C1DKN8|C1DKN8_AZOVD tr|K6DKA3|K6DKA3_PSEST tr|D2RJW3|D2RJW3_ACIFV tr|J7TAY0|J7TAY0_CLOSG tr|G9EWI7|G9EWI7_CLOSG tr|E8ZUI2|E8ZUI2_CLOB0 tr|D5VWL3|D5VWL3_CLOB2 tr|C3KU59|C3KU59_CLOB6 tr|C1FL88|C1FL88_CLOBJ tr|B1QM37|B1QM37_CLOBO
DNA-directed RNA polymerase subunit alpha	Bacteroidia	Prevotella sp.	L,K	DNA binding, transcriptional regulator	tr|F9D0Z1|F9D0Z1_9BACT tr|H1Q4B5|H1Q4B5_9BACT
DNA-directed RNA polymerase subunit alpha	Bacteroidia	Prevotella sp.	L,K	DNA binding, transcriptional regulator	tr|E1KT32|E1KT32_9BACT tr|F9D0Z1|F9D0Z1_9BACT tr|F2JT67|F2JT67_CELLD tr|D4L7F6|D4L7F6_9FIRM tr|C8W5Z8|C8W5Z8_DESAS tr|G0GAZ8|G0GAZ8_SPITZ tr|F7MJT3|F7MJT3_CLOBO tr|F6B518|F6B518_DESCC tr|F4A709|F4A709_CLOBO tr|F2NQ62|F2NQ62_MARHT
SusC/RagA family TonB-linked outer membrane protein	Bacteroidia	Bacteroides sp.	M	Outer membrane receptor	tr|K1H169|K1H169_BACFG tr|K1FXS4|K1FXS4_BACFG
SusC/RagA family TonB-linked outer membrane protein	Bacteroidia	Bacteroides sp.	M	Outer membrane receptor	tr|I9QTL9|I9QTL9_9BACE tr|K0XR23|K0XR23_9PORP
SusC/RagA family TonB-linked outer membrane protein	N/A	Bacteroidetes	M	Outer membrane receptor	tr|I9SRM6|I9SRM6_BACOV tr|I9JGM0|I9JGM0_9BACE
SusC/RagA family TonB-linked outer membrane protein	N/A	Bacteroidetes	M	Outer membrane receptor	tr|H1HNY6|H1HNY6_9BACT tr|J9G5G3|J9G5G3_9ZZZZ
SusC/RagA family TonB-linked outer membrane protein	Bacteroidia	Bacteroides sp.	M	Outer membrane receptor	tr|I9SRM6|I9SRM6_BACOV tr|C9KTR5|C9KTR5_9BACE
TonB-linked outer membrane protein, SusC/RagA family	Bacteroidia	Prevotella sp.	M	Outer membrane receptor	tr|J4V050|J4V050_9BACT tr|E6K623|E6K623_9BACT
Flagellin 1	Gammaproteobacteria	Enterobacteriaceae	N	Cell Motility	tr|K1HWR6|K1HWR6_PROMI tr|K1HD62|K1HD62_PROMI
Flagellin domain protein	N/A	Firmicutes	N	Cell Motility	tr|D7CPM1|D7CPM1_SYNLT tr|Q0B0F4|Q0B0F4_SYNWW
Putative uncharacterized protein	Clostridia	Clostridium kluyveri	Not assigned	Unknown	tr|B9E059|B9E059_CLOK1 tr|A5N6P0|A5N6P0_CLOK5
Putative uncharacterized protein	Negativicutes	Megasphaera elsdenii	Not assigned	Unknown	tr|G0VLV3|G0VLV3_MEGEL tr|G0VQK3|G0VQK3_MEGEL
Putative uncharacterized protein	Bacteroidia	Bacteroides	Not assigned	Unknown	tr|Q8ABD6|Q8ABD6_BACTN tr|B0A7D0|B0A7D0_9FIRM
Putative uncharacterized protein	N/A	Bacteria	Not assigned	Unknown	tr|F2NS81|F2NS81_TRES6 tr|F7V2A5|F7V2A5_CLOSS
Putative uncharacterized protein	Clostridia	Clostridiales	Not assigned	Unknown	tr|F7V2A5|F7V2A5_CLOSS tr|E0S295|E0S295_BUTPB
Putative uncharacterized protein	Negativicutes	Megasphaera elsdenii	Not assigned	Unknown	tr|G0VN39|G0VN39_MEGEL
Putative uncharacterized protein	Bacteroidia	Prevotella sp.	Not assigned	Unknown	tr|G1W9I7|G1W9I7_9BACT tr|D1PYH1|D1PYH1_9BACT
Putative uncharacterized protein	Bacteroidia	Prevotella sp.	Not assigned	Unknown	tr|G1WCD3|G1WCD3_9BACT tr|I4Z8E0|I4Z8E0_9BACT
Putative uncharacterized protein	Bacteroidia	Prevotella bergensis	Not assigned	Unknown	tr|D1PWQ0|D1PWQ0_9BACT
Putative uncharacterized protein	Clostridia	Clostridiales	Not assigned	Unknown	tr|E9SDQ5|E9SDQ5_RUMAL tr|E6UH00|E6UH00_RUMA7
Putative uncharacterized protein	N/A	Firmicutes	Not assigned	Unknown	tr|F2NS81|F2NS81_TRES6 tr|E0S295|E0S295_BUTPB
Putative uncharacterized protein	Bacteroidia	Prevotella dentalis	Not assigned	Unknown	tr|F9D1E6|F9D1E6_9BACT
Putative uncharacterized protein	Negativicutes	Megasphaera elsdenii	Not assigned	Unknown	tr|G0VN39|G0VN39_MEGEL
Putative uncharacterized protein	Negativicutes	Megasphaera elsdenii	Not assigned	Unknown	tr|G0VNR9|G0VNR9_MEGEL
Putative uncharacterized protein	Negativicutes	Megasphaera elsdenii	Not assigned	Unknown	tr|G0VQW3|G0VQW3_MEGEL
Putative uncharacterized protein	Bacteroidia	Prevotella sp.	Not assigned	Unknown	tr|G1VIJ7|G1VIJ7_9BACT tr|F0F4V6|F0F4V6_9BACT
Putative uncharacterized protein	Clostridia	Ruminococcaceae	Not assigned	Unknown	tr|G9RX63|G9RX63_9FIRM tr|E2ZJ06|E2ZJ06_9FIRM
Putative uncharacterized protein	N/A	Firmicutes	Not assigned	Unknown	tr|H1BF92|H1BF92_9FIRM tr|H1AUE3|H1AUE3_9FIRM
Putative uncharacterized protein	Bacteroidia	Bacteroides	Not assigned	Unknown	tr|Q64RD0|Q64RD0_BACFR tr|Q5LAY2|Q5LAY2_BACFN
Putative uncharacterized protein	Bacteroidia	Prevotella sp.	Not assigned	Unknown	tr|D1PWQ0|D1PWQ0_9BACT tr|E6K3R0|E6K3R0_9BACT
Putative uncharacterized protein	Bacteroidia	Bacteroidales	Not assigned	Unknown	tr|F8WY07|F8WY07_9PORP tr|I9TUB5|I9TUB5_BACVU
Putative uncharacterized protein	Bacteroidia	Prevotella dentalis	Not assigned	Unknown	tr|F9D1E6|F9D1E6_9BACT
Putative uncharacterized protein	Negativicutes	Megasphaera elsdenii	Not assigned	Unknown	tr|G0VLV3|G0VLV3_MEGEL tr|G0VQK3|G0VQK3_MEGEL
Putative uncharacterized protein	Negativicutes	Megasphaera elsdenii	Not assigned	Unknown	tr|G0VM34|G0VM34_MEGEL
Putative uncharacterized protein	Negativicutes	Megasphaera elsdenii	Not assigned	Unknown	tr|G0VNR9|G0VNR9_MEGEL
Putative uncharacterized protein	Negativicutes	Megasphaera sp.	Not assigned	Unknown	tr|G0VQW3|G0VQW3_MEGEL
Putative uncharacterized protein	N/A	Firmicutes	Not assigned	Unknown	tr|H1BF92|H1BF92_9FIRM tr|H1AUE3|H1AUE3_9FIRM
Putative uncharacterized protein	Bacteroidia	Bacteroides sp.	Not assigned	Unknown	tr|Q64RD0|Q64RD0_BACFR tr|Q5LAY2|Q5LAY2_BACFN
Putative uncharacterized protein	Bacteroidia	Bacteroides sp.	Not assigned	Unknown	tr|Q8ABD7|Q8ABD7_BACTN tr|Q64RC9|Q64RC9_BACFR
Stage V sporulation protein S	Clostridia	Clostridium sp.	Not assigned	Unknown	tr|J7T959|J7T959_CLOSG tr|G9EY22|G9EY22_CLOSG
Stage V sporulation protein S	Clostridia	Clostridium sp.	Not assigned	Unknown	tr|J7T959|J7T959_CLOSG tr|G9EY22|G9EY22_CLOSG
Uncharacterized protein	N/A	Bacteria	Not assigned	Unknown	tr|I0XBA4|I0XBA4_9SPIO tr|H7EJX9|H7EJX9_9SPIO
Uncharacterized protein	N/A	Bacteria	Not assigned	Unknown	tr|K2E284|K2E284_9BACT tr|Q7NMD4|Q7NMD4_GLOVI
Uncharacterized protein	Bacteroidia	Bacteroides sp.	Not assigned	Unknown	tr|I9HRK4|I9HRK4_9BACE tr|I9GYM2|I9GYM2_9BACE
ATP-dependent chaperone ClpB	N/A	Bacteria	O	Chaperone	tr|G6GFE4|G6GFE4_9FIRM tr|D7AFY3|D7AFY3_GEOSK
ATP-dependent chaperone ClpB	N/A	Bacteria	O	Chaperone	tr|D7AFY3|D7AFY3_GEOSK tr|J7SGF8|J7SGF8_CLOSG tr|G1VF52|G1VF52_9BACT tr|D3IA47|D3IA47_9BACT tr|D1XXF3|D1XXF3_9BACT tr|F2KYK9|F2KYK9_PREDF tr|F0H7I3|F0H7I3_9BACT tr|E7RTA9|E7RTA9_9BACT tr|D3II42|D3II42_9BACT tr|D9RWC9|D9RWC9_PREMB
10 kDa chaperonin	Negativicutes	Megasphaera elsdenii	O	Chaperone	tr|G0VPW4|G0VPW4_MEGEL tr|F9MNB6|F9MNB6_9FIRM tr|G9YHJ4|G9YHJ4_9FIRM tr|E2ZAU4|E2ZAU4_9FIRM
10 kDa chaperonin	Bacteroidia	Prevotella sp.	O	Chaperone	tr|D8DZI5|D8DZI5_PREBR tr|J4USD5|J4USD5_9BACT tr|H1HQQ8|H1HQQ8_9BACT tr|G1WA67|G1WA67_9BACT tr|E6K937|E6K937_9BACT tr|D3HZ64|D3HZ64_9BACT tr|D1VWC7|D1VWC7_9BACT tr|D1P8L5|D1P8L5_9BACT tr|I4ZAJ1|I4ZAJ1_9BACT tr|F9D673|F9D673_9BACT
10 kDa chaperonin	Clostridia	Clostridium sp.	O	Chaperone	tr|G5IDI8|G5IDI8_9CLOT tr|G5FB62|G5FB62_9CLOT tr|E9SRD0|E9SRD0_CLOSY tr|E7GU69|E7GU69_CLOSY tr|D6DHN2|D6DHN2_CLOSC tr|D4C791|D4C791_9CLOT tr|D7GP52|D7GP52_9FIRM tr|C4Z3R3|C4Z3R3_EUBE2 tr|D9R6W7|D9R6W7_CLOSW tr|D3ALI8|D3ALI8_9CLOT
10 kDa chaperonin	Bacteroidia	Bacteroides sp.	O	Chaperone	tr|Q3S603|Q3S603_BACVU tr|Q29UA7|Q29UA7_BACOV tr|K5CTJ2|K5CTJ2_9BACE tr|K1G9V2|K1G9V2_BACFG tr|K1FXM6|K1FXM6_BACFG tr|K1FGD2|K1FGD2_BACFG tr|J9GZ88|J9GZ88_9ZZZZ tr|J9FG90|J9FG90_9ZZZZ tr|I9VNX1|I9VNX1_BACFG tr|I9U4V7|I9U4V7_BACUN
10 kDa chaperonin	Bacteroidia	Prevotella sp.	O	Chaperone	tr|D8DZI5|D8DZI5_PREBR tr|J4USD5|J4USD5_9BACT tr|D1QUZ8|D1QUZ8_9BACT tr|D1P9I5|D1P9I5_9BACT
10 kDa chaperonin	Negativicutes	Megasphaera sp.	O	Chaperone	tr|G0VPW4|G0VPW4_MEGEL tr|F9MNB6|F9MNB6_9FIRM tr|F4DWH2|F4DWH2_PSEMN tr|A4XU25|A4XU25_PSEMY tr|G3LH20|G3LH20_9PSED tr|J7UR10|J7UR10_PSEME
10 kDa chaperonin	Clostridia	Clostridiales	O	Chaperone	tr|G5IDI8|G5IDI8_9CLOT tr|G5FB62|G5FB62_9CLOT
60 kDa chaperonin	Clostridia	Ruminococcus albus	O	Chaperone	tr|E6UBT6|E6UBT6_RUMA7 tr|Q2KT38|Q2KT38_RUMAL tr|F8N6H0|F8N6H0_9BACT tr|I4ZBW3|I4ZBW3_9BACT tr|I0T9Q4|I0T9Q4_9BACT tr|G6ADX5|G6ADX5_9BACT tr|G1WC31|G1WC31_9BACT tr|G1VCG8|G1VCG8_9BACT tr|F9DH14|F9DH14_9BACT tr|F9D802|F9D802_9BACT
60 kDa chaperonin	Bacteroidia	Bacteroides salanitronis	O	Chaperone	tr|F0R2A0|F0R2A0_BACSH tr|J9FYQ1|J9FYQ1_9ZZZZ
60 kDa chaperonin	Clostridia	Blautia hydrogenotrophica	O	Chaperone	tr|C0CQ21|C0CQ21_9FIRM tr|D6U7E1|D6U7E1_9CHLR tr|F9WME3|F9WME3_TRYVY tr|B9XEG3|B9XEG3_9BACT tr|Q2FQP2|Q2FQP2_METHJ tr|B8HWL5|B8HWL5_CYAP4 tr|B1ZMQ7|B1ZMQ7_OPITP tr|B0AZL0|B0AZL0_9BACT tr|Q2JXW2|Q2JXW2_SYNJA
60 kDa chaperonin	Gammaproteobacteria	Pseudomonas stutzeri	O	Chaperone	tr|I7A351|I7A351_PSEST tr|I4JKW9|I4JKW9_PSEST
60 kDa chaperonin	Negativicutes	Megasphaera elsdenii	O	Chaperone	tr|A6NQT2|A6NQT2_9FIRM tr|I9A074|I9A074_9ACTO tr|H2JV90|H2JV90_STRHJ tr|F4CMQ8|F4CMQ8_PSEUX tr|D9XGE2|D9XGE2_STRVR tr|D9WKK8|D9WKK8_9ACTO tr|C9Z020|C9Z020_STRSW tr|C5C822|C5C822_MICLC tr|B5HPQ8|B5HPQ8_9ACTO
60 kDa chaperonin	Erysipelotrichia	Holdemania filiformis	O	Chaperone	tr|B9Y423|B9Y423_9FIRM tr|F5KYH5|F5KYH5_9FIRM tr|E1LB55|E1LB55_9FIRM tr|E1L8M9|E1L8M9_9FIRM tr|D6KMT9|D6KMT9_9FIRM tr|D6KHN0|D6KHN0_9FIRM tr|D1YR46|D1YR46_9FIRM tr|D1BMF6|D1BMF6_VEIPT tr|C4FQZ0|C4FQZ0_9FIRM
60 kDa chaperonin	Clostridia	Clostridium botulinum	O	Chaperone	tr|C5USF9|C5USF9_CLOBO tr|G1WBH7|G1WBH7_9BACT tr|D3IFG2|D3IFG2_9BACT tr|C9PXV8|C9PXV8_9BACT tr|I4Z7W0|I4Z7W0_9BACT tr|H1Q2X0|H1Q2X0_9BACT tr|E1KQG3|E1KQG3_9BACT tr|E0NVQ4|E0NVQ4_9BACT tr|D1Y0Q9|D1Y0Q9_9BACT
60 kDa chaperonin	Bacteroidia	Prevotella copri	O	Chaperone	tr|D1P8L6|D1P8L6_9BACT tr|C9PXV8|C9PXV8_9BACT tr|G1WBH7|G1WBH7_9BACT tr|H1Q2X0|H1Q2X0_9BACT tr|H1HLQ7|H1HLQ7_9BACT tr|E0NVQ4|E0NVQ4_9BACT
60 kDa chaperonin	Clostridia	Clostridiales	O	Chaperone	tr|D3R1U3|D3R1U3_CLOB3 tr|E4LCW7|E4LCW7_9FIRM tr|F4XXG5|F4XXG5_9CYAN tr|A5ETX3|A5ETX3_BRASB tr|Q0RMJ9|Q0RMJ9_FRAAA tr|D3D9M9|D3D9M9_9ACTO tr|E2ZB60|E2ZB60_9FIRM tr|G9YFK8|G9YFK8_9FIRM tr|F9N373|F9N373_9FIRM
60 kDa chaperonin	N/A	Bacteria	O	Chaperone	tr|D7VHW8|D7VHW8_9SPHI tr|H8KN37|H8KN37_SOLCM tr|E4LCW7|E4LCW7_9FIRM tr|F9WME3|F9WME3_TRYVY tr|F5KYH5|F5KYH5_9FIRM tr|D6KMT9|D6KMT9_9FIRM tr|D6KHN0|D6KHN0_9FIRM tr|D1YR46|D1YR46_9FIRM tr|D1BMF6|D1BMF6_VEIPT tr|J6HAI8|J6HAI8_9FIRM
60 kDa chaperonin	Clostridia	Clostridiales	O	Chaperone	tr|E5VGV1|E5VGV1_9FIRM tr|D4MZ52|D4MZ52_9FIRM tr|Q3M1B4|Q3M1B4_ANAVT tr|D8FZN5|D8FZN5_9CYAN tr|B2IWQ2|B2IWQ2_NOSP7 tr|G6FPZ3|G6FPZ3_9CYAN
60 kDa chaperonin	Deltaproteobacteria	Geobacter sp.	O	Chaperone	tr|E8WMQ7|E8WMQ7_GEOS8 tr|H1L8R8|H1L8R8_GEOME tr|B8HWL5|B8HWL5_CYAP4 tr|Q2JXW2|Q2JXW2_SYNJA tr|Q2JI64|Q2JI64_SYNJB tr|B1ZMQ7|B1ZMQ7_OPITP tr|B0AZL1|B0AZL1_9BACT tr|B0AZL0|B0AZL0_9BACT tr|F7ZU12|F7ZU12_CLOAT tr|F0KCP3|F0KCP3_CLOAE
60 kDa chaperonin	Clostridia	Lachnospiraceae	O	Chaperone	tr|F3BA34|F3BA34_9FIRM
60 kDa chaperonin	Gammaproteobacteria	Pseudomonas mendocina	O	Chaperone	tr|F4DWR9|F4DWR9_PSEMN tr|K5XF17|K5XF17_9PSED tr|I4JMK6|I4JMK6_PSEST tr|I4CTX0|I4CTX0_PSEST tr|H7F0P3|H7F0P3_PSEST tr|F8H8N2|F8H8N2_PSEUT tr|F6AEN0|F6AEN0_PSEF1 tr|F2MXF2|F2MXF2_PSEU6 tr|A4VKQ0|A4VKQ0_PSEU5
60 kDa chaperonin	Betaproteobacteria	Alicycliphilus denitrificans	O	Chaperone	tr|F4G724|F4G724_ALIDK tr|E8TZN6|E8TZN6_ALIDB tr|K1CXA8|K1CXA8_PSEAI tr|K1CPR4|K1CPR4_PSEAI tr|K1CDV4|K1CDV4_PSEAI tr|K1CAU3|K1CAU3_PSEAI tr|K1AX28|K1AX28_PSEFL tr|K0XZ98|K0XZ98_PSEAI tr|J7TQN3|J7TQN3_PSEME tr|J7DCB9|J7DCB9_PSEAI
60 kDa chaperonin	Clostridia	Clostridiales	O	Chaperone	tr|F7K2P3|F7K2P3_9FIRM tr|D4S1F9|D4S1F9_9FIRM tr|Q87YR9|Q87YR9_PSESM tr|Q7BEQ7|Q7BEQ7_PSEPU tr|Q4ZVM4|Q4ZVM4_PSEU2 tr|Q48KY7|Q48KY7_PSE14 tr|Q3K9X2|Q3K9X2_PSEPF tr|Q1ICA5|Q1ICA5_PSEE4 tr|Q02KU7|Q02KU7_PSEAB tr|K6BPG4|K6BPG4_PSEVI
60 kDa chaperonin	Clostridia	Clostridiales	O	Chaperone	tr|F7KR35|F7KR35_9FIRM tr|B0N9B8|B0N9B8_EUBSP tr|K5Z1J5|K5Z1J5_9PSED tr|J7UJT9|J7UJT9_PSEME tr|I7J2A3|I7J2A3_PSEPS tr|I6Z8A9|I6Z8A9_PSEST tr|I4JK71|I4JK71_PSEST tr|I4CXL1|I4CXL1_PSEST tr|H7ETF7|H7ETF7_PSEST tr|H0JEP3|H0JEP3_9PSED
60 kDa chaperonin	Clostridia	Clostridium acetobutylicum	O	Chaperone	tr|F7ZT41|F7ZT41_CLOAT tr|F0KE98|F0KE98_CLOAE tr|E1KT32|E1KT32_9BACT tr|D1PZJ0|D1PZJ0_9BACT tr|F9DJR7|F9DJR7_9BACT tr|F9DAH5|F9DAH5_9BACT tr|E7RQH2|E7RQH2_9BACT tr|E6MP52|E6MP52_9BACT tr|D7NB43|D7NB43_9BACT tr|D5EUQ6|D5EUQ6_PRER2
60 kDa chaperonin	Bacteroidia	Prevotells dentalis	O	Chaperone	tr|F9D674|F9D674_9BACT
60 kDa chaperonin	Negativicutes	Megasphaera elsdenii	O	Chaperone	tr|G0VPW5|G0VPW5_MEGEL tr|C6PR23|C6PR23_9CLOT tr|G9EWK1|G9EWK1_CLOSG tr|C6Q0H7|C6Q0H7_9CLOT
60 kDa chaperonin	Bacteroidia	Prevotella oulorum	O	Chaperone	tr|G1WA66|G1WA66_9BACT
60 kDa chaperonin	Bacteroidia	Prevotella sp.	O	Chaperone	tr|G6AFC9|G6AFC9_9BACT tr|D9RS32|D9RS32_PREMB tr|G6AY02|G6AY02_9BACT tr|G1WD66|G1WD66_9BACT tr|E6MP80|E6MP80_9BACT tr|D7NB14|D7NB14_9BACT tr|D3IKR2|D3IKR2_9BACT tr|D3IDI8|D3IDI8_9BACT tr|D1W7F3|D1W7F3_9BACT tr|D1W0B3|D1W0B3_9BACT
60 kDa chaperonin	Clostridia	Clostridiales	O	Chaperone	tr|G6GDV5|G6GDV5_9FIRM tr|I4A718|I4A718_9FIRM tr|F5TFC4|F5TFC4_9FIRM tr|D3LVU9|D3LVU9_9FIRM
60 kDa chaperonin	Clostridia	Clostridia	O	Chaperone	tr|G6I8X5|G6I8X5_9FIRM tr|D3R1U3|D3R1U3_CLOB3 tr|G9WK23|G9WK23_9FIRM tr|F5T7M9|F5T7M9_9FIRM tr|D4CNZ7|D4CNZ7_9FIRM tr|C2L1C8|C2L1C8_9FIRM tr|J0LPT4|J0LPT4_9FIRM
60 kDa chaperonin	Clostridia	Sulfobacillus acidophilus	O	Chaperone	tr|G8TXE1|G8TXE1_SULAD tr|F8IB50|F8IB50_SULAT tr|F7Z1B7|F7Z1B7_BACC6
60 kDa chaperonin	Clostridia	Clostridium sp.	O	Chaperone	tr|G9EZQ2|G9EZQ2_CLOSG tr|J7SHB5|J7SHB5_CLOSG tr|C6NRE2|C6NRE2_9GAMM tr|A7BRI4|A7BRI4_9GAMM tr|B1XSE5|B1XSE5_POLNS tr|H2FZP4|H2FZP4_OCESG tr|K0D6J7|K0D6J7_9GAMM tr|K0D4G3|K0D4G3_9GAMM tr|J9WVM1|J9WVM1_9GAMM tr|J7HZK0|J7HZK0_9GAMM
60 kDa chaperonin	Clostridia	Eubacterium infirmum	O	Chaperone	tr|H1PMZ6|H1PMZ6_9FIRM
60 kDa chaperonin	Clostridia	Clostridium sp.	O	Chaperone	tr|H2JI55|H2JI55_9CLOT tr|F1TE32|F1TE32_9CLOT tr|B2TIG1|B2TIG1_CLOBB
60 kDa chaperonin	Clostridia	Clostridium sp.	O	Chaperone	tr|H7CYZ4|H7CYZ4_CLOPF tr|H1CUW4|H1CUW4_CLOPF
60 kDa chaperonin	Gammaproteobacteria	Pseudomonas sp.	O	Chaperone	tr|I4JKW9|I4JKW9_PSEST tr|I7A351|I7A351_PSEST
60 kDa chaperonin	Betaproteobacteria	Burkholderiales	O	Chaperone	tr|I4MRL8|I4MRL8_9BURK tr|F4G724|F4G724_ALIDK tr|F3LLU3|F3LLU3_9BURK tr|I7JL26|I7JL26_9BURK tr|I6W692|I6W692_9BURK tr|G4QBT1|G4QBT1_TAYAM tr|E8UFE1|E8UFE1_TAYEM tr|E8UFB1|E8UFB1_TAYEM tr|I7IBW3|I7IBW3_9BURK
60 kDa chaperonin	Bacteroidia	Prevotella sp.	O	Chaperone	tr|I4ZAJ2|I4ZAJ2_9BACT tr|D9RS32|D9RS32_PREMB
60 kDa chaperonin	Gammaproteobacteria	Pseudomonas stutzeri	O	Chaperone	tr|I7A351|I7A351_PSEST tr|I4JKW9|I4JKW9_PSEST tr|I0YHX3|I0YHX3_9BURK tr|B2JIG8|B2JIG8_BURP8 tr|J3ANK7|J3ANK7_9BURK tr|B2T753|B2T753_BURPP tr|I5CEQ5|I5CEQ5_9BURK tr|K0HYL2|K0HYL2_9BURK tr|J7J6A8|J7J6A8_BURCE tr|I2DIZ7|I2DIZ7_9BURK
60 kDa chaperonin	Bacteroidia	Bacteroides	O	Chaperone	tr|J9FYQ1|J9FYQ1_9ZZZZ tr|F0R2A0|F0R2A0_BACSH tr|E0NVV0|E0NVV0_9BACT tr|F9DK09|F9DK09_9BACT tr|F9DAM5|F9DAM5_9BACT
60 kDa chaperonin	Clostridia	Comamondaceae	O	Chaperone	tr|K0HUX8|K0HUX8_9BURK tr|F4G724|F4G724_ALIDK
60 kDa chaperonin	Clostridia	Eubacterium ventriosum	O	Chaperone	tr|A5Z4N3|A5Z4N3_9FIRM tr|A7XY76|A7XY76_9MOLU tr|C8PP88|C8PP88_9SPIO tr|K4IAW9|K4IAW9_TREPL tr|B2S2D4|B2S2D4_TREPS tr|H6MQD1|H6MQD1_TREPL tr|H6KYF1|H6KYF1_TREPG tr|H6KTM0|H6KTM0_TREPD tr|H6KSA0|H6KSA0_TREPM
60 kDa chaperonin	Clostridia	Pseudoflavonifractor capillosus	O	Chaperone	tr|A6NQT2|A6NQT2_9FIRM
60 kDa chaperonin	Erysipelotrichia	Holdemania filiformis	O	Chaperone	tr|B9Y423|B9Y423_9FIRM
60 kDa chaperonin	Clostridia	Clostridium sp.	O	Chaperone	tr|C5USF9|C5USF9_CLOBO tr|B2ZA26|B2ZA26_CLOSE tr|D4KEE0|D4KEE0_9FIRM tr|D0BMZ3|D0BMZ3_9LACT tr|F9N6D8|F9N6D8_9FIRM tr|B1X4W6|B1X4W6_PAUCH tr|A1XYU8|A1XYU8_PAUCH tr|K2AIU9|K2AIU9_9BACT tr|A0YL63|A0YL63_LYNSP tr|Q05QG9|Q05QG9_9SYNE
60 kDa chaperonin	Bacteroidia	Prevotella copri	O	Chaperone	tr|D1P8L6|D1P8L6_9BACT tr|D5CP51|D5CP51_SIDLE tr|F3LLU3|F3LLU3_9BURK tr|D9SCC2|D9SCC2_GALCS tr|E4QHU6|E4QHU6_METS6 tr|C6X8R6|C6X8R6_METSD tr|G2LHU1|G2LHU1_CHLTF tr|G2LHH9|G2LHH9_CHLTF tr|G6I6G2|G6I6G2_9FIRM
60 kDa chaperonin	Clostridia	Clostridiales	O	Chaperone	tr|D3R1U3|D3R1U3_CLOB3 tr|D1PG11|D1PG11_9BACT tr|D8DU25|D8DU25_PREBR tr|D1W7A3|D1W7A3_9BACT
60 kDa chaperonin	Clostridia	Eubacterium siraeum	O	Chaperone	tr|D4MHX6|D4MHX6_9FIRM tr|D4JV95|D4JV95_9FIRM tr|J1KRQ5|J1KRQ5_9FLAO tr|G8X5Q1|G8X5Q1_FLACA tr|G2Z6P9|G2Z6P9_FLABF
60 kDa chaperonin	Bacteroidia	Prevotella sp.	O	Chaperone	tr|D5EWS5|D5EWS5_PRER2 tr|F9D674|F9D674_9BACT tr|K5JTE4|K5JTE4_ECOLX tr|K5JAJ6|K5JAJ6_ECOLX tr|K5B6H9|K5B6H9_SALET tr|K5API0|K5API0_SALET tr|K5AE60|K5AE60_SALET tr|K5A4J4|K5A4J4_SALET tr|K4VPT6|K4VPT6_ECOLX tr|K4V9D0|K4V9D0_ECOLX
60 kDa chaperonin	Sphingobacteriia	Sphingobacterium spiritivorum	O	Chaperone	tr|D7VHW8|D7VHW8_9SPHI tr|C2G0J3|C2G0J3_9SPHI tr|A7B217|A7B217_RUMGN tr|B0G4A6|B0G4A6_9FIRM tr|A6BCN2|A6BCN2_9FIRM tr|G1WPN8|G1WPN8_9FIRM tr|G5HNQ0|G5HNQ0_9CLOT tr|D7GTC6|D7GTC6_9FIRM tr|G5HZ30|G5HZ30_9CLOT tr|C6LK86|C6LK86_9FIRM
60 kDa chaperonin	Bacteroidia	Prevotella marshii	O	Chaperone	tr|E0NRK5|E0NRK5_9BACT tr|I0X0X0|I0X0X0_STRIT tr|I0SF24|I0SF24_STRCV tr|I0SE83|I0SE83_STRAP tr|H2A7R9|H2A7R9_STRMD tr|G6A9J9|G6A9J9_STRIT tr|G6A2V0|G6A2V0_STRIT tr|F9P8F1|F9P8F1_STRCV tr|F5X2D6|F5X2D6_STRPX
60 kDa chaperonin	N/A	Proteobacteria	O	Chaperone	tr|E1X3B4|E1X3B4_BACMS tr|G7G7H8|G7G7H8_9GAMM tr|D5X012|D5X012_THIK1 tr|D5WYP3|D5WYP3_THIK1 tr|I2DIZ7|I2DIZ7_9BURK tr|B4E5A5|B4E5A5_BURCJ tr|B1YRB5|B1YRB5_BURA4 tr|B1JTQ2|B1JTQ2_BURCC tr|I2LBY3|I2LBY3_BURPE tr|I2L7W3|I2L7W3_BURPE
60 kDa chaperonin	N/A	Bacteria	O	Chaperone	tr|E4NCI8|E4NCI8_KITSK tr|F6DUH4|F6DUH4_DESRL
60 kDa chaperonin	Clostridia	Clostridiales	O	Chaperone	tr|E5VGV1|E5VGV1_9FIRM tr|D4MZ52|D4MZ52_9FIRM tr|E5UFQ8|E5UFQ8_ALCXX tr|F7SZE9|F7SZE9_ALCXX tr|F7SZD0|F7SZD0_ALCXX tr|Q0QDJ3|Q0QDJ3_9BORD tr|Q0QDJ7|Q0QDJ7_9BORD
60 kDa chaperonin	Bacteroidia	Bacteroides salanitronis	O	Chaperone	tr|F0R2A0|F0R2A0_BACSH tr|J9FYQ1|J9FYQ1_9ZZZZ tr|B1RTR2|B1RTR2_CLOPF tr|B1RKU2|B1RKU2_CLOPF tr|B1RBZ3|B1RBZ3_CLOPF tr|B1BY79|B1BY79_CLOPF tr|B1BJT7|B1BJT7_CLOPF
60 kDa chaperonin	Clostridia	Clostridiales	O	Chaperone	tr|F3BA34|F3BA34_9FIRM tr|F3ALK3|F3ALK3_9FIRM tr|Q2B6Z9|Q2B6Z9_9BACI tr|J4YX34|J4YX34_9BURK tr|I3BZ66|I3BZ66_9GAMM tr|I0UCE8|I0UCE8_BACTR tr|H1PJR6|H1PJR6_9FIRM tr|H1HX40|H1HX40_9BACI tr|H0F5X9|H0F5X9_9BURK tr|G9QJP1|G9QJP1_9BACI
60 kDa chaperonin	Clostridia	Clostridium sp.	O	Chaperone	tr|F4A6I7|F4A6I7_CLOBO tr|F7MML6|F7MML6_CLOBO tr|E0P2K8|E0P2K8_9FIRM tr|C4V5X8|C4V5X8_9FIRM tr|C4G6A3|C4G6A3_ABIDE tr|F5T6L3|F5T6L3_9FIRM tr|F4LQU7|F4LQU7_TEPAE tr|F2BYA4|F2BYA4_9FIRM tr|E4L7U8|E4L7U8_9FIRM tr|D9RZ26|D9RZ26_THEOJ
60 kDa chaperonin	Gammaproteobacteria	Pseudomonas mendocina	O	Chaperone	tr|F4DWR9|F4DWR9_PSEMN
60 kDa chaperonin	Betaproteobacteria	Alicycliphilus denitrificans	O	Chaperone	tr|F4G724|F4G724_ALIDK tr|E8TZN6|E8TZN6_ALIDB tr|G2T3U0|G2T3U0_ROSHA tr|F7K1A2|F7K1A2_9FIRM tr|D4L2Q9|D4L2Q9_9FIRM tr|D4KP62|D4KP62_9FIRM tr|C7G8A2|C7G8A2_9FIRM tr|C6LGT5|C6LGT5_9FIRM tr|A8SVU7|A8SVU7_9FIRM tr|A7VFI2|A7VFI2_9CLOT
60 kDa chaperonin	Clostridia	Clostridium acetobutylicum	O	Chaperone	tr|F7ZT41|F7ZT41_CLOAT tr|F0KE98|F0KE98_CLOAE tr|I4ZCE6|I4ZCE6_9BACT tr|D1XW14|D1XW14_9BACT tr|F8N9A5|F8N9A5_9BACT tr|I9QZ60|I9QZ60_9BACE tr|I9QYU7|I9QYU7_9BACE tr|I8VFD0|I8VFD0_9BACE tr|D1K3T9|D1K3T9_9BACE tr|C3R9V6|C3R9V6_9BACE
60 kDa chaperonin	Bacteroidia	Prevotella dentalis	O	Chaperone	tr|F9D674|F9D674_9BACT tr|F2KZM9|F2KZM9_PREDF tr|F0H540|F0H540_9BACT tr|F0F5I3|F0F5I3_9BACT tr|D9RRV6|D9RRV6_PREMB tr|D3I7Z4|D3I7Z4_9BACT
60 kDa chaperonin	Negativicutes	Megasphaera elsdenii	O	Chaperone	tr|G0VPW5|G0VPW5_MEGEL tr|D7NEP1|D7NEP1_9BACT tr|D1QVJ8|D1QVJ8_9BACT tr|D1PZ05|D1PZ05_9BACT tr|D1W0M4|D1W0M4_9BACT
60 kDa chaperonin	Bacteroidia	Prevotella oulorum	O	Chaperone	tr|G1WA66|G1WA66_9BACT tr|G5F186|G5F186_9ACTN tr|G4EJF0|G4EJF0_9BACL tr|H0HWC0|H0HWC0_9RHIZ
60 kDa chaperonin	Clostridia	Clostridiales	O	Chaperone	tr|G4KWD7|G4KWD7_OSCVS tr|C0FRK6|C0FRK6_9FIRM tr|D3I7Z4|D3I7Z4_9BACT tr|C9MKS9|C9MKS9_9BACT tr|G1WE40|G1WE40_9BACT tr|F2KZM9|F2KZM9_PREDF tr|F0H540|F0H540_9BACT tr|F0F5I3|F0F5I3_9BACT
60 kDa chaperonin	Clostridia	Desulfitobacterium sp.	O	Chaperone	tr|G6GDV5|G6GDV5_9FIRM tr|H5Y1N4|H5Y1N4_9FIRM tr|Q7P791|Q7P791_FUSNV tr|K6U8G3|K6U8G3_9CLOT tr|K1GXM9|K1GXM9_9FUSO tr|K0B0D4|K0B0D4_CLOAC tr|J8VGN1|J8VGN1_FUSNU tr|J7TCD7|J7TCD7_CLOSG tr|J1LB34|J1LB34_FUSNU tr|H7CVX8|H7CVX8_CLOPF
60 kDa chaperonin	Clostridia	Desulfotomaculum gibsoniae	O	Chaperone	tr|G6I8X5|G6I8X5_9FIRM tr|K1C5R4|K1C5R4_PSEAI tr|K1BXD9|K1BXD9_PSEAI tr|K1BS02|K1BS02_PSEAI tr|K0XMS4|K0XMS4_PSEAI tr|J6LZU2|J6LZU2_PSEAI tr|I6T1A8|I6T1A8_PSEAI tr|I1A7V5|I1A7V5_PSEAI tr|H3TEB5|H3TEB5_PSEAE
60 kDa chaperonin	Clostridia	Sulfobacillus acidophilus	O	Chaperone	tr|G8TXE1|G8TXE1_SULAD tr|F8IB50|F8IB50_SULAT tr|K1H447|K1H447_PROMI tr|K1GZ23|K1GZ23_PROMI tr|D1NZG7|D1NZG7_9ENTR tr|C2LHB3|C2LHB3_PROMI tr|C2LHB2|C2LHB2_PROMI tr|B4EYK5|B4EYK5_PROMH tr|B4EYK4|B4EYK4_PROMH tr|Q9S4M5|Q9S4M5_ECOLX
60 kDa chaperonin	Clostridia	Clostridium sp.	O	Chaperone	tr|H2JI55|H2JI55_9CLOT tr|F1TE32|F1TE32_9CLOT
60 kDa chaperonin	Clostridia	Clostridium sp.	O	Chaperone	tr|H7CYZ4|H7CYZ4_CLOPF tr|H1CUW4|H1CUW4_CLOPF
60 kDa chaperonin	Clostridia	Candidatus arthromitus	O	Chaperone	tr|H7FBI9|H7FBI9_9CLOT tr|H7DNF5|H7DNF5_9CLOT tr|E4KMC2|E4KMC2_9LACT tr|D3R0R7|D3R0R7_CLOB3 tr|B0A6X0|B0A6X0_9FIRM tr|Q7P420|Q7P420_FUSNV tr|Q73RX0|Q73RX0_MYCPA tr|Q6A675|Q6A675_PROAC tr|Q5QD42|Q5QD42_PHATR tr|Q5LS70|Q5LS70_RUEPO
60 kDa chaperonin	Gammaproteobacteria	Pseudomonas stutzeri	O	Chaperone	tr|I4JKW9|I4JKW9_PSEST tr|I7A351|I7A351_PSEST tr|J9GQG8|J9GQG8_9ZZZZ tr|J9D507|J9D507_9ZZZZ tr|I9QL77|I9QL77_9BACE tr|I9J679|I9J679_BACVU tr|I9G144|I9G144_9BACE tr|I9FWV5|I9FWV5_9BACE tr|F0R3A3|F0R3A3_BACSH tr|E5UUC7|E5UUC7_9BACE
60 kDa chaperonin	Unknown	Uncultured bacterium	O	Chaperone	tr|J9FYQ1|J9FYQ1_9ZZZZ tr|D1PVJ6|D1PVJ6_9BACT
60 kDa chaperonin	Unknown	Uncultured bacterium	O	Chaperone	tr|K2D9W4|K2D9W4_9BACT tr|G7WGU3|G7WGU3_DESOD tr|E3PUH2|E3PUH2_CLOSD tr|E0UUS4|E0UUS4_SULAO tr|C2L0W2|C2L0W2_9FIRM tr|G9ZPX9|G9ZPX9_9LACO tr|A1XUW4|A1XUW4_GIAIN tr|K2LZI6|K2LZI6_BIFBI tr|K2HSF5|K2HSF5_BIFBI
60 kDa chaperonin (Fragment)	Unknown	Uncultured bacterium	O	Chaperone	tr|Q8KV28|Q8KV28_9BACT tr|Q8KV92|Q8KV92_9BACT
60 kDa chaperonin (Fragment)	N/A	Proteobacteria	O	Chaperone	tr|Q7X2P8|Q7X2P8_PISSA tr|K2QM12|K2QM12_9FLAO tr|C0ETW9|C0ETW9_9FIRM
60 kDa chaperonin (Fragment)	Unknown	Uncultured bacterium	O	Chaperone	tr|Q8KHR5|Q8KHR5_9BACT tr|K5Z9T8|K5Z9T8_9PORP tr|I4AIB3|I4AIB3_FLELS tr|F8N9R7|F8N9R7_9BACT tr|I9HBL8|I9HBL8_9BACE tr|F8X293|F8X293_9PORP tr|F5ISJ8|F5ISJ8_9PORP
60 kDa chaperonin (Fragment)	Unknown	Uncultured bacterium	O	Chaperone	tr|Q8KVC5|Q8KVC5_9BACT tr|I4ZAJ2|I4ZAJ2_9BACT tr|I9QE63|I9QE63_9BACE tr|I9IL09|I9IL09_BACVU tr|I8W714|I8W714_9BACE tr|I8VKD1|I8VKD1_9BACE tr|E5UVJ5|E5UVJ5_9BACE tr|D4VC17|D4VC17_BACVU tr|D1K6L0|D1K6L0_9BACE tr|C6Z9F0|C6Z9F0_9BACE
60 kDa chaperonin (Fragment)	Gammaproteobacteria	Gammaproteobacteria	O	Chaperone	tr|Q7X2P8|Q7X2P8_PISSA tr|Q5QD79|Q5QD79_PISSA tr|I9UGK8|I9UGK8_BACUN tr|E5VDN9|E5VDN9_9BACE tr|D2EZM0|D2EZM0_9BACE tr|C9KV79|C9KV79_9BACE tr|A7V1Y1|A7V1Y1_BACUN tr|I9SK49|I9SK49_9BACE tr|I8X0Z2|I8X0Z2_9BACE tr|J9G9C5|J9G9C5_9ZZZZ
60 kDa chaperonin (Fragment)	Unknown	Uncultured bacterium	O	Chaperone	tr|Q8KHR5|Q8KHR5_9BACT tr|C0CQ21|C0CQ21_9FIRM tr|Q8RBJ5|Q8RBJ5_THETN tr|K6SXF2|K6SXF2_9CLOT tr|K4LGI5|K4LGI5_9FIRM tr|K4L924|K4L924_9FIRM tr|K1TN55|K1TN55_9ZZZZ tr|J7IPP9|J7IPP9_DESMD tr|I9NTZ9|I9NTZ9_9FIRM tr|I9MY02|I9MY02_9FIRM
Chaperone protein ClpB	Bacteroidia	Prevotella sp.	O	Chaperone	tr|F9D4D8|F9D4D8_9BACT tr|D1PYW9|D1PYW9_9BACT tr|I0Z9G2|I0Z9G2_9CHLO tr|E1ZFK7|E1ZFK7_CHLVA tr|F9MNB9|F9MNB9_9FIRM tr|F5TFF1|F5TFF1_9FIRM tr|D3LVS1|D3LVS1_9FIRM
Chaperone protein ClpB	Bacteroidia	Prevotella sp.	O	Chaperone	tr|F9D4D8|F9D4D8_9BACT tr|E6MTM4|E6MTM4_9BACT
Chaperone protein DnaK	Deltaproteobacteria	Desulfohalobium retbaense	O	Chaperone	tr|C8WZY0|C8WZY0_DESRD tr|F3KV11|F3KV11_9BURK tr|I4MK90|I4MK90_9BURK tr|J0KCZ3|J0KCZ3_9BURK tr|J2KUB1|J2KUB1_9BURK tr|H5WNF1|H5WNF1_9BURK tr|C9YGP0|C9YGP0_9BURK
Chaperone protein DnaK	N/A	Bacteria/Archaea	O	Chaperone	tr|D6U6N6|D6U6N6_9CHLR tr|D6U240|D6U240_9CHLR
Chaperone protein DnaK	Bacteroidia	Prevotella dentalis	O	Chaperone	tr|F9D1X6|F9D1X6_9BACT
Chaperone protein DnaK	Bacteroidia	Bacteroides sp.	O	Chaperone	tr|B3JQ34|B3JQ34_9BACE tr|F0QZP2|F0QZP2_BACSH tr|Q64RD0|Q64RD0_BACFR tr|Q5LAY2|Q5LAY2_BACFN tr|K5CQA9|K5CQA9_9BACE tr|K1GGY5|K1GGY5_BACFG tr|K1GAR9|K1GAR9_BACFG tr|K1G1X8|K1G1X8_BACFG tr|I9VNA2|I9VNA2_BACFG tr|I9V724|I9V724_BACFG
Chaperone protein DnaK	N/A	Bacteria	O	Chaperone	tr|B0ADL5|B0ADL5_9FIRM tr|H6SLY9|H6SLY9_RHOPH
Chaperone protein DnaK	N/A	Bacteria	O	Chaperone	tr|B4UXE1|B4UXE1_9ACTO tr|J4JG50|J4JG50_9FIRM tr|D4LZJ9|D4LZJ9_9FIRM tr|B5CQK3|B5CQK3_9FIRM tr|D4C7T7|D4C7T7_9CLOT tr|F7V2A5|F7V2A5_CLOSS tr|E0S295|E0S295_BUTPB tr|C0EX65|C0EX65_9FIRM tr|I5AQF8|I5AQF8_9FIRM tr|D4RX46|D4RX46_9FIRM
Chaperone protein DnaK	Bacteroidia	Prevotella sp.	O	Chaperone	tr|D1PEY3|D1PEY3_9BACT tr|H1HLQ7|H1HLQ7_9BACT tr|I5AQF8|I5AQF8_9FIRM tr|E9SDQ5|E9SDQ5_RUMAL tr|E6UH00|E6UH00_RUMA7 tr|D4LZJ9|D4LZJ9_9FIRM tr|C0EX65|C0EX65_9FIRM tr|B5CQK3|B5CQK3_9FIRM tr|D4RX46|D4RX46_9FIRM tr|D4C7T7|D4C7T7_9CLOT
Chaperone protein DnaK	Bacteroidia	Prevotella sp.	O	Chaperone	tr|D3IFG2|D3IFG2_9BACT tr|D1PVH8|D1PVH8_9BACT
Chaperone protein DnaK	N/A	Bacteria	O	Chaperone	tr|F9MQM2|F9MQM2_9FIRM tr|C8W4S5|C8W4S5_DESAS
Chaperone protein DnaK	N/A	Firmicutes	O	Chaperone	tr|G6GG18|G6GG18_9FIRM tr|B4UXE1|B4UXE1_9ACTO
Chaperone protein DnaK	N/A	Bacteria	O	Chaperone	tr|G8M312|G8M312_CLOCD tr|K6Q1D3|K6Q1D3_9FIRM
Chaperone protein DnaK	N/A	Bacteria	O	Chaperone	tr|Q1Q6N6|Q1Q6N6_9BACT tr|B9XEG3|B9XEG3_9BACT tr|C9MM32|C9MM32_9BACT tr|D1PXX2|D1PXX2_9BACT tr|C9LHD3|C9LHD3_9BACT RRRRRtr|Q95XW7|Q95XW7_CAEEL RRRRRtr|D7JEP1|D7JEP1_9BACT tr|Q1G8M3|Q1G8M3_LACDA tr|Q187M9|Q187M9_CLOD6 tr|Q048E7|Q048E7_LACDB
Chaperone protein DnaK	Bacteroidia	Prevotella sp.	O	Chaperone	tr|D1PEY3|D1PEY3_9BACT tr|I4Z7W0|I4Z7W0_9BACT tr|D4K818|D4K818_9FIRM tr|A8S7N2|A8S7N2_9FIRM
Chaperone protein DnaK	Bacteroidia	Prevotella sp.	O	Chaperone	tr|D3IFG2|D3IFG2_9BACT tr|C9PXV8|C9PXV8_9BACT tr|G1VLJ0|G1VLJ0_9FIRM tr|E4LRW7|E4LRW7_9CLOT tr|E2SKA9|E2SKA9_9FIRM tr|H1BMA7|H1BMA7_9FIRM tr|D6HRE8|D6HRE8_9FIRM
Chaperone protein DnaK	N/A	Archaea/Eukaryota/Bacteria	O	Chaperone	tr|D6U7E1|D6U7E1_9CHLR tr|A8Q7N1|A8Q7N1_MALGO tr|K1GGY5|K1GGY5_BACFG tr|K1GAR9|K1GAR9_BACFG tr|K1G1X8|K1G1X8_BACFG tr|I9VNA2|I9VNA2_BACFG tr|I9V724|I9V724_BACFG tr|I9RZX0|I9RZX0_BACFG tr|I9RR84|I9RR84_BACFG tr|I9QK62|I9QK62_9BACE
Chaperone protein DnaK	N/A	Firmicutes	O	Chaperone	tr|G6GG18|G6GG18_9FIRM tr|F7MM26|F7MM26_CLOBO tr|H1CGS3|H1CGS3_9FIRM tr|G9YRT8|G9YRT8_9FIRM tr|A6NWU9|A6NWU9_9FIRM
Chaperone protein DnaK	Clostridia	Clostridium sp.	O	Chaperone	tr|G6I5R3|G6I5R3_9FIRM tr|C4IDG2|C4IDG2_CLOBU tr|Q0SRG5|Q0SRG5_CLOPS tr|K6TGX5|K6TGX5_9CLOT tr|H7CY37|H7CY37_CLOPF tr|H1CSZ3|H1CSZ3_CLOPF tr|G0V4X3|G0V4X3_9CLOT tr|D9SW63|D9SW63_CLOC7 tr|D8GP36|D8GP36_CLOLD tr|C6PWY8|C6PWY8_9CLOT
Chaperone protein DnaK	N/A	Bacteria/Eukaryota	O	Chaperone	tr|G9YFK8|G9YFK8_9FIRM tr|E2ZB60|E2ZB60_9FIRM tr|D4KQ16|D4KQ16_9FIRM tr|D4JIX0|D4JIX0_9FIRM tr|C7GD83|C7GD83_9FIRM tr|C4Z8Z5|C4Z8Z5_EUBR3 tr|C0FZE8|C0FZE8_9FIRM tr|Q9X716|Q9X716_CLOPA tr|Q97GY6|Q97GY6_CLOAB tr|Q6D2Y7|Q6D2Y7_ERWCT
Molecular chaperone DnaK	N/A	Bacteria	O	Chaperone	tr|F7MM26|F7MM26_CLOBO tr|E3GPI6|E3GPI6_EUBLK
Molecular chaperone DnaK	N/A	Proteobacteria	O	Chaperone	tr|K0I1Y2|K0I1Y2_9BURK tr|F4GDQ8|F4GDQ8_ALIDK
Molecular chaperone DnaK	Betaproteobacteria	Burkholderiales	O	Chaperone	tr|K0I1Y2|K0I1Y2_9BURK tr|F3KQ48|F3KQ48_9BURK
Glutathione peroxidase	Negativicutes	Megasphaera elsdenii	O	Glutathione metabolism	tr|G0VLA5|G0VLA5_MEGEL
NifU-related domain containing protein	Bacteroidia	Prevotella sp.	O	Post-translational modification, protein turnover, chaperone	tr|D7N958|D7N958_9BACT tr|D1QM53|D1QM53_9BACT
Peroxiredoxin	N/A	Proteobacteria	O	Oxidoreductase activity	tr|J3AVB3|J3AVB3_9CAUL tr|B0T554|B0T554_CAUSK
PII-protein	Gammaproteobacteria	Pseudomonadaceae	O	Nitrogen regulatory protein	tr|O54449|O54449_AZOVI tr|C1DJ64|C1DJ64_AZOVD
Serine protease HtrA	Bacteroidia	Prevotella dentalis	O	Protease	tr|F9D539|F9D539_9BACT
Serine protease HtrA	N/A	Bacteroidetes	O	Protease	tr|F9D539|F9D539_9BACT tr|Q11Z20|Q11Z20_CYTH3
Phosphate ABC transporter substrate-binding protein, PhoT family (Precursor)	Betaproteobacteria	Polaromonas sp.	P	Phosphate transmembrane transport	tr|A1VPD6|A1VPD6_POLNA tr|J3CYN7|J3CYN7_9BURK
Phosphate ABC transporter substrate-binding protein, PhoT family (Precursor)	Betaproteobacteria	Comamonadaceae	P	Phosphate transmembrane transport	tr|A1VPD6|A1VPD6_POLNA tr|J3CYN7|J3CYN7_9BURK
Phosphate ABC transporter, phosphate-binding protein (Precursor)	Betaproteobacteria	Burkholderiales	P	Phosphate transmembrane transport	tr|J2JTK7|J2JTK7_9BURK tr|H5WI79|H5WI79_9BURK
Phosphate ABC transporter, phosphate-binding protein (Precursor)	Betaproteobacteria	Burkholderiales	P	Phosphate transmembrane transport	tr|J2JTK7|J2JTK7_9BURK tr|H5WI79|H5WI79_9BURK
Phosphate ABC transporter, phosphate-binding protein (Precursor)	Betaproteobacteria	Burkholderiales	P	Phosphate transmembrane transport	tr|J3CYN7|J3CYN7_9BURK tr|A1VPD6|A1VPD6_POLNA
Phosphate binding protein	Gammaproteobacteria	Pseudomonas sp.	P	Phosphate transmembrane transport	tr|Q9Z9M3|Q9Z9M3_PSEAI tr|Q02DZ3|Q02DZ3_PSEAB
Phosphate binding protein	Gammaproteobacteria	Pseudomonas sp.	P	Phosphate transmembrane transport	tr|K6CH08|K6CH08_PSEST tr|I7ADW7|I7ADW7_PSEST
Putative RagA protein	N/A	Bacteroidetes	P	Outer membrane receptor	tr|D3I2D9|D3I2D9_9BACT tr|J2JXT2|J2JXT2_9FLAO
Superoxide dismutase	Gammaproteobacteria	Azotobacter vinelandii	P	Oxidative stress	tr|Q9ZGN1|Q9ZGN1_AZOVI tr|C1DS51|C1DS51_AZOVD
Superoxide dismutase	Gammaproteobacteria	Azotobacter vinelandii	P	Oxidative stress	tr|Q9ZGN1|Q9ZGN1_AZOVI tr|C1DS51|C1DS51_AZOVD
Superoxide reductase	Bacteroidia	Prevotella sp.	P,C	Oxidative stress	tr|D1W560|D1W560_9BACT tr|E1GY47|E1GY47_9BACT
Histone family protein DNA-binding protein	Clostridia	Clostridium phytofermentans	Q,L,T	DNA binding, transcriptional regulator	tr|A9KR54|A9KR54_CLOPH
Histone family protein DNA-binding protein	Clostridia	Clostridium phytofermentans	Q,L,T	DNA binding, transcriptional regulator	tr|A9KR54|A9KR54_CLOPH
Galactokinase	Bacteroidia	Bacteroides	R	Galactose degradation	tr|Q8AAU4|Q8AAU4_BACTN tr|I9T1C2|I9T1C2_9BACE
Galactokinase	Bacteroidia	Bacteroides sp.	R	Galactose degradation	tr|J9GQG8|J9GQG8_9ZZZZ tr|J9D507|J9D507_9ZZZZ
Outer membrane insertion signal	Negativicutes	Megasphaera elsdenii	T,M	Phage insertion domain	tr|G0VLV1|G0VLV1_MEGEL
Outer membrane insertion signal	Negativicutes	Megasphaera elsdenii	T,M	Phage insertion domain	tr|G0VQK3|G0VQK3_MEGEL tr|G0VLV3|G0VLV3_MEGEL
Outer membrane insertion signal	Negativicutes	Megasphaera elsdenii	T,M	Phage insertion domain	tr|G0VLV1|G0VLV1_MEGEL
Outer membrane protein M1	Negativicutes	Acidaminococcus sp.	T,M	Outer membrane protein	tr|G4Q7V9|G4Q7V9_ACIIR tr|G4Q4Q4|G4Q4Q4_ACIIR
Transporter, MotA/TolQ/ExbB proton channel family protein	Bacteroidia	Bacteroides sp.	U	Protein transporter activity	tr|J9GCI0|J9GCI0_9ZZZZ tr|I9QUH0|I9QUH0_9BACE
Transporter, MotA/TolQ/ExbB proton channel family protein	Bacteroidia	Bacteroides sp.	U	Protein transporter activity	tr|J9GCI0|J9GCI0_9ZZZZ tr|I9QUH0|I9QUH0_9BACE
*COG Legend
[C] Energy production & conversion
[E] Amino acid transport & metabolism
[F] Nucleotide transport & metabolism
[G] Carbohydrate transport & metabolism
[H] Coenzyme transport & metabolism
[I] Lipid transport & metabolism
[J] Translation
[K] Transcription
[L] Replication, recombination & repair
[M] Cell wall/membrane/envelope biogenesis
[N] Cell motility
[O] Post-translational modification, protein turnover, chaperones
[P] Inorganic ion transport & metabolism
[Q] Secondary metabolites biosynthesis, transport & metabolism
[R] General function, prediction only
[T] Signal transduction mechanisms
[U] Intracellular trafficking, secretion & vesicular transport

## Sheet: R2G _Prot
Name	Class	Lowest Common Ancestor	COG Category*	Predicted Function	Accession Numbers
ATP synthase subunit alpha	N/A	Proteobacteria	C	Oxidative phosphorylation complex 5	tr|D1P7A0|D1P7A0_9ENTR tr|I3AGL2|I3AGL2_SERPL tr|D9TRU6|D9TRU6_THETC tr|D8GJ48|D8GJ48_CLOLD tr|C6Q0W6|C6Q0W6_9CLOT tr|A1HQK2|A1HQK2_9FIRM tr|K4LH09|K4LH09_9FIRM tr|K4KX56|K4KX56_9FIRM tr|J7IL99|J7IL99_DESMD tr|I9NTJ0|I9NTJ0_9FIRM
ATP synthase subunit alpha	N/A	Bacteria	C	Oxidative phosphorylation complex 5	tr|F0Q4J2|F0Q4J2_ACIAP tr|B8AR75|B8AR75_ORYSI
ATP synthase subunit alpha	N/A	Proteobacteria	C	Oxidative phosphorylation complex 5	tr|I4MJP3|I4MJP3_9BURK tr|I3YC10|I3YC10_THIV6 tr|E0QHD5|E0QHD5_9FIRM tr|F0SY06|F0SY06_SYNGF tr|H1ICU3|H1ICU3_9FIRM tr|K4L3P1|K4L3P1_9FIRM tr|K4KUJ0|K4KUJ0_9FIRM tr|I4D180|I4D180_9FIRM tr|J7IUF5|J7IUF5_DESMD tr|H5Y1C3|H5Y1C3_9FIRM
ATP synthase subunit beta	N/A	Proteobacteria	C	Oxidative phosphorylation complex 5	tr|J0KV38|J0KV38_9BURK tr|F0Q4J4|F0Q4J4_ACIAP tr|I0WGY5|I0WGY5_9FLAO tr|H8XVW7|H8XVW7_FLAIG tr|H6RF70|H6RF70_9BACT tr|A3J4V6|A3J4V6_9FLAO tr|J2J7C5|J2J7C5_9FLAO tr|J1KRQ5|J1KRQ5_9FLAO tr|G8X5Q1|G8X5Q1_FLACA tr|G2Z6P9|G2Z6P9_FLABF
ATP synthase subunit beta	Betaproteobacteria	Neisseria sp.	C	Oxidative phosphorylation complex 5	tr|J8YER2|J8YER2_NEIME tr|J8Y8F2|J8Y8F2_NEIME
ATP synthase subunit beta	Betaproteobacteria	Betaproteobacteria	C	Oxidative phosphorylation complex 5	tr|F5RFY0|F5RFY0_9RHOO tr|E7RZD8|E7RZD8_9BURK tr|K2RLK5|K2RLK5_9ENTE tr|K1A593|K1A593_9ENTE tr|K0ZPE2|K0ZPE2_9ENTE tr|K0ZAU3|K0ZAU3_9ENTE tr|K0ZAR5|K0ZAR5_9ENTE tr|J8ZW15|J8ZW15_ENTFC tr|J7D4N3|J7D4N3_ENTFC tr|J7CZ37|J7CZ37_ENTFC
ATP synthase subunit beta	Betaproteobacteria	Comamonadaceae	C	Oxidative phosphorylation complex 5	tr|F6AN00|F6AN00_DELSC tr|B7WZ10|B7WZ10_COMTE
ATP synthase subunit beta (Fragment)	N/A	Bacteria/Eukaryota	C	Oxidative phosphorylation complex 5	tr|Q9XQN7|Q9XQN7_9ROSI tr|K5V8Y9|K5V8Y9_VIBCL tr|D1VXA0|D1VXA0_9BACT
F0F1-type ATP synthase, beta subunit protein	Betaproteobacteria	Burkholderiales	C	Oxidative phosphorylation complex 5	tr|K2RI85|K2RI85_9BURK tr|K0HMG2|K0HMG2_9BURK tr|Q21UG9|Q21UG9_RHOFD tr|C4ZPB6|C4ZPB6_THASP tr|J2U7H3|J2U7H3_9BURK tr|I4MQ05|I4MQ05_9BURK tr|F5Y2N5|F5Y2N5_RAMTT tr|F3KXM1|F3KXM1_9BURK tr|E6PRI2|E6PRI2_9ZZZZ tr|D6CV03|D6CV03_THIS3
ATPase component of ABC-type sugar transporter	N/A	Proteobacteria	C	Energy production for carbohydrate transport	tr|J2WCF3|J2WCF3_9RHIZ tr|E1V8V6|E1V8V6_HALED
ATPase component of ABC-type sugar transporter	N/A	Bacteria	C	Energy production for carbohydrate transport	tr|J2WCF3|J2WCF3_9RHIZ tr|I0JK71|I0JK71_HALH3 tr|H8EEP5|H8EEP5_CLOTM tr|E6URQ0|E6URQ0_CLOTL tr|D1NQF5|D1NQF5_CLOTM tr|C7HBH4|C7HBH4_CLOTM tr|G6GHC4|G6GHC4_9FIRM
Electron transfer flavoprotein subunit alpha	Negativicutes	Megasphaera elsdenii	C	Electron transfer activity	tr|G0VLZ5|G0VLZ5_MEGEL tr|E7RQJ8|E7RQJ8_9BACT tr|E0NUF9|E0NUF9_9BACT tr|D8E032|D8E032_PREBR tr|K0WUF1|K0WUF1_9PORP tr|J9CF14|J9CF14_9ZZZZ tr|F0R2B6|F0R2B6_BACSH tr|B5D400|B5D400_9BACE tr|B3JNU6|B3JNU6_9BACE
Electron transfer flavoprotein subunit alpha	Negativicutes	Megasphaera elsdenii	C	Electron transfer activity	tr|G0VLZ5|G0VLZ5_MEGEL
Ferredoxin hydrogenase	Clostridia	Clostridiales	C	Iron ion binding and oxidoreductase activity	tr|C4Z1B3|C4Z1B3_EUBE2 tr|E2ZH87|E2ZH87_9FIRM tr|D6HL81|D6HL81_9FIRM tr|C7LQK9|C7LQK9_DESBD tr|A8RDE0|A8RDE0_9FIRM tr|G8QY90|G8QY90_SPHPG
Phosphoenolpyruvate carboxykinase [GTP]	N/A	Bacteria	C	Glycolysis	tr|H2JGD3|H2JGD3_9CLOT tr|G8LX17|G8LX17_CLOCD
Phosphoenolpyruvate carboxykinase 2	N/A	Bacteria	C	Glycolysis	tr|K4ZEM5|K4ZEM5_PAEAL tr|H8KMF4|H8KMF4_SOLCM
Putative rubrerythrin	Bacteroidia	Bacteroides sp.	C	Oxidative stress	tr|Q8AB94|Q8AB94_BACTN tr|Q64RF8|Q64RF8_BACFR
Rubrerythrin	N/A	Firmicutes	C	Oxidative stress	tr|G0V3L2|G0V3L2_9CLOT tr|Q897B4|Q897B4_CLOTE
Rubrerythrin	Bacteroidia	Prevotella sp.	C	Oxidative stress	tr|I0TBQ2|I0TBQ2_9BACT tr|F9DDN7|F9DDN7_9BACT
Pyruvate-flavodoxin oxidoreductase	N/A	Bacteria	C	Electron transport	tr|F8WZF0|F8WZF0_9PORP tr|I3VTT6|I3VTT6_THESW
Pyruvate-flavodoxin oxidoreductase	N/A	Bacteria	C	Electron transport	tr|D1Y837|D1Y837_9BACT tr|C9LSZ8|C9LSZ8_9FIRM
Extracellular ligand-binding receptor	Betaproteobacteria	Burkholderiales	E	Amino acid transport	tr|I4MK90|I4MK90_9BURK tr|B1Y7A2|B1Y7A2_LEPCP tr|F2NS81|F2NS81_TRES6 tr|H1DIG3|H1DIG3_9PORP tr|F8F3U5|F8F3U5_SPICH tr|F7K9G9|F7K9G9_9FIRM tr|F3B8V6|F3B8V6_9FIRM tr|F3AJQ9|F3AJQ9_9FIRM tr|F3AAF5|F3AAF5_9FIRM tr|E9RSW2|E9RSW2_9FIRM
Glutamate dehydrogenase	Bacteroidia	Bacteroides	E	Glutamate metabolism	tr|E6SRN3|E6SRN3_BACT6
Glutamate dehydrogenase	N/A	Bacteria	E	Glutamate metabolism	tr|C6PTN9|C6PTN9_9CLOT tr|G7WGU3|G7WGU3_DESOD
Glutamate dehydrogenase	Clostridia	Butyrivibrio crossotus	E	Glutamate metabolism	tr|D4S0B6|D4S0B6_9FIRM
Glutamate dehydrogenase	Clostridia	Clostridiales	E	Glutamate metabolism	tr|F7K163|F7K163_9FIRM tr|F7JFV1|F7JFV1_9FIRM
Glutamate dehydrogenase	N/A	Bacteria	E	Glutamate metabolism	tr|G8QY90|G8QY90_SPHPG tr|H7FDM0|H7FDM0_9CLOT
Glutamate dehydrogenase	N/A	Firmicutes	E	Glutamate metabolism	tr|C0ETW9|C0ETW9_9FIRM tr|D4S0B6|D4S0B6_9FIRM
Glutamate dehydrogenase	Clostridia	Butyrivibrio crossotus	E	Glutamate metabolism	tr|D4S0B6|D4S0B6_9FIRM
Glutamate dehydrogenase	N/A	Bacteria	E	Glutamate metabolism	tr|G8QY90|G8QY90_SPHPG tr|H7FDM0|H7FDM0_9CLOT
Glutamate dehydrogenase	N/A	Firmicutes	E	Glutamate metabolism	tr|I0GSA1|I0GSA1_SELRL tr|G7WGU3|G7WGU3_DESOD
Glutamate dehydrogenase	N/A	Bacteria	E	Glutamate metabolism	tr|I7A5T0|I7A5T0_MELRP tr|B3LA84|B3LA84_PLAKH
Glutamate dehydrogenase	N/A	Archaea/Bacteria	E	Glutamate metabolism	tr|Q2NEG6|Q2NEG6_METST tr|D4JZ94|D4JZ94_9FIRM
S-adenosylmethionine synthase	N/A	Firmicutes	E	Methionine degradation	tr|H2JF68|H2JF68_9CLOT tr|F0P739|F0P739_STAPE
ABC transporter related protein	Clostridia	Ruminococcus albus	G	Carbohydrate transport and metabolism	tr|E6UFE2|E6UFE2_RUMA7 tr|D6CMX0|D6CMX0_THIS3 tr|D5X6U8|D5X6U8_THIK1 tr|C7RQI1|C7RQI1_ACCPU tr|Q8VPZ5|Q8VPZ5_AZOPA tr|Q8VMT3|Q8VMT3_PSEAI tr|Q8VMT2|Q8VMT2_PSEAA tr|Q8VMT1|Q8VMT1_9PSED tr|Q8VMT0|Q8VMT0_9PSED
ABC transporter related protein	Clostridia	Ruminococcus albus	G	Carbohydrate transport and metabolism	tr|E6UFE2|E6UFE2_RUMA7 tr|J8XZW9|J8XZW9_NEIME tr|J8XRD4|J8XRD4_NEIME tr|J8XQ41|J8XQ41_NEIME tr|J8XGB2|J8XGB2_NEIME tr|J8XE25|J8XE25_NEIME tr|J8XE21|J8XE21_NEIME tr|J8XAX6|J8XAX6_NEIME tr|J8X815|J8X815_NEIME
ABC-type transport system ATP-binding protein	N/A	Bacteria	G	Carbohydrate transport and metabolism	tr|I0JK71|I0JK71_HALH3 tr|E1V8V6|E1V8V6_HALED tr|B9JLM2|B9JLM2_AGRRK tr|I0JK71|I0JK71_HALH3 tr|H9UAK9|H9UAK9_FERPD tr|A7HJE7|A7HJE7_FERNB tr|Q98LW3|Q98LW3_RHILO tr|G6YHR1|G6YHR1_9RHIZ tr|G4JT31|G4JT31_9RHIZ tr|F7Y5Y0|F7Y5Y0_MESOW
ABC-type transport system ATP-binding protein	N/A	Firmicutes	G	Carbohydrate transport and metabolism	tr|I0JK71|I0JK71_HALH3 tr|G5HTQ4|G5HTQ4_9CLOT tr|K5BMQ4|K5BMQ4_ECOLX tr|K4WQK2|K4WQK2_ECOLX tr|K4WJF8|K4WJF8_ECOLX tr|K4WH86|K4WH86_ECOLX tr|K4W985|K4W985_ECOLX tr|K4VWZ5|K4VWZ5_ECOLX tr|K4VWL7|K4VWL7_ECOLX tr|K4VHH9|K4VHH9_ECOLX
Beta-galactosidase	Gammaproteobacteria	Escherichia coli	G	Galactose metabolism	tr|K5H1I2|K5H1I2_ECOLX tr|K5H059|K5H059_ECOLX tr|D6DGS9|D6DGS9_CLOSC tr|D4MQ81|D4MQ81_9FIRM tr|D4CHE4|D4CHE4_9CLOT tr|F7JEX6|F7JEX6_9FIRM tr|F3ATZ6|F3ATZ6_9FIRM tr|E5XIB2|E5XIB2_9FIRM tr|D4M4C8|D4M4C8_9FIRM tr|B5CT50|B5CT50_9FIRM
Beta-galactosidase	Gammaproteobacteria	Escherichia coli	G	Galactose metabolism	tr|K5H1I2|K5H1I2_ECOLX tr|K5H059|K5H059_ECOLX tr|I9BAT0|I9BAT0_9FIRM tr|I8RC83|I8RC83_9FIRM
Enolase	N/A	Bacteria	G	Glycolysis	tr|E1GXR5|E1GXR5_9BACT tr|I0XAN4|I0XAN4_9SPIO tr|F7XL09|F7XL09_METZD
Fructose-1,6-bisphosphate aldolase, class II	Bacteroidia	Prevotella sp.	G	Glycolysis	tr|J4UPW3|J4UPW3_9BACT tr|E6K3S7|E6K3S7_9BACT
Fructose-1,6-bisphosphate aldolase, class II	N/A	Bacteria	G	Glycolysis	tr|B4S7P7|B4S7P7_PROA2 tr|B3QN88|B3QN88_CHLP8
Fructose-1,6-bisphosphate aldolase, class II	Clostridia	Clostridium sp.	G	Glycolysis	tr|B8I4R0|B8I4R0_CLOCE tr|H8ELU6|H8ELU6_CLOTM
Fructose-bisphosphate aldolase	Bacteroidia	Bacteroidales	G	Glycolysis	tr|C0K028|C0K028_9BACT tr|G5G9W7|G5G9W7_9BACT
Glyceraldehyde-3-phosphate dehydrogenase	Bacteroidia	Prevotella sp.	G	Glycolysis	tr|G1WAP5|G1WAP5_9BACT tr|F9D663|F9D663_9BACT
Glyceraldehyde-3-phosphate dehydrogenase, type I	Bacilli	Streptococcus sp.	G	Glycolysis	tr|G5JX51|G5JX51_9STRE tr|F8INH3|F8INH3_STREC
Glyceraldehyde-3-phosphate dehydrogenase, type I	Clostridia	Clostridium clariflavum	G	Glycolysis	tr|G8LY93|G8LY93_CLOCD
Glyceraldehyde-3-phosphate dehydrogenase, type I (Precursor)	Clostridia	Clostridium sp.	G	Glycolysis	tr|H2JHA7|H2JHA7_9CLOT tr|F1T8C8|F1T8C8_9CLOT
Maltodextrin import ATP-binding protein msmX	Clostridia	Clostridiales	G	Carbohydrate transport	tr|G5IKV5|G5IKV5_9CLOT tr|D4LA61|D4LA61_RUMC1
Pyruvate, phosphate dikinase	N/A	Bacteria	G	Pyruvate metabolism	tr|F8WW04|F8WW04_9PORP tr|J9HDH1|J9HDH1_9THEM
Pyruvate, phosphate dikinase	N/A	Bacteria	G	Pyruvate metabolism	tr|F8WW04|F8WW04_9PORP tr|F4XAC4|F4XAC4_9FIRM
Sugar ABC transporter, ATP-binding protein (Fragment)	N/A	Archaea/Bacteria	G	Carbohydrate transport	tr|E6UFE2|E6UFE2_RUMA7 tr|D4MIJ6|D4MIJ6_9FIRM
Sugar ABC transporter, ATP-binding protein (Fragment)	N/A	Bacteria	G	Carbohydrate transport	tr|K1TJ37|K1TJ37_9ZZZZ tr|D4MIJ6|D4MIJ6_9FIRM
Methyl coenzyme-M reductase gamma subunit	Methanomicrobia	Methanosarcina barkeri	H	Methanogenesis	tr|Q9HHA9|Q9HHA9_METBA
Methyl coenzyme-M reductase gamma subunit	Methanomicrobia	Methanosarcina sp.	H	Methanogenesis	tr|Q9HHA9|Q9HHA9_METBA tr|Q8THH0|Q8THH0_METAC
Methyl-coenzyme M reductase alpha subunit (Fragment)	Methanomicrobia	Methanosarcina sp.	H	Methanogenesis	tr|H7CHY8|H7CHY8_METMZ tr|Q9C4E1|Q9C4E1_9EURY
Acyl-CoA dehydrogenase	N/A	Proteobacteria	I	Fatty acid β-oxidation to acetyl CoA	tr|J3D939|J3D939_9BURK tr|I8T7K2|I8T7K2_9GAMM tr|B0P911|B0P911_9FIRM tr|J1HAB9|J1HAB9_9CLOT tr|D1PL90|D1PL90_9FIRM tr|A7VZB4|A7VZB4_9CLOT tr|K1T4L5|K1T4L5_9ZZZZ tr|I9ACM9|I9ACM9_9THEO tr|I3VU25|I3VU25_THESW tr|H8EPD7|H8EPD7_CLOTM
30S ribosomal protein S2	Bacilli	Bacillus macauensis	J	Translation	tr|I8J039|I8J039_9BACI
30S ribosomal protein S2	Bacilli	Listeria monocytogenes	J	Translation	tr|Q4EN26|Q4EN26_LISMN tr|Q4EFS6|Q4EFS6_LISMN tr|J7PZG9|J7PZG9_LISMN tr|J7PPJ9|J7PPJ9_LISMN tr|J7PHB7|J7PHB7_LISMN tr|J7PGE3|J7PGE3_LISMN tr|J7P937|J7P937_LISMN tr|J7NLL0|J7NLL0_LISMN tr|J7NCG5|J7NCG5_LISMN tr|J7N4U2|J7N4U2_LISMN
30S ribosomal protein S2	Clostridia	Clostridiales	J	Translation	tr|B0GA08|B0GA08_9FIRM tr|F7KVJ5|F7KVJ5_9FIRM tr|H8N1N0|H8N1N0_CORCM tr|C1DX66|C1DX66_SULAA tr|Q6UCV1|Q6UCV1_9GAMM tr|Q6SG38|Q6SG38_9BACT tr|Q6Q8X8|Q6Q8X8_9GAMM tr|Q5EU64|Q5EU64_9ENTR tr|Q2CBJ4|Q2CBJ4_9RHOB tr|Q2BG97|Q2BG97_NEPCE
30S ribosomal protein S2	N/A	Firmicutes	J	Translation	tr|I8J039|I8J039_9BACI tr|C0GIU2|C0GIU2_9FIRM tr|G8M944|G8M944_9BURK tr|G4MD45|G4MD45_9BURK tr|C5A9G1|C5A9G1_BURGB tr|K4TWM3|K4TWM3_BORBO tr|K4TFU3|K4TFU3_BORBO tr|K4T903|K4T903_BORBO tr|K4QNV2|K4QNV2_BORBO tr|K0MBX1|K0MBX1_BORBM
50S ribosomal protein L14, chloroplastic	N/A	Bacteria	J	Translation	tr|I6NIR1|I6NIR1_9EUGL tr|I0XCL3|I0XCL3_9SPIO tr|K2IHX6|K2IHX6_9RHOB tr|D5AMD2|D5AMD2_RHOCB tr|I1B0A4|I1B0A4_9RHOB tr|F7ZEG8|F7ZEG8_ROSLO tr|D0D0I2|D0D0I2_9RHOB tr|B6B9M9|B6B9M9_9RHOB tr|A6FNH6|A6FNH6_9RHOB tr|A3JXB2|A3JXB2_9RHOB
50S ribosomal protein L2	Betaproteobacteria	Burkholderiales	J	Translation	tr|I0HKZ0|I0HKZ0_RUBGI tr|F3LL75|F3LL75_9BURK
Elongation factor Tu	Clostridia	Clostridiales	J	Translation	tr|E3PTX2|E3PTX2_CLOSD tr|J5GUJ0|J5GUJ0_9FIRM tr|F7NDH9|F7NDH9_9FIRM tr|C2L0W2|C2L0W2_9FIRM tr|G9ZPX9|G9ZPX9_9LACO tr|A1XUW4|A1XUW4_GIAIN tr|E0UUS4|E0UUS4_SULAO tr|K2LZI6|K2LZI6_BIFBI tr|K2HSF5|K2HSF5_BIFBI tr|I3WFF3|I3WFF3_BIFBI
Elongation factor Tu	Flavobacteriia	Flavobacterium sp.	J	Translation	tr|H7FR84|H7FR84_9FLAO tr|C0BJ89|C0BJ89_9BACT
Elongation factor Tu	Bacteroidia	Prevotella sp.	J	Translation	tr|D1W7A3|D1W7A3_9BACT tr|E7RQC2|E7RQC2_9BACT tr|F3AQM8|F3AQM8_9FIRM tr|E5XE69|E5XE69_9FIRM tr|A6BKL3|A6BKL3_9FIRM tr|F7KQR7|F7KQR7_9FIRM tr|C6LMB6|C6LMB6_9FIRM tr|C0BX65|C0BX65_9CLOT tr|B6FJG4|B6FJG4_9CLOT tr|B0NCN8|B0NCN8_EUBSP
Elongation factor Tu	Clostridia	Clostridium leptum	J	Translation	tr|A7VZB8|A7VZB8_9CLOT tr|H7DPI6|H7DPI6_9CLOT tr|H7DHZ8|H7DHZ8_9CLOT tr|H7DGJ4|H7DGJ4_9CLOT tr|H7DAV5|H7DAV5_9CLOT tr|H7D845|H7D845_9CLOT tr|H7D282|H7D282_9CLOT tr|G4CBS0|G4CBS0_9CLOT tr|G2ID05|G2ID05_9CLOT
Elongation factor Tu	N/A	Proteobacteria	J	Translation	tr|C0DZ57|C0DZ57_EIKCO tr|D4FB93|D4FB93_EDWTA tr|C0MF24|C0MF24_STRS7 tr|C0M938|C0M938_STRE4 tr|B4U0W1|B4U0W1_STREM tr|F9PZX2|F9PZX2_STROR tr|Q9L5X6|Q9L5X6_STRGN tr|Q9ALW2|Q9ALW2_STRAG tr|Q97NL1|Q97NL1_STRPN tr|Q8VVB9|Q8VVB9_STRTR
Elongation factor Tu	Gammaproteobacteria	Azotobacter vinelandii	J	Translation	tr|C1DKJ8|C1DKJ8_AZOVD tr|Q9S0X2|Q9S0X2_EDWIC tr|Q9RB34|Q9RB34_9ENTR tr|Q0PD80|Q0PD80_EDWTA tr|Q0PD77|Q0PD77_EDWTA tr|Q0PD76|Q0PD76_EDWTA tr|Q0PD75|Q0PD75_EDWTA tr|E0T7E0|E0T7E0_EDWTF tr|D0Z7U6|D0Z7U6_EDWTE
Elongation factor Tu	Bacteroidia	Prevotella sp.	J	Translation	tr|D1W7A3|D1W7A3_9BACT tr|E7RQC2|E7RQC2_9BACT
Elongation factor Tu	Betaproteobacteria	Thiomonas sp.	J	Translation	tr|D6CNA1|D6CNA1_THIS3 tr|D5WYP3|D5WYP3_THIK1 tr|Q9C4D7|Q9C4D7_9EURY tr|Q9C4D6|Q9C4D6_9EURY tr|Q9C4D5|Q9C4D5_9EURY tr|Q877F9|Q877F9_9EURY tr|Q877F8|Q877F8_9EURY tr|Q877F7|Q877F7_METMZ tr|Q877F4|Q877F4_9EURY tr|Q70CN7|Q70CN7_9EURY
Elongation factor Tu	Clostridia	Clostridia	J	Translation	tr|D9RZL0|D9RZL0_THEOJ tr|H8EPD2|H8EPD2_CLOTM
Elongation factor Tu	Clostridia	Clostridiales	J	Translation	tr|F3BBL3|F3BBL3_9FIRM tr|E9RWV7|E9RWV7_9FIRM tr|G0VMK0|G0VMK0_MEGEL
Elongation factor Tu	Negativicutes	Veillonellaceae	J	Translation	tr|F7NI94|F7NI94_9FIRM tr|I9NPP9|I9NPP9_9FIRM tr|F1TD33|F1TD33_9CLOT tr|B8I519|B8I519_CLOCE tr|F8F3X8|F8F3X8_SPICH tr|G8QSG7|G8QSG7_SPHPG tr|F4GM49|F4GM49_SPICD tr|H7EHH1|H7EHH1_9SPIO tr|F4LK55|F4LK55_TREBD tr|D3F5S6|D3F5S6_CONWI
Elongation factor Tu	N/A	Bacteria	J	Translation	tr|F8ILH4|F8ILH4_ALIAT tr|E6W252|E6W252_DESIS tr|F2IVA7|F2IVA7_POLGS tr|D5BJM6|D5BJM6_ZUNPS tr|B7R9B8|B7R9B8_9THEO tr|A6EKB5|A6EKB5_9SPHI tr|I3DBF0|I3DBF0_9PAST tr|I9AEK0|I9AEK0_9THEO tr|G2MVL2|G2MVL2_9THEO tr|F1ZY01|F1ZY01_THEET
Elongation factor Tu	Negativicutes	Megasphaera elsdenii	J	Translation	tr|G0VNG4|G0VNG4_MEGEL tr|Q9HTR6|Q9HTR6_PSEAE tr|Q88CE7|Q88CE7_PSEPK tr|Q88B16|Q88B16_PSESM tr|Q7BBU1|Q7BBU1_PSEST tr|Q500A9|Q500A9_PSEU2 tr|Q4K3V5|Q4K3V5_PSEF5 tr|Q48C09|Q48C09_PSE14 tr|Q3K4R1|Q3K4R1_PSEPF
Elongation factor Tu	Clostridia	Clostridium leptum	J	Translation	tr|A7VZB8|A7VZB8_9CLOT
Elongation factor Tu	N/A	Bacteria	J	Translation	tr|B2A4C2|B2A4C2_NATTJ tr|F3PSX7|F3PSX7_9BACE
Elongation factor Tu	N/A	Proteobacteria	J	Translation	tr|C0DZ57|C0DZ57_EIKCO tr|D6VAE6|D6VAE6_9BRAD tr|Q888R9|Q888R9_PSESM tr|Q4ZYA0|Q4ZYA0_PSEU2 tr|Q48NA0|Q48NA0_PSE14 tr|K6BJX0|K6BJX0_PSEVI tr|K2TLB6|K2TLB6_PSESY tr|K2SUN1|K2SUN1_9PSED tr|K2STJ5|K2STJ5_PSESY tr|I4WJ02|I4WJ02_9GAMM
Elongation factor Tu	Gammaproteobacteria	Azotobacter vinelandii	J	Translation	tr|C1DKJ8|C1DKJ8_AZOVD tr|D1W3L7|D1W3L7_9BACT tr|D1PWJ7|D1PWJ7_9BACT tr|G1WA03|G1WA03_9BACT
Elongation factor Tu	Betaproteobacteria	Burkholderiales	J	Translation	tr|D6CNA1|D6CNA1_THIS3 tr|D5X012|D5X012_THIK1 tr|C9MM32|C9MM32_9BACT tr|F9D1E6|F9D1E6_9BACT tr|F2KTX7|F2KTX7_PREDF tr|F0H3L5|F0H3L5_9BACT RRRRRtr|D7JEP1|D7JEP1_9BACT
Elongation factor Tu	N/A	Firmicutes	J	Translation	tr|E9S627|E9S627_TREDN tr|F0DQK7|F0DQK7_9FIRM tr|G7W7B0|G7W7B0_DESOD tr|F6BG07|F6BG07_THEXL tr|Q97G70|Q97G70_CLOAB tr|J7IK41|J7IK41_DESMD tr|H1DG93|H1DG93_9PORP tr|G2FW72|G2FW72_9FIRM tr|F9Z3J5|F9Z3J5_ODOSD tr|F7ZPM1|F7ZPM1_CLOAT
Elongation factor Tu	Clostridia	Clostridiales	J	Translation	tr|F3BBL3|F3BBL3_9FIRM tr|E9RWV7|E9RWV7_9FIRM tr|G8M2Z9|G8M2Z9_CLOCD tr|D2C7Q7|D2C7Q7_THENR tr|B9KC43|B9KC43_THENN tr|B1L9N1|B1L9N1_THESQ tr|A5IKE9|A5IKE9_THEP1 tr|E1IEU4|E1IEU4_9CHLR tr|B8GB13|B8GB13_CHLAD tr|Q71YE9|Q71YE9_LISMF
Elongation factor Tu	N/A	Firmicutes	J	Translation	tr|F7NI94|F7NI94_9FIRM tr|D9SXA2|D9SXA2_CLOC7 tr|J7TAY0|J7TAY0_CLOSG tr|G9EWI7|G9EWI7_CLOSG tr|E8ZUI2|E8ZUI2_CLOB0 tr|D5VWL3|D5VWL3_CLOB2 tr|D2RNT5|D2RNT5_ACIFV tr|D2RJW3|D2RJW3_ACIFV tr|C3KU59|C3KU59_CLOB6 tr|C1FL88|C1FL88_CLOBJ
Elongation factor Tu	Negativicutes	Megasphaera elsdenii	J	Translation	tr|G0VNG4|G0VNG4_MEGEL tr|E8SJC9|E8SJC9_STAPH tr|E0IEE8|E0IEE8_9BACL tr|D5WVT8|D5WVT8_BACT2 tr|B1YKI2|B1YKI2_EXIS2 tr|G8M075|G8M075_CLOCD tr|F1TCN8|F1TCN8_9CLOT tr|K1T1I8|K1T1I8_9ZZZZ tr|D4MI91|D4MI91_9FIRM
Elongation factor Tu	Gammaproteobacteria	Xanthomonadaceae	J	Translation	tr|H8KYJ6|H8KYJ6_FRAAD tr|I4W9I2|I4W9I2_9GAMM
Elongation factor Tu (Fragment)	Betaproteobacteria	Rubrivivax sp.	J	Translation	tr|F3LLU3|F3LLU3_9BURK tr|I0HKY5|I0HKY5_RUBGI
Elongation factor Tu (Fragment)	Clostridia	Clostridium sp.	J	Translation	tr|G6BSU9|G6BSU9_CLODI tr|G6BHE9|G6BHE9_CLODI tr|C6W280|C6W280_DYAFD tr|E5UXG9|E5UXG9_9BACE tr|D4VC90|D4VC90_BACVU tr|C6Z3B6|C6Z3B6_9BACE tr|A6KWT1|A6KWT1_BACV8 tr|I9TK93|I9TK93_BACOV tr|I9HPQ6|I9HPQ6_BACOV tr|I9FZJ6|I9FZJ6_9BACE
Translation initiation factor 1A	Methanomicrobia	Methanosarcinaeae	J	Translation	tr|Q46BL5|Q46BL5_METBF tr|H8I9G2|H8I9G2_METCZ
Two-component system response regulator	Bacteroidia	Bacteroides sp.	K,T	DNA binding, transcriptional regulator	tr|Q8A5S3|Q8A5S3_BACTN tr|Q5L9B3|Q5L9B3_BACFN
DNA-directed RNA polymerase RpoC	Clostridia	Clostridia	L,K	DNA binding, transcriptional regulator	tr|G9RRQ5|G9RRQ5_9FIRM tr|E6U4J5|E6U4J5_ETHHY
DNA-directed RNA polymerase subunit beta	N/A	Firmicutes	L,K	DNA binding, transcriptional regulator	tr|I3VU24|I3VU24_THESW tr|F6BGG4|F6BGG4_THEXL tr|J2WAN1|J2WAN1_9BURK tr|J0KV38|J0KV38_9BURK tr|I3CP91|I3CP91_9BURK tr|H0C2D9|H0C2D9_9BURK tr|F0Q4J4|F0Q4J4_ACIAP tr|D8IVM2|D8IVM2_HERSS tr|C5T5Y6|C5T5Y6_ACIDE tr|A2RQ13|A2RQ13_HERSE
SusC/RagA family TonB-linked outer membrane protein	Bacteroidia	Bacteroides uniformis	M	Outer membrane receptor	tr|I9U6B3|I9U6B3_BACUN tr|I9U0W6|I9U0W6_BACUN
SusC/RagA family TonB-linked outer membrane protein	N/A	Bacteroidetes	M	Outer membrane receptor	tr|H1HNY6|H1HNY6_9BACT tr|C6W280|C6W280_DYAFD
SusC/RagA family TonB-linked outer membrane protein	Bacteroidia	Bacteroides	M	Outer membrane receptor	tr|I9TUB5|I9TUB5_BACVU tr|C9LF27|C9LF27_9BACT
SusC/RagA family TonB-linked outer membrane protein	Bacteroidia	Bacteroides uniformis	M	Outer membrane receptor	tr|I9U6B3|I9U6B3_BACUN tr|I9U0W6|I9U0W6_BACUN
60 kDa chaperonin	Alphaproteobacteria	Rhodobacterales	O	Chaperone	tr|E3F485|E3F485_KETVY tr|K2AHS0|K2AHS0_9BACT tr|J0U9H1|J0U9H1_9BURK tr|I4MRL8|I4MRL8_9BURK tr|H5WNX6|H5WNX6_9BURK tr|H0BZX1|H0BZX1_9BURK tr|F5Y0N4|F5Y0N4_RAMTT tr|F4G724|F4G724_ALIDK tr|F0Q9M9|F0Q9M9_ACIAP tr|E8TZN6|E8TZN6_ALIDB
60 kDa chaperonin	Betaproteobacteria	Alicycliphilus sp.	O	Chaperone	tr|F4G724|F4G724_ALIDK tr|E8TZN6|E8TZN6_ALIDB tr|C0CQ21|C0CQ21_9FIRM tr|D8FIK6|D8FIK6_9FIRM tr|D1VW05|D1VW05_9FIRM tr|Q8KVL0|Q8KVL0_9BACT tr|Q8KVK7|Q8KVK7_9BACT tr|Q8KUZ6|Q8KUZ6_9BACT tr|Q8KUZ4|Q8KUZ4_9BACT tr|Q1L3V8|Q1L3V8_9BACT
60 kDa chaperonin	Betaproteobacteria	Burkholderiales	O	Chaperone	tr|K0HUX8|K0HUX8_9BURK tr|J2JXZ7|J2JXZ7_9BURK
60 kDa chaperonin	Alphaproteobacteria	Ketogulonicigenium vulgare	O	Chaperone	tr|E3F485|E3F485_KETVY tr|D5HDH1|D5HDH1_9FIRM tr|D4J7R8|D4J7R8_9FIRM tr|C5EVF2|C5EVF2_9FIRM tr|A8SQ65|A8SQ65_9FIRM tr|A8RIK8|A8RIK8_9CLOT tr|A7VHN7|A7VHN7_9CLOT tr|Q9LBW0|Q9LBW0_CLOPF tr|Q8XHX9|Q8XHX9_CLOPE
60 kDa chaperonin	Betaproteobacteria	Comamonadaceae	O	Chaperone	tr|F4G724|F4G724_ALIDK tr|E8TZN6|E8TZN6_ALIDB tr|C7RQ46|C7RQ46_ACCPU tr|A1TP60|A1TP60_ACIAC tr|Q8Y0W8|Q8Y0W8_RALSO tr|G7Z2D5|G7Z2D5_AZOL4 tr|F8BGD5|F8BGD5_OLICM tr|F1VV81|F1VV81_9BURK tr|D8NC99|D8NC99_RALSL tr|D6V9C4|D6V9C4_9BRAD
60 kDa chaperonin	Clostridia	Clostridiales	O	Chaperone	tr|G2SX63|G2SX63_ROSHA tr|E0S2A7|E0S2A7_BUTPB tr|G0C8W7|G0C8W7_9ENTR tr|G0BGQ3|G0BGQ3_9ENTR tr|G0BE13|G0BE13_SERSA tr|D1RXG7|D1RXG7_SEROD tr|B6XK34|B6XK34_9ENTR tr|C6C6D5|C6C6D5_DICDC tr|H0C2D7|H0C2D7_9BURK tr|K5B2G1|K5B2G1_SALET
60 kDa chaperonin (Fragment)	Unknown	Uncultured bacterium	O	Chaperone	tr|Q8KHR5|Q8KHR5_9BACT tr|C4N9H9|C4N9H9_9BACT tr|K0I5H3|K0I5H3_9BURK tr|J0KN47|J0KN47_9BURK tr|D8D5M4|D8D5M4_COMTE tr|D0IXI5|D0IXI5_COMT2 tr|B7WZ12|B7WZ12_COMTE tr|H0C2D7|H0C2D7_9BURK tr|I3AGL2|I3AGL2_SERPL tr|G0C8W7|G0C8W7_9ENTR
60 kDa chaperonin (Fragment)	Unknown	Uncultured bacterium	O	Chaperone	tr|Q8KHR5|Q8KHR5_9BACT tr|C4N9H9|C4N9H9_9BACT tr|G4E7J5|G4E7J5_9GAMM tr|G2E7A1|G2E7A1_9GAMM tr|F9ZDG3|F9ZDG3_9PROT tr|F8GH92|F8GH92_NITSI tr|D9SEN2|D9SEN2_GALCS tr|K0I5H3|K0I5H3_9BURK tr|J0KN47|J0KN47_9BURK tr|J3CTN1|J3CTN1_9BURK
Chaperone protein DnaK	N/A	Bacteria	O	Chaperone	tr|H8FUR6|H8FUR6_RHOMO tr|D5BUB1|D5BUB1_PUNMI tr|C8WTX5|C8WTX5_ALIAD tr|J5GUJ0|J5GUJ0_9FIRM tr|E0QHD5|E0QHD5_9FIRM tr|J5WRB9|J5WRB9_9FIRM tr|G9XDA2|G9XDA2_9FIRM tr|G9X109|G9X109_9FIRM tr|G6BSU9|G6BSU9_CLODI tr|G6BHE9|G6BHE9_CLODI
PII-protein	Gammaproteobacteria	Pseudomonadaceae	O	Nitrogen regulatory protein	tr|O54449|O54449_AZOVI tr|C1DJ64|C1DJ64_AZOVD
PII-protein	Gammaproteobacteria	Pseudomonadaceae	O	Nitrogen regulatory protein	tr|O54449|O54449_AZOVI tr|I4JQQ8|I4JQQ8_PSEST
Iron-containing superoxide dismutase (Fragment)	Gammaproteobacteria	Edwardsiella sp.	P	Oxidative stress	tr|Q9S1C4|Q9S1C4_EDWTA tr|Q9S1C3|Q9S1C3_EDWTA
Iron-containing superoxide dismutase (Fragment)	Gammaproteobacteria	Edwardsiella sp.	P	Oxidative stress	tr|Q9S1C4|Q9S1C4_EDWTA tr|Q9S1C3|Q9S1C3_EDWTA
Superoxide dismutase	Gammaproteobacteria	Azotobacter vinelandii	P	Oxidative stress	tr|Q9ZGN1|Q9ZGN1_AZOVI tr|C1DS51|C1DS51_AZOVD
Superoxide dismutase	Gammaproteobacteria	Pseudomonas sp.	P	Oxidative stress	tr|Q02H75|Q02H75_PSEAB tr|K1D4I4|K1D4I4_PSEAI
Superoxide dismutase	Gammaproteobacteria	Azotobacter vinelandii	P	Oxidative stress	tr|Q9ZGN1|Q9ZGN1_AZOVI tr|C1DS51|C1DS51_AZOVD
Protein Hfq	Clostridia	Clostridium sp.	R,T	RNA binding	tr|H8EL03|H8EL03_CLOTM tr|H8EFX9|H8EFX9_CLOTM
Outer membrane insertion signal	Negativicutes	Megasphaera elsdenii	T,M	Phage insertion domain	tr|G0VLV1|G0VLV1_MEGEL
Outer membrane insertion signal	Negativicutes	Megasphaera elsdenii	T,M	Phage insertion domain	tr|G0VQK3|G0VQK3_MEGEL tr|G0VLV3|G0VLV3_MEGEL
Outer membrane insertion signal	Negativicutes	Megasphaera elsdenii	T,M	Phage insertion domain	tr|G0VLV1|G0VLV1_MEGEL
Outer membrane insertion signal	Negativicutes	Megasphaera elsdenii	T,M	Phage insertion domain	tr|G0VQK3|G0VQK3_MEGEL tr|G0VLV3|G0VLV3_MEGEL
Putative uncharacterized protein	Negativicutes	Megasphaera elsdenii	Not assigned	Unknown	tr|G0VLV3|G0VLV3_MEGEL tr|G0VQK3|G0VQK3_MEGEL
Putative uncharacterized protein	Methanomicrobia	Methanosarcina barkeri	Not assigned	Unknown	tr|Q469S4|Q469S4_METBF
Putative uncharacterized protein	Methanomicrobia	Methanosarcina sp.	Not assigned	Unknown	tr|Q8TUK8|Q8TUK8_METAC tr|Q8TUK7|Q8TUK7_METAC
Putative uncharacterized protein	N/A	Proteobacteria	Not assigned	Unknown	tr|A2SHY5|A2SHY5_METPP tr|F5Y525|F5Y525_RAMTT
Putative uncharacterized protein	Bacteroidia	Prevotella sp.	Not assigned	Unknown	tr|F9D5K0|F9D5K0_9BACT tr|D1W151|D1W151_9BACT
Putative uncharacterized protein	Bacteroidia	Prevotella sp.	Not assigned	Unknown	tr|G1VIJ7|G1VIJ7_9BACT tr|F0F4V6|F0F4V6_9BACT
Putative uncharacterized protein	Bacteroidia	Prevotella dentalis	Not assigned	Unknown	tr|F9D1E6|F9D1E6_9BACT
Putative uncharacterized protein	Negativicutes	Megasphaera elsdenii	Not assigned	Unknown	tr|G0VLV3|G0VLV3_MEGEL tr|G0VQK3|G0VQK3_MEGEL
Putative uncharacterized protein	Clostridia	Clostridiales	Not assigned	Unknown	tr|G5I0P4|G5I0P4_9CLOT tr|G5F8R7|G5F8R7_9CLOT
Uncharacterized protein	N/A	Bacteria	Not assigned	Unknown	tr|I0XBA4|I0XBA4_9SPIO tr|H7EJX9|H7EJX9_9SPIO
Uncharacterized protein	N/A	Proteobacteria	Not assigned	Unknown	tr|K2DGN9|K2DGN9_9BACT tr|A9BYY9|A9BYY9_DELAS
Uncharacterized protein	Clostridia	Clostridium sp.	Not assigned	Unknown	tr|B0A7D0|B0A7D0_9FIRM tr|Q8XL09|Q8XL09_CLOPE
Uncharacterized protein	Betaproteobacteria	Burkholderiales	Not assigned	Unknown	tr|K2DGN9|K2DGN9_9BACT tr|A9BYY9|A9BYY9_DELAS
Uncharacterized protein (Fragment)	N/A	Bacteria	Not assigned	Unknown	tr|K1YHD6|K1YHD6_9BACT tr|H1BJU4|H1BJU4_9FIRM
Uncharacterized protein (Fragment)	Unknown	Uncultured bacterium	Not assigned	Unknown	tr|K1YHD6|K1YHD6_9BACT
*COG Legend
[C] Energy production & conversion
[E] Amino acid transport & metabolism
[F] Nucleotide transport & metabolism
[G] Carbohydrate transport & metabolism
[H] Coenzyme transport & metabolism
[I] Lipid transport & metabolism
[J] Translation
[K] Transcription
[L] Replication, recombination & repair
[M] Cell wall/membrane/envelope biogenesis
[N] Cell motility
[O] Post-translational modification, protein turnover, chaperones
[P] Inorganic ion transport & metabolism
[Q] Secondary metabolites biosynthesis, transport & metabolism
[R] General function, prediction only
[T] Signal transduction mechanisms
[U] Intracellular trafficking, secretion & vesicular transport

## Sheet: R2L_Prot
Name	Class	Lowest Common Ancestor	COG Category*	Predicted Function	Accession Numbers
2-methylcitrate synthase	Gammaproteobacteria	Pseudomonas sp.	C	Propionate degradation to pyruvate	tr|I7K257|I7K257_PSEPS tr|F6AET0|F6AET0_PSEF1 tr|F4DWH2|F4DWH2_PSEMN tr|A4XU25|A4XU25_PSEMY
2-methylcitrate synthase	Gammaproteobacteria	Pseudomonas sp.	C	Propionate degradation to pyruvate	tr|I7K257|I7K257_PSEPS tr|F4DWH2|F4DWH2_PSEMN
2-methylisocitrate lyase	Gammaproteobacteria	Pseudomonas sp.	C	Propionate degradation to pyruvate	tr|G3LH20|G3LH20_9PSED tr|I7K257|I7K257_PSEPS tr|H1BG61|H1BG61_9FIRM tr|H1B3B9|H1B3B9_9FIRM tr|G9YJQ1|G9YJQ1_9FIRM tr|G6C5N4|G6C5N4_9FUSO tr|G1VY18|G1VY18_9FIRM tr|F5THY4|F5THY4_9FIRM tr|E4LQ71|E4LQ71_9CLOT tr|E2Z9G7|E2Z9G7_9FIRM
2-methylisocitrate lyase	Gammaproteobacteria	Hydrocarboniphaga	C	Propionate degradation to pyruvate	tr|I8I2G9|I8I2G9_9GAMM tr|I4JIP9|I4JIP9_PSEST tr|I4CUF5|I4CUF5_PSEST tr|H7EUS9|H7EUS9_PSEST tr|F8H046|F8H046_PSEUT tr|F2N5V3|F2N5V3_PSEU6 tr|C1DRR4|C1DRR4_AZOVD tr|A4VLZ1|A4VLZ1_PSEU5 tr|I7IDV7|I7IDV7_PSEPS	tr|E2Z9G7|E2Z9G7_9FIRM
2-methylisocitrate lyase	Gammaproteobacteria	Hydrocarboniphaga effusa	C	Propionate degradation to pyruvate	tr|I8I2G9|I8I2G9_9GAMM tr|I4JNU7|I4JNU7_PSEST tr|H7EVQ2|H7EVQ2_PSEST tr|F6ABD2|F6ABD2_PSEF1	tr|I7IDV7|I7IDV7_PSEPS
ATP synthase subunit alpha	Gammaproteobacteria	Pseudomonadaceae	C	Oxidative phosphorylation complex 5	tr|C1DND5|C1DND5_AZOVD tr|K6BT06|K6BT06_PSEST	tr|G2FXD4|G2FXD4_9FIRM
ATP synthase subunit alpha	Gammaproteobacteria	Pseudomonadaceae	C	Oxidative phosphorylation complex 5	tr|C1DND5|C1DND5_AZOVD tr|K6BT06|K6BT06_PSEST tr|E8LCW5|E8LCW5_9FIRM tr|I4A4K3|I4A4K3_9FIRM tr|C4IF57|C4IF57_CLOBU tr|B1QUE9|B1QUE9_CLOBU tr|J2H8L9|J2H8L9_9BACL tr|H0UG19|H0UG19_BRELA tr|F7TSA8|F7TSA8_BRELA tr|H1ICU3|H1ICU3_9FIRM
ATP synthase subunit beta	Clostridia	Clostridia	C	Oxidative phosphorylation complex 5	tr|D7GSH7|D7GSH7_9FIRM tr|K0XF34|K0XF34_9FIRM	tr|C9PW27|C9PW27_9BACT
ATP synthase subunit beta	Gammaproteobacteria	Gammaproteobacteria	C	Oxidative phosphorylation complex 5	tr|I3U901|I3U901_9BURK tr|J7TQC3|J7TQC3_PSEME tr|J2J7C5|J2J7C5_9FLAO tr|J1KRQ5|J1KRQ5_9FLAO tr|I0WGY5|I0WGY5_9FLAO tr|H8XVW7|H8XVW7_FLAIG tr|H6RF70|H6RF70_9BACT tr|G8X5Q1|G8X5Q1_FLACA tr|G2Z6P9|G2Z6P9_FLABF tr|A3J4V6|A3J4V6_9FLAO	tr|F7KKJ3|F7KKJ3_9FIRM
ATP synthase subunit beta	N/A	Bacteria/Eukaryota	C	Oxidative phosphorylation complex 5	tr|C3YNN6|C3YNN6_BRAFL tr|F8LCY1|F8LCY1_9CHLA	tr|C3PXQ4|C3PXQ4_9BACE
ATP synthase subunit beta	Clostridia	Thermosediminibacter oceani	C	Oxidative phosphorylation complex 5	tr|D9RZW3|D9RZW3_THEOJ tr|H9ZPK0|H9ZPK0_THETH tr|H7GHV7|H7GHV7_9DEIN tr|E8PJW4|E8PJW4_THESS tr|B7A553|B7A553_THEAQ tr|H7GDF5|H7GDF5_9DEIN tr|F6DHX1|F6DHX1_THETG tr|G4ENC1|G4ENC1_MYCIO tr|K1TCG8|K1TCG8_9ZZZZ
ATP synthase subunit beta	Clostridia	Clostridiales	C	Oxidative phosphorylation complex 5	tr|H8EPQ7|H8EPQ7_CLOTM tr|H8EF21|H8EF21_CLOTM tr|K1D5S4|K1D5S4_PSEAI tr|K0XUB4|K0XUB4_PSEAI tr|I6RGA8|I6RGA8_PSEAI tr|I1ACI5|I1ACI5_PSEAI tr|I1A8J0|I1A8J0_PSEAI tr|H3T6P3|H3T6P3_PSEAE tr|G4LFM3|G4LFM3_PSEAI tr|G4LEN9|G4LEN9_PSEAI	tr|K6AEX3|K6AEX3_9PORP
F0F1 ATP synthase subunit beta	Gammaproteobacteria	Pseudomonas aeruginosa	C	Oxidative phosphorylation complex 5	tr|K1D231|K1D231_PSEAI tr|K1CE26|K1CE26_PSEAI tr|D9TRK9|D9TRK9_THETC
F0F1 ATP synthase subunit beta	Gammaproteobacteria	Pseudomonas aeruginosa	C	Oxidative phosphorylation complex 5	tr|K1D231|K1D231_PSEAI tr|K1CE26|K1CE26_PSEAI tr|F6B7C4|F6B7C4_DESCC tr|F0DNN9|F0DNN9_9FIRM tr|F9N5M6|F9N5M6_9FIRM tr|A1HSU9|A1HSU9_9FIRM tr|C9KJS5|C9KJS5_9FIRM tr|D6TQF8|D6TQF8_9CHLR tr|H3K6B7|H3K6B7_9FIRM tr|E2ZAU3|E2ZAU3_9FIRM
F0F1-type ATP synthase, beta subunit protein	N/A	Proteobacteria	C	Oxidative phosphorylation complex 5	tr|K2RI85|K2RI85_9BURK tr|Q6JVT8|Q6JVT8_PASTR
ATPase component of ABC-type sugar transporter	N/A	Bacteria	C	Energy production for carbohydrate transport	tr|J2WCF3|J2WCF3_9RHIZ tr|I0JK71|I0JK71_HALH3 tr|K4TFT7|K4TFT7_BORBO tr|K4T8Z9|K4T8Z9_BORBO tr|K4QNX1|K4QNX1_BORBO tr|K0MLR7|K0MLR7_BORBM tr|K0MA52|K0MA52_BORPB tr|J7QKH2|J7QKH2_BORP1 tr|F4L8G9|F4L8G9_BORPC	tr|G8TXG7|G8TXG7_SULAD
ATPase component of ABC-type sugar transporter	N/A	Bacteria	C	Energy production for carbohydrate transport	tr|J2WCF3|J2WCF3_9RHIZ tr|I0JK71|I0JK71_HALH3 tr|I8RC83|I8RC83_9FIRM tr|I9M700|I9M700_9FIRM tr|I8T2A2|I8T2A2_9FIRM tr|I8RT22|I8RT22_9FIRM	tr|C4GC22|C4GC22_9FIRM
Bifunctional aconitate hydratase 2/2-methylisocitrate dehydratase	Gammaproteobacteria	Pseudomonas sp.	C	Propionate degradation to pyruvate	tr|K6CWL6|K6CWL6_PSEST tr|I4CTE4|I4CTE4_PSEST	tr|Q1UZF7|Q1UZF7_PELUQ
Bifunctional aconitate hydratase 2/2-methylisocitrate dehydratase	Negativicutes	Megasphaera elsdenii	C	Propionate degradation to pyruvate	tr|G0VQK3|G0VQK3_MEGEL tr|G0VLV3|G0VLV3_MEGEL tr|E6K3S7|E6K3S7_9BACT tr|D3HXY9|D3HXY9_9BACT tr|C0K028|C0K028_9BACT tr|E7RQJ8|E7RQJ8_9BACT tr|E0NUF9|E0NUF9_9BACT tr|D3ICD8|D3ICD8_9BACT tr|D1VY10|D1VY10_9BACT tr|G6B199|G6B199_9BACT	tr|I8Z363|I8Z363_9BACE
Bifunctional aconitate hydratase 2/2-methylisocitrate dehydratase	Gammaproteobacteria	Pseudomonas sp.	C	Propionate degradation to pyruvate	tr|K6CWL6|K6CWL6_PSEST tr|I4CTE4|I4CTE4_PSEST tr|J9GFN4|J9GFN4_9ZZZZ tr|J9D507|J9D507_9ZZZZ tr|I9TV18|I9TV18_BACUN tr|I9QL77|I9QL77_9BACE tr|I9J679|I9J679_BACVU tr|I9IVK1|I9IVK1_BACUN tr|I9G144|I9G144_9BACE tr|I9FWV5|I9FWV5_9BACE	tr|A7VFE5|A7VFE5_9CLOT
Aconitate hydratase 2	Gammaproteobacteria	Pseudomonadaceae	C	Propionate degradation to pyruvate	tr|C1DHE0|C1DHE0_AZOVD tr|K6CWL6|K6CWL6_PSEST tr|F3PJC5|F3PJC5_9BACE tr|E5X155|E5X155_9BACE tr|B7AKK7|B7AKK7_9BACE
Dihydrolipoamide succinyltransferase E2 subunit	Gammaproteobacteria	Pseudomonas sp.	C	TCA cycle	tr|Q02K71|Q02K71_PSEAB tr|K1DJV8|K1DJV8_PSEAI tr|D5X3E5|D5X3E5_THIK1 tr|K2TSL8|K2TSL8_PSESY tr|K2TA24|K2TA24_PSESY tr|K2S227|K2S227_9PSED tr|J7U3Y3|J7U3Y3_PSEME tr|F6A9M8|F6A9M8_PSEF1 tr|F4DVQ8|F4DVQ8_PSEMN tr|F3K7J5|F3K7J5_PSESZ
Ferredoxin hydrogenase	Clostridia	Clostridiales	C	Iron ion binding and oxidoreductase activity	tr|C4Z1B3|C4Z1B3_EUBE2 tr|E2ZH87|E2ZH87_9FIRM tr|K1H5T2|K1H5T2_BACFG tr|K1GBK0|K1GBK0_BACFG tr|E4VZC8|E4VZC8_BACFG tr|B5D0E4|B5D0E4_9BACE tr|B3JNR2|B3JNR2_9BACE
Ferredoxin hydrogenase	Clostridia	Clostridiales	C	Iron ion binding and oxidoreductase activity	tr|C4Z1B3|C4Z1B3_EUBE2 tr|D4LVU8|D4LVU8_9FIRM tr|Q8KHR5|Q8KHR5_9BACT tr|C4N9H9|C4N9H9_9BACT tr|Q1L3V8|Q1L3V8_9BACT tr|D7NJA5|D7NJA5_9BACT tr|C4N9D6|C4N9D6_9BACT tr|Q8KUZ4|Q8KUZ4_9BACT tr|Q8KUZ6|Q8KUZ6_9BACT tr|Q8KVL0|Q8KVL0_9BACT
Phosphoenolpyruvate carboxykinase [GTP]	N/A	Bacteria	C	Glycolysis	tr|F2NTF7|F2NTF7_TRES6 tr|I0X7H0|I0X7H0_9SPIO tr|H8E0D6|H8E0D6_9NEIS tr|C4GMM5|C4GMM5_9NEIS tr|C4GEG0|C4GEG0_9NEIS tr|E1V5K5|E1V5K5_HALED tr|F0F326|F0F326_9NEIS tr|H8E006|H8E006_9NEIS
Putative K(+)-stimulated pyrophosphate-energized sodium pump	Bacteroidia	Bacteroides sp.	C	Proton transport	tr|Q64ZN8|Q64ZN8_BACFR tr|Q5LIL5|Q5LIL5_BACFN tr|I9QL77|I9QL77_9BACE tr|I9J679|I9J679_BACVU tr|I9G144|I9G144_9BACE tr|I9FWV5|I9FWV5_9BACE tr|F0R3A3|F0R3A3_BACSH tr|E5UUC7|E5UUC7_9BACE tr|D4VCW3|D4VCW3_BACVU tr|D1JZJ8|D1JZJ8_9BACE	tr|G5KXJ1|G5KXJ1_STRSU
Pyruvate-flavodoxin oxidoreductase	Bacteroidia	Prevotella sp.	C	Electron transport	tr|E7RT37|E7RT37_9BACT tr|G5SR77|G5SR77_9BACT tr|I8WNM2|I8WNM2_9BACE tr|I8WGF6|I8WGF6_9BACE tr|I8VTJ5|I8VTJ5_9BACE tr|G5SUH7|G5SUH7_9BACT tr|F3XNH6|F3XNH6_9FLAO tr|F3QR90|F3QR90_9BACT tr|F0R3V9|F0R3V9_BACSH tr|E5UTR1|E5UTR1_9BACE	tr|C6WLV8|C6WLV8_ACTMD
Pyruvate-flavodoxin oxidoreductase	Clostridia	Clostridium sp.	C	Electron transport	tr|H2JF04|H2JF04_9CLOT tr|F1TCH6|F1TCH6_9CLOT tr|F3AVT6|F3AVT6_9FIRM tr|E5XF04|E5XF04_9FIRM tr|B6FS82|B6FS82_9CLOT tr|A5KKG3|A5KKG3_9FIRM tr|F7JUT3|F7JUT3_9FIRM tr|A7B2H9|A7B2H9_RUMGN tr|F7V6T4|F7V6T4_CLOSS tr|F7JQ90|F7JQ90_9FIRM
Electron transfer flavoprotein subunit alpha	Negativicutes	Megasphaera sp.	C	Electron transfer activity	tr|G0VLZ5|G0VLZ5_MEGEL tr|G9YHX0|G9YHX0_9FIRM tr|K1DF52|K1DF52_PSEAI tr|K1CWE5|K1CWE5_PSEAI tr|K1C500|K1C500_PSEAI tr|K0Y2F9|K0Y2F9_PSEAI tr|J7A7H6|J7A7H6_PSEAI tr|I6ST60|I6ST60_PSEAI tr|I1AES5|I1AES5_PSEAI tr|H3T828|H3T828_PSEAE
Electron transfer flavoprotein subunit alpha	Negativicutes	Megasphaera sp.	C	Electron transfer activity	tr|G0VLZ5|G0VLZ5_MEGEL tr|G9YHX0|G9YHX0_9FIRM tr|I9HLQ2|I9HLQ2_9BACE tr|I8ZUS0|I8ZUS0_BACUN tr|I8ZBU7|I8ZBU7_BACUN tr|E5V8I6|E5V8I6_9BACE tr|E2NJ15|E2NJ15_9BACE tr|D2ETU5|D2ETU5_9BACE tr|B3CEZ9|B3CEZ9_9BACE tr|A7V3P5|A7V3P5_BACUN
Rubredoxin/rubrerythrin	Bacteroidia	Bacteroides sp.	C	Oxidative stress	tr|J9DCF9|J9DCF9_9ZZZZ tr|J9FE34|J9FE34_9ZZZZ tr|B5D3B7|B5D3B7_9BACE tr|B3JHR5|B3JHR5_9BACE tr|K5BUS9|K5BUS9_9BACE tr|J9FFL7|J9FFL7_9ZZZZ tr|J9D7Z0|J9D7Z0_9ZZZZ tr|J9D1V7|J9D1V7_9ZZZZ tr|I9TZS2|I9TZS2_BACVU tr|I9TEC9|I9TEC9_BACOV
Rubrerythrin	N/A	Bacteria	C	Oxidative stress	tr|H7EN05|H7EN05_9SPIO tr|F7V2C2|F7V2C2_CLOSS tr|G9PYK3|G9PYK3_9BACT tr|G7V987|G7V987_THELD tr|E3CXU9|E3CXU9_9BACT tr|D1B9J9|D1B9J9_THEAS
Rubrerythrin	N/A	Bacteria	C	Oxidative stress	tr|I0X6P0|I0X6P0_9SPIO tr|D6DJF5|D6DJF5_CLOSC tr|H6NKH6|H6NKH6_9BACL tr|G9EWD8|G9EWD8_CLOSG tr|F8FEH3|F8FEH3_PAEMK tr|E8ZVE7|E8ZVE7_CLOB0 tr|E3PVM5|E3PVM5_CLOSD tr|D8GUW1|D8GUW1_CLOLD tr|D5VXN4|D5VXN4_CLOB2 tr|B1QR67|B1QR67_CLOBO
Rubrerythrin	N/A	Bacteria	C	Oxidative stress	tr|D6DJF5|D6DJF5_CLOSC tr|D4CFJ1|D4CFJ1_9CLOT tr|G6EDC2|G6EDC2_9SPHN tr|K0P156|K0P156_RHIML tr|H0G076|H0G076_RHIML tr|F7X4D5|F7X4D5_SINMM tr|F6E5I8|F6E5I8_SINMK tr|F6BS69|F6BS69_SINMB tr|K0VIU5|K0VIU5_9RHIZ tr|K2MK83|K2MK83_9PROT	tr|K5CSB1|K5CSB1_9BACE
Cell division protein FtsZ	Clostridia	Clostridia	D	Cell division	tr|D9S2U4|D9S2U4_THEOJ tr|Q8R9H2|Q8R9H2_THETN tr|I9QL77|I9QL77_9BACE tr|I9J679|I9J679_BACVU tr|I9G144|I9G144_9BACE tr|I9FWV5|I9FWV5_9BACE tr|F0R3A3|F0R3A3_BACSH tr|E5UUC7|E5UUC7_9BACE tr|D4VCW3|D4VCW3_BACVU tr|D1JZJ8|D1JZJ8_9BACE
Site-determining protein	Clostridia	Clostridiales	D	Barrier septum site selection	tr|G6GFW4|G6GFW4_9FIRM tr|D4KX13|D4KX13_9FIRM tr|K0JYH4|K0JYH4_SACES tr|I0L0Y1|I0L0Y1_9ACTO tr|I0HER9|I0HER9_ACTM4 tr|E6SB85|E6SB85_INTC7 tr|D2AWS4|D2AWS4_STRRD tr|C6WGY5|C6WGY5_ACTMD tr|A4AJX6|A4AJX6_9ACTN tr|A3TKS8|A3TKS8_9MICO
B12 binding domain protein	N/A	Archaea/Bacteria	E	Vitamine B12-binding, isomerase activity	tr|E8LEL2|E8LEL2_9FIRM tr|O28064|O28064_ARCFU tr|B5CUC9|B5CUC9_9BACE tr|J5HKB6|J5HKB6_9BACT tr|I9FMV5|I9FMV5_9BACE tr|I0TCU1|I0TCU1_9BACT tr|H1HP49|H1HP49_9BACT tr|G6AGI6|G6AGI6_9BACT tr|G1WE40|G1WE40_9BACT tr|G1VC06|G1VC06_9BACT	tr|D4JZ20|D4JZ20_9FIRM
B12 binding domain protein	N/A	Archaea/Bacteria	E	Vitamine B12-binding, isomerase activity	tr|E8LEL2|E8LEL2_9FIRM tr|Q67Q71|Q67Q71_SYMTH tr|J0LN27|J0LN27_9BACT tr|F0RTY8|F0RTY8_SPHGB tr|I2EY78|I2EY78_EMTOG tr|G4Q2P3|G4Q2P3_ACIIR tr|F8EKQ7|F8EKQ7_RUNSL tr|D2RJR6|D2RJR6_ACIFV tr|C0WD11|C0WD11_9FIRM tr|Q946Z5|Q946Z5_CHLRE	tr|Q02KS8|Q02KS8_PSEAB
Glutamate dehydrogenase	Bacteroidia	Bacteroides helcogenes	E	Glutamate metabolism	tr|E6SRN3|E6SRN3_BACT6	tr|I2L0P2|I2L0P2_BURPE
Glutamate dehydrogenase	Clostridia	Butyrivibrio crossotus	E	Glutamate metabolism	tr|D4S0B6|D4S0B6_9FIRM tr|E7C2B8|E7C2B8_9GAMM tr|E0XTI9|E0XTI9_9GAMM	tr|K6CEC9|K6CEC9_PSEVI
Glutamate dehydrogenase	N/A	Archaea/Bacteria	E	Glutamate metabolism	tr|G7WGU3|G7WGU3_DESOD tr|F7NDH9|F7NDH9_9FIRM tr|J9H152|J9H152_9ZZZZ tr|J9FWP6|J9FWP6_9ZZZZ tr|I9UF59|I9UF59_BACUN tr|I9R3M2|I9R3M2_9BACE tr|I9A6D0|I9A6D0_BACUN tr|F3PQT9|F3PQT9_9BACE tr|F3PGZ1|F3PGZ1_9BACE tr|E6SN49|E6SN49_BACT6	tr|D9R1I4|D9R1I4_CLOSW
Glutamate dehydrogenase	N/A	Firmicutes	E	Glutamate metabolism	tr|D4S0B6|D4S0B6_9FIRM tr|Q65GI2|Q65GI2_BACLD tr|D6U7E1|D6U7E1_9CHLR tr|D6U6N6|D6U6N6_9CHLR tr|D6U240|D6U240_9CHLR tr|D3R1N9|D3R1N9_CLOB3 tr|B8HWL5|B8HWL5_CYAP4 tr|F7ZU12|F7ZU12_CLOAT tr|F0KCP3|F0KCP3_CLOAE tr|H0PFL2|H0PFL2_9SYNC	tr|K1D231|K1D231_PSEAI
Ketol-acid reductoisomerase	N/A	Proteobacteria	E	Isoleucine biosynthesis	tr|K6BX47|K6BX47_PSEVI tr|D6CUZ2|D6CUZ2_THIS3	tr|K4SIK6|K4SIK6_KLEPN
Ketol-acid reductoisomerase (Precursor)	N/A	Firmicutes	E	Isoleucine biosynthesis	tr|J7IS52|J7IS52_DESMD tr|H5Y599|H5Y599_9FIRM	tr|I8RNZ5|I8RNZ5_9FIRM
Ketol-acid reductoisomerase (Precursor)	N/A	Bacteria	E	Isoleucine biosynthesis	tr|J7IS52|J7IS52_DESMD tr|H5Y599|H5Y599_9FIRM tr|H6MQD1|H6MQD1_TREPL tr|H6KYF1|H6KYF1_TREPG tr|H6KTM0|H6KTM0_TREPD tr|H6KSA0|H6KSA0_TREPM tr|F7XS18|F7XS18_TREPU tr|D4G9Z7|D4G9Z7_TREPC tr|B2S2D4|B2S2D4_TREPS tr|C8PP88|C8PP88_9SPIO
Phosphoserine aminotransferase	Bacteroidia	Bacteroidales	E	Serine metabolism	tr|E4T586|E4T586_PALPW tr|I9QFA2|I9QFA2_9BACE tr|Q8RR99|Q8RR99_CLOSE tr|Q8RR98|Q8RR98_CLOSE tr|Q8RR95|Q8RR95_CLONO tr|Q5WBM8|Q5WBM8_BACSK tr|J7T8C1|J7T8C1_CLOSG tr|J7T3X2|J7T3X2_CLOSG tr|H8EQM7|H8EQM7_CLOTM tr|H8EQM6|H8EQM6_CLOTM
Phosphoserine aminotransferase	Bacteroidia	Bacteroidales	E	Serine metabolism	tr|E4T586|E4T586_PALPW tr|F0R656|F0R656_BACSH tr|J6I7A9|J6I7A9_9FIRM tr|J4XJ20|J4XJ20_9FIRM tr|J4KE52|J4KE52_9FIRM tr|I0GQ26|I0GQ26_SELRL tr|G5H1B2|G5H1B2_9FIRM tr|G5GMR0|G5GMR0_9FIRM tr|F5RM57|F5RM57_9FIRM tr|E7MZP0|E7MZP0_9FIRM	tr|K3L0L5|K3L0L5_ECOLX
S-adenosylmethionine synthase	N/A	Bacteria	E	Methionine degradation	tr|H2JF68|H2JF68_9CLOT tr|G8M075|G8M075_CLOCD tr|D5XAN5|D5XAN5_THEPJ tr|C0QEQ8|C0QEQ8_DESAH tr|K1Z1Y7|K1Z1Y7_9BACT tr|D9PK27|D9PK27_9ZZZZ tr|I7A1H4|I7A1H4_MELRP tr|Q8KBV0|Q8KBV0_CHLTE tr|Q3AU92|Q3AU92_CHLCH tr|Q0YTZ4|Q0YTZ4_9CHLB	tr|K1D0A3|K1D0A3_PSEAI
S-adenosylmethionine synthase	N/A	Firmicutes	E	Methionine degradation	tr|F7NLE1|F7NLE1_9FIRM tr|J5WXE2|J5WXE2_9FIRM tr|H8ENR2|H8ENR2_CLOTM tr|H8EHI5|H8EHI5_CLOTM tr|G8LT12|G8LT12_CLOCD tr|E6UQL9|E6UQL9_CLOTL tr|D1NPN3|D1NPN3_CLOTM tr|C7HI67|C7HI67_CLOTM tr|A3DGK4|A3DGK4_CLOTH tr|K4ZR02|K4ZR02_PAEAL	tr|E8ZUA1|E8ZUA1_CLOB0
S-adenosylmethionine synthase	N/A	Bacteria	E	Methionine degradation	tr|F7NLE1|F7NLE1_9FIRM tr|D4MI91|D4MI91_9FIRM tr|Q5LAY1|Q5LAY1_BACFN tr|K5CE12|K5CE12_9BACE tr|K1GN46|K1GN46_BACFG tr|K1FWY0|K1FWY0_BACFG tr|K1FFP3|K1FFP3_BACFG tr|J9GB63|J9GB63_9ZZZZ tr|I9UJ58|I9UJ58_BACVU tr|I9UG44|I9UG44_BACUN	tr|E5WUQ9|E5WUQ9_9BACE
S-adenosylmethionine synthase	N/A	Bacteria	E	Methionine degradation	tr|H2JF68|H2JF68_9CLOT tr|F1TCN8|F1TCN8_9CLOT tr|H8ENB2|H8ENB2_CLOTM tr|H8EDN0|H8EDN0_CLOTM tr|G8M1P7|G8M1P7_CLOCD tr|E6UPH2|E6UPH2_CLOTL tr|D1NK51|D1NK51_CLOTM tr|C7HCF3|C7HCF3_CLOTM tr|C0EE47|C0EE47_9CLOT tr|A3DGB0|A3DGB0_CLOTH	tr|D5VUX9|D5VUX9_CLOB2
Serine hydroxymethyltransferase	Bacteroidia	Bacteroides sp.	E	Glycine and serine metabolism	tr|K5CRJ7|K5CRJ7_9BACE tr|K1GDZ8|K1GDZ8_BACFG tr|D4LEN9|D4LEN9_RUMC1 tr|D4JTU0|D4JTU0_9FIRM tr|C9L8K3|C9L8K3_RUMHA tr|C0CLV9|C0CLV9_9FIRM tr|B0MNH4|B0MNH4_9FIRM tr|G5I0P4|G5I0P4_9CLOT tr|G5F8R7|G5F8R7_9CLOT tr|F7K9G9|F7K9G9_9FIRM	tr|D7CNX5|D7CNX5_SYNLT
Serine hydroxymethyltransferase	N/A	Bacteria	E	Glycine and serine metabolism	tr|J9F4S6|J9F4S6_9ZZZZ tr|E6SUU5|E6SUU5_BACT6 tr|F7ZQQ6|F7ZQQ6_CLOAT tr|F0KDG3|F0KDG3_CLOAE tr|F0Z5F7|F0Z5F7_9CLOT tr|F7JVS4|F7JVS4_9FIRM tr|F7JPP1|F7JPP1_9FIRM tr|F7JCQ5|F7JCQ5_9FIRM tr|F3AW21|F3AW21_9FIRM tr|E5XER9|E5XER9_9FIRM	tr|D6U6N6|D6U6N6_9CHLR
Serine hydroxymethyltransferase	Bacteroidia	Bacteroides sp.	E	Glycine and serine metabolism	tr|K5CRJ7|K5CRJ7_9BACE tr|K1GDZ8|K1GDZ8_BACFG tr|Q5LAY2|Q5LAY2_BACFN tr|K5CQA9|K5CQA9_9BACE tr|K1GGY5|K1GGY5_BACFG tr|K1GAR9|K1GAR9_BACFG tr|K1G1X8|K1G1X8_BACFG tr|I9VNA2|I9VNA2_BACFG tr|I9V724|I9V724_BACFG tr|I9UJU2|I9UJU2_BACUN	tr|K1CIV8|K1CIV8_PSEAI
Inosine-5'-monophosphate dehydrogenase	N/A	Bacteria	F	Purine metabolism	tr|I9UB08|I9UB08_BACUN tr|I9JB36|I9JB36_BACUN tr|D5WYP3|D5WYP3_THIK1
Inosine-5'-monophosphate dehydrogenase	Bacteroidia	Bacteroides sp.	F	Purine metabolism	tr|I9UB08|I9UB08_BACUN tr|I9JB36|I9JB36_BACUN tr|D4CHE4|D4CHE4_9CLOT tr|G1WPN8|G1WPN8_9FIRM tr|B0G4A6|B0G4A6_9FIRM tr|A6BCN2|A6BCN2_9FIRM tr|D4MUH6|D4MUH6_9FIRM tr|C0B5T7|C0B5T7_9FIRM tr|B0P4S6|B0P4S6_9CLOT tr|E5VVF3|E5VVF3_9FIRM	tr|K6BPG4|K6BPG4_PSEVI
Nucleoside diphosphate kinase	Gammaproteobacteria	Pseudomonas sp.	F	Nucleotide metabolism	tr|F8FVU1|F8FVU1_PSEPU tr|J8RXS7|J8RXS7_PSEPU tr|J2J7C5|J2J7C5_9FLAO tr|J1KRQ5|J1KRQ5_9FLAO tr|I0WGY5|I0WGY5_9FLAO tr|H8XVW7|H8XVW7_FLAIG tr|H6RF70|H6RF70_9BACT tr|G8X5Q1|G8X5Q1_FLACA tr|G2Z6P9|G2Z6P9_FLABF tr|A3J4V6|A3J4V6_9FLAO	tr|E8UU69|E8UU69_THEBF
Nucleoside diphosphate kinase	Gammaproteobacteria	Pseudomonas sp.	F	Nucleotide metabolism	tr|F8FVU1|F8FVU1_PSEPU tr|K6BJM3|K6BJM3_PSEST tr|I9PPI9|I9PPI9_9BACE tr|E2NEH1|E2NEH1_9BACE tr|B3C858|B3C858_9BACE tr|K5CBL5|K5CBL5_9BACE tr|K1GS20|K1GS20_BACFG tr|K1GAK3|K1GAK3_BACFG tr|K1FF03|K1FF03_BACFG tr|J9G1X1|J9G1X1_9ZZZZ	tr|I8RR19|I8RR19_9FIRM
Sugar ABC transporter substrate-binding protein (Precursor)	Spirochaetales	Spirochaeta caldaria	G	Carbohydrate transport	tr|F8F3R1|F8F3R1_SPICH tr|K5CSY9|K5CSY9_9BACE tr|K1GJL5|K1GJL5_BACFG tr|K1FU37|K1FU37_BACFG tr|K1FK59|K1FK59_BACFG tr|I9GHZ8|I9GHZ8_BACFG tr|I9B5E2|I9B5E2_BACFG tr|I9AQT3|I9AQT3_BACFG tr|I9AQ36|I9AQ36_BACFG	tr|D3CWX9|D3CWX9_9ACTO
Sugar ABC transporter substrate-binding protein (Precursor)	Spirochaetales	Sphaerochaeta globosa	G	Carbohydrate transport	tr|F0RRS3|F0RRS3_SPHGB tr|D3PAX3|D3PAX3_DEFDS tr|Q39RG6|Q39RG6_GEOMG tr|H1L649|H1L649_GEOME tr|Q70WQ6|Q70WQ6_THETE tr|H1BM19|H1BM19_9FIRM tr|H1BHZ1|H1BHZ1_9FIRM tr|H1AU08|H1AU08_9FIRM tr|G6AYD3|G6AYD3_9BACT	tr|F7JQ90|F7JQ90_9FIRM
Sugar ABC transporter substrate-binding protein (Precursor)	Spirochaetales	Sphaerochaeta globosa	G	Carbohydrate transport	tr|F0RRS3|F0RRS3_SPHGB tr|Q8KBV0|Q8KBV0_CHLTE tr|Q3AU92|Q3AU92_CHLCH tr|Q0YTZ4|Q0YTZ4_9CHLB tr|B4SDJ0|B4SDJ0_PELPB tr|B3QLN9|B3QLN9_CHLP8 tr|B3EG17|B3EG17_CHLL2 tr|A1BDU8|A1BDU8_CHLPD tr|B4S5D8|B4S5D8_PROA2	tr|D6DKH6|D6DKH6_CLOSC
Sugar ABC transporter substrate-binding protein (Precursor)	Spirochaetales	Spirochaeta caldaria	G	Carbohydrate transport	tr|F8F3R1|F8F3R1_SPICH tr|K5CSY9|K5CSY9_9BACE tr|K1GJL5|K1GJL5_BACFG tr|K1FU37|K1FU37_BACFG tr|K1FK59|K1FK59_BACFG tr|I9GHZ8|I9GHZ8_BACFG tr|I9B5E2|I9B5E2_BACFG tr|I9AQT3|I9AQT3_BACFG tr|I9AQ36|I9AQ36_BACFG	tr|A5KKG3|A5KKG3_9FIRM
Sugar ABC transporter substrate-binding protein (Precursor)	Bacilli	Streptococcus sp.	G	Carbohydrate transport	tr|G5JX51|G5JX51_9STRE tr|F8INH3|F8INH3_STREC tr|K5ZRC3|K5ZRC3_9PORP tr|B7B562|B7B562_9PORP tr|A7AIP3|A7AIP3_9PORP tr|G5SQU4|G5SQU4_9BACT tr|F3XYL4|F3XYL4_9FLAO tr|F3QU79|F3QU79_9BACT tr|J9CDM0|J9CDM0_9ZZZZ tr|I9S8Z1|I9S8Z1_9BACE	tr|H3T828|H3T828_PSEAE
ABC transporter related protein	N/A	Archaea/Bacteria	G	Carbohydrate transport and metabolism	tr|E6UFE2|E6UFE2_RUMA7 tr|F0LII4|F0LII4_THEBM tr|F5TGU7|F5TGU7_9FIRM tr|D3LTI1|D3LTI1_9FIRM tr|F6B581|F6B581_DESCC tr|F0DQK7|F0DQK7_9FIRM tr|F9MP92|F9MP92_9FIRM tr|F5TIM6|F5TIM6_9FIRM tr|D3LU37|D3LU37_9FIRM tr|G4KVR0|G4KVR0_OSCVS
ABC transporter related protein	Clostridia	Ruminococcus albus	G	Carbohydrate transport and metabolism	tr|E6UFE2|E6UFE2_RUMA7
ABC transporter, solute-binding protein	Clostridia	Lachnospiraceae	G	Carbohydrate transport and metabolism	tr|A8SW60|A8SW60_9FIRM tr|D5HJ11|D5HJ11_9FIRM	tr|F4LST2|F4LST2_TEPAE
Beta-1,4-xylanase (Precursor)	Clostridia	Clostridium sp.	G	Hydrolase, xylan degradation	tr|H2J8M7|H2J8M7_9CLOT tr|K1C5R4|K1C5R4_PSEAI tr|K1BXD9|K1BXD9_PSEAI tr|K1BS02|K1BS02_PSEAI tr|K0XMS4|K0XMS4_PSEAI tr|J6LZU2|J6LZU2_PSEAI tr|I6T1A8|I6T1A8_PSEAI tr|I1A7V5|I1A7V5_PSEAI tr|H3TEB5|H3TEB5_PSEAE	tr|D1NQF4|D1NQF4_CLOTM
Beta-1,4-xylanase (Precursor)	Clostridia	Clostridium sp.	G	Hydrolase, xylan degradation	tr|H2J8M7|H2J8M7_9CLOT tr|D4K653|D4K653_9FIRM tr|D4K467|D4K467_9FIRM tr|C7H5R7|C7H5R7_9FIRM tr|A8SFL7|A8SFL7_9FIRM tr|D4LVU8|D4LVU8_9FIRM tr|D4LVU6|D4LVU6_9FIRM tr|C6JCI2|C6JCI2_9FIRM tr|B7AP97|B7AP97_9FIRM	tr|G3GB35|G3GB35_9MOLU
Beta-glucosidase (Precursor)	N/A	Bacteroidetes	G	Cellulose degradation hydrolase	tr|E4T4Y2|E4T4Y2_PALPW tr|G8TN81|G8TN81_NIAKG
Beta-galactosidase	Gammaproteobacteria	Escherichia coli	G	Galactose metabolism	tr|K5H1I2|K5H1I2_ECOLX tr|K5H059|K5H059_ECOLX tr|C5UZR6|C5UZR6_CLOBO tr|A0EXH0|A0EXH0_CLOBO tr|Q93RK8|Q93RK8_BACIU tr|Q93RJ0|Q93RJ0_BACIU tr|Q93RI8|Q93RI8_BACIU tr|Q93RI5|Q93RI5_BACIU tr|Q93RI4|Q93RI4_BACIU tr|Q93RI2|Q93RI2_BACIU
Beta-galactosidase	Gammaproteobacteria	Escherichia coli	G	Galactose metabolism	tr|K5H1I2|K5H1I2_ECOLX tr|K5H059|K5H059_ECOLX tr|B4S7P7|B4S7P7_PROA2 tr|B3QN88|B3QN88_CHLP8 tr|Q8KDJ7|Q8KDJ7_CHLTE tr|J6I7A9|J6I7A9_9FIRM tr|J4XJ20|J4XJ20_9FIRM tr|J4KE52|J4KE52_9FIRM tr|I0GQ26|I0GQ26_SELRL tr|G5H1B2|G5H1B2_9FIRM
Enolase	Bacteroidia	Prevotella sp.	G	Glycolysis	tr|C9LG18|C9LG18_9BACT tr|H1Q2Q8|H1Q2Q8_9BACT tr|B1QI57|B1QI57_CLOBO tr|B1Q9U6|B1Q9U6_CLOBO tr|J7SHB5|J7SHB5_CLOSG tr|F4A6I7|F4A6I7_CLOBO	tr|K0ZAU3|K0ZAU3_9ENTE
Enolase	N/A	Bacteria	G	Glycolysis	tr|G8QU67|G8QU67_SPHPG tr|E1R7X8|E1R7X8_SPISS tr|K1H5T2|K1H5T2_BACFG tr|K1GBK0|K1GBK0_BACFG tr|E4VZC8|E4VZC8_BACFG tr|Q29UA6|Q29UA6_BACOV tr|K5CSB1|K5CSB1_9BACE tr|K1G2P5|K1G2P5_BACFG tr|I9V984|I9V984_BACFG tr|I9V7I5|I9V7I5_BACFG
Enolase	Gammaproteobacteria	Pseudomonas sp.	G	Glycolysis	tr|K5ZDI1|K5ZDI1_9PSED tr|K1DTD3|K1DTD3_PSEAI
Enolase	Spirochaetales	Spirochaeta smaragdinae	G	Glycolysis	tr|E1R7X8|E1R7X8_SPISS
Enolase	N/A	Bacteria	G	Glycolysis	tr|F3A7F9|F3A7F9_9BACL tr|F3A4R8|F3A4R8_9BACL
Enolase	Bacteroidia	Bacteroides sp.	G	Glycolysis	tr|I9QZ60|I9QZ60_9BACE tr|I9QYU7|I9QYU7_9BACE	tr|H2A7R9|H2A7R9_STRMD
Enolase Eno	Clostridia	Clostridium sp.	G	Glycolysis	tr|K0B0D4|K0B0D4_CLOAC tr|E8ZP74|E8ZP74_CLOB0 tr|E6USV2|E6USV2_CLOTL tr|D1NQV1|D1NQV1_CLOTM tr|C7HHZ5|C7HHZ5_CLOTM
Enolase Eno	Clostridia	Clostridium sp.	G	Glycolysis	tr|K0B0D4|K0B0D4_CLOAC tr|J7TCD7|J7TCD7_CLOSG	tr|B4E5A5|B4E5A5_BURCJ
Fructose-1,6-bisphosphate aldolase, class II	N/A	Bacteria	G	Glycolysis	tr|G0VS32|G0VS32_MEGEL tr|B8I4R0|B8I4R0_CLOCE tr|K5YJH0|K5YJH0_9PSED tr|I6ZKB5|I6ZKB5_PSEST tr|I4JGL7|I4JGL7_PSEST tr|I4CZP8|I4CZP8_PSEST tr|H7EZH1|H7EZH1_PSEST tr|F8H7P1|F8H7P1_PSEUT tr|F2N3D3|F2N3D3_PSEU6
Fructose-1,6-bisphosphate aldolase, class II	N/A	Firmicutes	G	Glycolysis	tr|G0VS32|G0VS32_MEGEL tr|B8I4R0|B8I4R0_CLOCE tr|D6YWH4|D6YWH4_WADCW tr|H2JGZ8|H2JGZ8_9CLOT tr|F1TDP8|F1TDP8_9CLOT tr|D1C3N9|D1C3N9_SPHTD tr|K1Z1E3|K1Z1E3_9BACT tr|K0IZ96|K0IZ96_9BACI tr|Q9XQN7|Q9XQN7_9ROSI tr|Q95FI2|Q95FI2_9POAL
Fructose-1,6-bisphosphate aldolase, class II	Bacteroidia	Prevotella tannerae	G	Glycolysis	tr|C9LJ69|C9LJ69_9BACT	tr|G4KVR0|G4KVR0_OSCVS
Fructose-1,6-bisphosphate aldolase, class II	Bacteroidia	Bacteroides sp.	G	Glycolysis	tr|F0R2B6|F0R2B6_BACSH tr|B3JNU6|B3JNU6_9BACE tr|E6UQD2|E6UQD2_CLOTL tr|D1NPE9|D1NPE9_CLOTM tr|C7HBP9|C7HBP9_CLOTM tr|D7GSH7|D7GSH7_9FIRM tr|B7AX24|B7AX24_9FIRM tr|K0XF34|K0XF34_9FIRM tr|J4UA04|J4UA04_9FIRM tr|I0RAB3|I0RAB3_9FIRM
Fructose-1,6-bisphosphate aldolase, class II	Bacteroidia	Prevotella sp.	G	Glycolysis	tr|J4UPW3|J4UPW3_9BACT tr|G5G9W7|G5G9W7_9BACT tr|E1V8V6|E1V8V6_HALED tr|B9JLM2|B9JLM2_AGRRK tr|H9UAK9|H9UAK9_FERPD tr|A7HJE7|A7HJE7_FERNB tr|E8TPM2|E8TPM2_MESCW tr|Q98LW3|Q98LW3_RHILO tr|G6YHR1|G6YHR1_9RHIZ tr|G4JT31|G4JT31_9RHIZ
Fructose-1,6-bisphosphate aldolase, class II	Clostridia	Clostridium sp.	G	Glycolysis	tr|B8I4R0|B8I4R0_CLOCE tr|H2JGQ9|H2JGQ9_9CLOT tr|Q1B5A4|Q1B5A4_MYCSS tr|O28064|O28064_ARCFU tr|K5B9L6|K5B9L6_9MYCO tr|K0VEF2|K0VEF2_MYCFO tr|K0V0N8|K0V0N8_MYCVA tr|J9W7E4|J9W7E4_9MYCO tr|J5V7Q7|J5V7Q7_9FIRM tr|J5E466|J5E466_9MYCO
Fructose-1,6-bisphosphate aldolase, class II	Bacteroidia	Bacteroides sp.	G	Glycolysis	tr|F0R2B6|F0R2B6_BACSH tr|B3JNU6|B3JNU6_9BACE tr|D9YAH8|D9YAH8_9DELT tr|B6WV42|B6WV42_9DELT	tr|I9TWV4|I9TWV4_BACUN
Fructose-1,6-bisphosphate aldolase, class II	Bacteroidia	Prevotella sp.	G	Glycolysis	tr|J4UPW3|J4UPW3_9BACT tr|E6K3S7|E6K3S7_9BACT
Glyceraldehyde 3-phosphate dehydrogenase	N/A	Bacteria	G	Glycolysis	tr|I0AJ23|I0AJ23_IGNAJ tr|D3QZ57|D3QZ57_CLOB3 tr|D6U240|D6U240_9CHLR tr|I8U2X5|I8U2X5_9FIRM tr|I9MA57|I9MA57_9FIRM tr|I9L9W9|I9L9W9_9FIRM tr|I9BD31|I9BD31_9FIRM tr|I8SWB6|I8SWB6_9FIRM tr|I8S3W2|I8S3W2_9FIRM tr|D7CNX5|D7CNX5_SYNLT
Glyceraldehyde 3-phosphate dehydrogenase	N/A	Bacteria	G	Glycolysis	tr|I0AJ23|I0AJ23_IGNAJ tr|D3QZ57|D3QZ57_CLOB3	tr|H1ICU3|H1ICU3_9FIRM
Glyceraldehyde-3-phosphate dehydrogenase	Gammaproteobacteria	Francisella sp.	G	Glycolysis	tr|Q2A370|Q2A370_FRATH tr|Q0BLP3|Q0BLP3_FRATO tr|F2N168|F2N168_PSEU6 tr|C1DPJ2|C1DPJ2_AZOVD tr|A4VQL4|A4VQL4_PSEU5 tr|K6CGU0|K6CGU0_PSEST tr|Q02GD3|Q02GD3_PSEAB tr|K5YHI5|K5YHI5_9PSED tr|K1D3Q9|K1D3Q9_PSEAI tr|K1CPU7|K1CPU7_PSEAI
Glyceraldehyde-3-phosphate dehydrogenase	Gammaproteobacteria	Francisella sp.	G	Glycolysis	tr|Q2A370|Q2A370_FRATH tr|Q0BLP3|Q0BLP3_FRATO tr|G1WQN0|G1WQN0_9FIRM tr|B0G7V6|B0G7V6_9FIRM tr|A6M1I6|A6M1I6_CLOB8 tr|B7ASR8|B7ASR8_9FIRM tr|D4LSH7|D4LSH7_9FIRM tr|H2J9D6|H2J9D6_9CLOT tr|A5ZUL9|A5ZUL9_9FIRM tr|K1U9B9|K1U9B9_9ZZZZ	tr|A3J4V6|A3J4V6_9FLAO
Glyceraldehyde-3-phosphate dehydrogenase A	Unknown	Uncultured bacterium	G	Glycolysis	tr|J9H1Q3|J9H1Q3_9ZZZZ tr|Q73PF7|Q73PF7_TREDE tr|E9S6A2|E9S6A2_TREDN tr|E1R3A3|E1R3A3_SPISS tr|C8PM09|C8PM09_9SPIO
Glyceraldehyde-3-phosphate dehydrogenase, type I	Clostridia	Clostridium sp.	G	Glycolysis	tr|A7VPN1|A7VPN1_9CLOT tr|C0EAZ0|C0EAZ0_9CLOT tr|K1CXA8|K1CXA8_PSEAI tr|K1CPR4|K1CPR4_PSEAI tr|K1CDV4|K1CDV4_PSEAI tr|K1CAU3|K1CAU3_PSEAI tr|K1AX28|K1AX28_PSEFL tr|K0XZ98|K0XZ98_PSEAI tr|J7TQN3|J7TQN3_PSEME tr|J7DCB9|J7DCB9_PSEAI	tr|K1TCG8|K1TCG8_9ZZZZ
Glyceraldehyde-3-phosphate dehydrogenase, type I	N/A	Eukaryota/Bacteria	G	Glycolysis	tr|C8PQE6|C8PQE6_9SPIO tr|I0AJ23|I0AJ23_IGNAJ tr|Q87YR9|Q87YR9_PSESM tr|Q7BEQ7|Q7BEQ7_PSEPU tr|Q4ZVM4|Q4ZVM4_PSEU2 tr|Q48KY7|Q48KY7_PSE14 tr|Q3K9X2|Q3K9X2_PSEPF tr|Q1ICA5|Q1ICA5_PSEE4 tr|Q02KU7|Q02KU7_PSEAB tr|K6BPG4|K6BPG4_PSEVI	tr|G4LEN9|G4LEN9_PSEAI
Glyceraldehyde-3-phosphate dehydrogenase, type I	Clostridia	Clostriales	G	Glycolysis	tr|D4LXA2|D4LXA2_9FIRM tr|A5ZPB2|A5ZPB2_9FIRM tr|F6BFZ0|F6BFZ0_THEXL tr|D9TQ48|D9TQ48_THETC tr|Q8R7F9|Q8R7F9_THETN tr|I9KST2|I9KST2_9THEO tr|G2MRR4|G2MRR4_9THEO tr|F1ZUA9|F1ZUA9_THEET tr|E8UU69|E8UU69_THEBF tr|E1T0N5|E1T0N5_THESX
Glyceraldehyde-3-phosphate dehydrogenase, type I	Bacteroidia	Bacteroides sp.	G	Glycolysis	tr|F0R8S7|F0R8S7_BACSH tr|K5ZL72|K5ZL72_9PORP tr|G1VFZ1|G1VFZ1_9BACT tr|F2KXV5|F2KXV5_PREDF tr|F0H684|F0H684_9BACT tr|F0F6W7|F0F6W7_9BACT tr|E1GV34|E1GV34_9BACT tr|D9RTN4|D9RTN4_PREMB tr|D3I923|D3I923_9BACT tr|D1XVC5|D1XVC5_9BACT
Glyceraldehyde-3-phosphate dehydrogenase, type I	N/A	Bacteria	G	Glycolysis	tr|F2N8H3|F2N8H3_CORGP tr|J4WPH4|J4WPH4_9FIRM tr|I9AT05|I9AT05_9FIRM tr|I8SUI6|I8SUI6_9FIRM tr|I8SJW7|I8SJW7_9FIRM tr|I8RXU1|I8RXU1_9FIRM tr|I8RR19|I8RR19_9FIRM tr|Q8GDZ4|Q8GDZ4_HELMO tr|J7SXH1|J7SXH1_CLOSG tr|I7LK49|I7LK49_9CLOT	tr|G1VC06|G1VC06_9BACT
Glyceraldehyde-3-phosphate dehydrogenase, type I	Clostridia	Clostridium sp.	G	Glycolysis	tr|J0N901|J0N901_9CLOT tr|E2ZC92|E2ZC92_9FIRM	tr|Q946Z5|Q946Z5_CHLRE
Glyceraldehyde-3-phosphate dehydrogenase, type I	N/A	Bacteria	G	Glycolysis	tr|A5Z9K3|A5Z9K3_9FIRM tr|G9WT46|G9WT46_9FIRM	tr|J7A7H6|J7A7H6_PSEAI
Glyceraldehyde-3-phosphate dehydrogenase, type I	Clostridia	Clostridium sp.	G	Glycolysis	tr|A7VPN1|A7VPN1_9CLOT tr|C0EAZ0|C0EAZ0_9CLOT
Glyceraldehyde-3-phosphate dehydrogenase, type I	Spirochaetales	Treponmena vincentii	G	Glycolysis	tr|C8PQE6|C8PQE6_9SPIO tr|C2M3U1|C2M3U1_CAPGI tr|F0ICD1|F0ICD1_9FLAO tr|K1L3M7|K1L3M7_9BACT tr|K0W380|K0W380_9BACT tr|A1ZV31|A1ZV31_9BACT tr|G0IX89|G0IX89_CYCMS tr|H1Y0G8|H1Y0G8_9SPHI tr|G3GB35|G3GB35_9MOLU	tr|H3TEB5|H3TEB5_PSEAE
Glyceraldehyde-3-phosphate dehydrogenase, type I	Bacteroidia	Bacteroidales	G	Glycolysis	tr|F0R8S7|F0R8S7_BACSH tr|K5ZL72|K5ZL72_9PORP tr|I2DIZ7|I2DIZ7_9BURK tr|I0YHX3|I0YHX3_9BURK tr|B4E5A5|B4E5A5_BURCJ tr|B2JIG8|B2JIG8_BURP8 tr|B1YRB5|B1YRB5_BURA4 tr|B1JTQ2|B1JTQ2_BURCC tr|I4MS61|I4MS61_9BURK tr|B1Y7H0|B1Y7H0_LEPCP	tr|B7AP97|B7AP97_9FIRM
Glyceraldehyde-3-phosphate dehydrogenase, type I	Coriobacteriia	Coriobacterium glomerans	G	Glycolysis	tr|F2N8H3|F2N8H3_CORGP tr|J9C4Q5|J9C4Q5_9ZZZZ	tr|Q93RI2|Q93RI2_BACIU
Glyceraldehyde-3-phosphate dehydrogenase, type I	N/A	Proteobacteria	G	Glycolysis	tr|F5RFY0|F5RFY0_9RHOO tr|E7RZD8|E7RZD8_9BURK	tr|G5H1B2|G5H1B2_9FIRM
Glyceraldehyde-3-phosphate dehydrogenase, type I	Bacilli	Streptococcus sp.	G	Glycolysis	tr|G5JX51|G5JX51_9STRE tr|F8INH3|F8INH3_STREC tr|D4MQ81|D4MQ81_9FIRM tr|D4CHE4|D4CHE4_9CLOT tr|E5VVF3|E5VVF3_9FIRM tr|B0MHF0|B0MHF0_9FIRM tr|C6LK86|C6LK86_9FIRM tr|B0G4A6|B0G4A6_9FIRM tr|A6BCN2|A6BCN2_9FIRM tr|G1WPN8|G1WPN8_9FIRM
Glyceraldehyde-3-phosphate dehydrogenase, type I	Clostridia	Subdoligranulum sp.	G	Glycolysis	tr|G9RPZ9|G9RPZ9_9FIRM tr|H9ZPK0|H9ZPK0_THETH tr|H7GHV7|H7GHV7_9DEIN tr|H7GDF5|H7GDF5_9DEIN tr|F6DHX1|F6DHX1_THETG tr|E8PJW4|E8PJW4_THESS tr|B7A553|B7A553_THEAQ tr|G4ENC1|G4ENC1_MYCIO tr|K1TCG8|K1TCG8_9ZZZZ
Glyceraldehyde-3-phosphate dehydrogenase, type I	Clostridia	Clostridium thermocellum	G	Glycolysis	tr|H8EMG1|H8EMG1_CLOTM tr|G8LY93|G8LY93_CLOCD tr|C0BJ89|C0BJ89_9BACT tr|H8XVW7|H8XVW7_FLAIG tr|J2J7C5|J2J7C5_9FLAO tr|J1KRQ5|J1KRQ5_9FLAO tr|I0WGY5|I0WGY5_9FLAO tr|H6RF70|H6RF70_9BACT tr|G8X5Q1|G8X5Q1_FLACA tr|G2Z6P9|G2Z6P9_FLABF	tr|G6B199|G6B199_9BACT
Glyceraldehyde-3-phosphate dehydrogenase, type I (Precursor)	Clostridia	Clostridium sp.	G	Glycolysis	tr|H2JHA7|H2JHA7_9CLOT	tr|I9FWV5|I9FWV5_9BACE
Glyceraldehyde-3-phosphate dehydrogenase, type I (Precursor)	Clostridia	Clostridium sp.	G	Glycolysis	tr|H2JHA7|H2JHA7_9CLOT tr|F1T8C8|F1T8C8_9CLOT	tr|D1JZJ8|D1JZJ8_9BACE
Phosphoglycerate kinase	N/A	Bacteroidetes	G	Glycolysis	tr|J9DB16|J9DB16_9ZZZZ tr|I9A2X8|I9A2X8_BACVU
Phosphoglycerate kinase	Clostridia	Clostridiales	G	Glycolysis	tr|F7JCG2|F7JCG2_9FIRM tr|F3B9J8|F3B9J8_9FIRM tr|E5V3S4|E5V3S4_9BACL tr|C5NU92|C5NU92_9BACL tr|C2BDL6|C2BDL6_9FIRM tr|F7ZV40|F7ZV40_CLOAT tr|F0K7T0|F0K7T0_CLOAE tr|C7H0M7|C7H0M7_9FIRM tr|K6ZXN6|K6ZXN6_9ALTE tr|K6Z3X0|K6Z3X0_9ALTE	tr|I7H388|I7H388_CORUL
Phosphoglycerate kinase	Clostridia	Lachnospiraceae	G	Glycolysis	tr|F7JUT3|F7JUT3_9FIRM tr|A7B2H9|A7B2H9_RUMGN tr|I8VFD0|I8VFD0_9BACE tr|G5SQI5|G5SQI5_9BACT tr|F3ZNJ2|F3ZNJ2_9BACE tr|F3XYX0|F3XYX0_9FLAO tr|F0R5S7|F0R5S7_BACSH tr|D1K3T9|D1K3T9_9BACE tr|C3R9V6|C3R9V6_9BACE tr|C3PXJ4|C3PXJ4_9BACE
Phosphoglycerate kinase	Clostridia	Clostridiales	G	Glycolysis	tr|F7V6T4|F7V6T4_CLOSS tr|F7JUT3|F7JUT3_9FIRM tr|G9EZE9|G9EZE9_CLOSG tr|E8ZP74|E8ZP74_CLOB0 tr|D5W265|D5W265_CLOB2 tr|B1QIE5|B1QIE5_CLOBO tr|B1Q8U3|B1Q8U3_CLOBO tr|A7G0D1|A7G0D1_CLOBH tr|A5HYC3|A5HYC3_CLOBH tr|F7PZI8|F7PZI8_9BACT	tr|B4APG2|B4APG2_FRANO
Phosphoglycerate kinase	Clostridia	Clostridiales	G	Glycolysis	tr|F7JCG2|F7JCG2_9FIRM tr|F3B9J8|F3B9J8_9FIRM tr|K1C5R4|K1C5R4_PSEAI tr|K1BXD9|K1BXD9_PSEAI tr|K1BS02|K1BS02_PSEAI tr|K0XMS4|K0XMS4_PSEAI tr|J6LZU2|J6LZU2_PSEAI tr|I6T1A8|I6T1A8_PSEAI tr|I1A7V5|I1A7V5_PSEAI tr|H3TEB5|H3TEB5_PSEAE
Phosphoglycerate kinase	Clostridia	Clostridiales	G	Glycolysis	tr|F7JUT3|F7JUT3_9FIRM tr|A7B2H9|A7B2H9_RUMGN tr|K6Z1S0|K6Z1S0_9ALTE tr|C4GMR1|C4GMR1_9NEIS tr|A3WNQ0|A3WNQ0_9GAMM tr|J8YER2|J8YER2_NEIME tr|J8Y8F2|J8Y8F2_NEIME tr|J8XZW9|J8XZW9_NEIME tr|J8XRD4|J8XRD4_NEIME tr|J8XQ41|J8XQ41_NEIME
Phosphoglycerate kinase	Clostridia	Clostridium sp.	G	Glycolysis	tr|G8LY94|G8LY94_CLOCD tr|H8EMG0|H8EMG0_CLOTM tr|D4LVU6|D4LVU6_9FIRM tr|C6JCI2|C6JCI2_9FIRM tr|B7AP97|B7AP97_9FIRM tr|D4KKC1|D4KKC1_9FIRM tr|C7GAM0|C7GAM0_9FIRM tr|Q897B4|Q897B4_CLOTE tr|J7TAY0|J7TAY0_CLOSG tr|G9EWI7|G9EWI7_CLOSG	tr|E7NXX0|E7NXX0_TREPH
Phosphopyruvate hydratase	Gammaproteobacteria	Pseudomonas sp.	G	Glycolysis	tr|K1DTD3|K1DTD3_PSEAI tr|K1DPQ3|K1DPQ3_PSEAI tr|Q93RK8|Q93RK8_BACIU tr|Q93RJ0|Q93RJ0_BACIU tr|Q93RI8|Q93RI8_BACIU tr|Q93RI5|Q93RI5_BACIU tr|Q93RI4|Q93RI4_BACIU tr|Q93RI2|Q93RI2_BACIU tr|K2H472|K2H472_BACAM tr|J0XDJ3|J0XDJ3_9BACI	tr|B2UY24|B2UY24_CLOBA
Triosephosphate isomerase (Fragment)	N/A	Bacteria	G	Glycolysis	tr|Q8GDR3|Q8GDR3_HELMO tr|K0AY14|K0AY14_CLOAC tr|B1QUE9|B1QUE9_CLOBU tr|G7LYZ7|G7LYZ7_9CLOT tr|G7LYY4|G7LYY4_9CLOT tr|C5UTM6|C5UTM6_CLOBO tr|B2UY95|B2UY95_CLOBA tr|B2TIG1|B2TIG1_CLOBB	tr|A7V3P5|A7V3P5_BACUN
Probable transaldolase	N/A	Firmicutes	G	Pentose phosphate pathway	tr|D8GUW1|D8GUW1_CLOLD tr|J7SGB8|J7SGB8_CLOSG	tr|G5SST7|G5SST7_9BACT
Probable transaldolase	Clostridia	Clostridium sp.	G	Pentose phosphate pathway	tr|J7SGB8|J7SGB8_CLOSG tr|I0BQM8|I0BQM8_9BACL tr|D3HXY9|D3HXY9_9BACT	tr|I0GTP0|I0GTP0_SELRL
Putative PEP-utilising enzyme, TIM barrel domain protein	N/A	Bacteria	G	Pyruvate metabolism	tr|B3T9Z0|B3T9Z0_9ZZZZ tr|I0AGE6|I0AGE6_IGNAJ
Pyruvate phosphate dikinase	N/A	Bacteria	G	Pyruvate metabolism	tr|I0AGE6|I0AGE6_IGNAJ tr|Q13BS7|Q13BS7_RHOPS tr|E5VBI3|E5VBI3_9BACE tr|D9ZDN3|D9ZDN3_9ZZZZ tr|D2EYL0|D2EYL0_9BACE tr|A7V607|A7V607_BACUN tr|F0R225|F0R225_BACSH
Pyruvate phosphate dikinase	Bacteroidia	Bacteroides sp.	G	Pyruvate metabolism	tr|Q64T92|Q64T92_BACFR tr|Q5LC98|Q5LC98_BACFN tr|G7WH12|G7WH12_DESOD tr|K4L301|K4L301_9FIRM tr|K4KUD4|K4KUD4_9FIRM tr|K0AZU4|K0AZU4_CLOAC tr|D7CJ24|D7CJ24_SYNLT tr|F0S336|F0S336_DESTD tr|E8T593|E8T593_THEA1 tr|D3SIS0|D3SIS0_DEHSG	tr|E0IDC6|E0IDC6_9BACL
Pyruvate phosphate dikinase	Bacteroidia	Bacteroides sp.	G	Pyruvate metabolism	tr|Q64T92|Q64T92_BACFR tr|Q5LC98|Q5LC98_BACFN
Pyruvate, phosphate dikinase	N/A	Bacteria	G	Pyruvate metabolism	tr|B3QVV8|B3QVV8_CHLT3 tr|I0AGE6|I0AGE6_IGNAJ tr|Q089X2|Q089X2_SHEFN tr|H5V922|H5V922_HELBI tr|F8KQ51|F8KQ51_HELBC tr|B8CKT3|B8CKT3_SHEPW tr|G8QNI6|G8QNI6_AZOSU tr|F3Z091|F3Z091_DESAF tr|E6VWH5|E6VWH5_DESAO tr|E1RBD1|E1RBD1_SPISS	tr|Q0VNE9|Q0VNE9_ALCBS
Pyruvate, phosphate dikinase	N/A	Bacteroidetes	G	Pyruvate metabolism	tr|D7JCZ6|D7JCZ6_9BACT tr|Q5LC98|Q5LC98_BACFN tr|Q88B16|Q88B16_PSESM tr|Q7BBU1|Q7BBU1_PSEST tr|Q500A9|Q500A9_PSEU2 tr|Q4K3V5|Q4K3V5_PSEF5 tr|Q48C09|Q48C09_PSE14 tr|Q3K4R1|Q3K4R1_PSEPF tr|Q1I2Z3|Q1I2Z3_PSEE4 tr|Q02E74|Q02E74_PSEAB	tr|F3K7J5|F3K7J5_PSESZ
Pyruvate, phosphate dikinase	N/A	Bacteria	G	Pyruvate metabolism	tr|J4KFN8|J4KFN8_9BACT tr|Q13BS7|Q13BS7_RHOPS tr|K6BJM3|K6BJM3_PSEST tr|K5XIM1|K5XIM1_9PSED tr|J7TZB9|J7TZB9_PSEME tr|I7K134|I7K134_PSEPS tr|I4JLX3|I4JLX3_PSEST tr|I4CQI3|I4CQI3_PSEST tr|H7EZ47|H7EZ47_PSEST tr|F8H904|F8H904_PSEUT	tr|K0AZU4|K0AZU4_CLOAC
Pyruvate, phosphate dikinase	N/A	Archaea/Bacteria	G	Pyruvate metabolism	tr|A8RD53|A8RD53_9FIRM tr|Q13BS7|Q13BS7_RHOPS tr|C0WDF0|C0WDF0_9FIRM tr|C0WAQ3|C0WAQ3_9FIRM tr|E8LFV5|E8LFV5_9FIRM tr|I9NNW8|I9NNW8_9FIRM tr|I9MQE8|I9MQE8_9FIRM tr|I9M4T7|I9M4T7_9FIRM tr|I9M2H5|I9M2H5_9FIRM tr|I9LYH3|I9LYH3_9FIRM	tr|Q02E74|Q02E74_PSEAB
Pyruvate, phosphate dikinase	N/A	Bacteria	G	Pyruvate metabolism	tr|B3QVV8|B3QVV8_CHLT3 tr|I0AGE6|I0AGE6_IGNAJ tr|A1VPD6|A1VPD6_POLNA tr|C9YA93|C9YA93_9BURK	tr|F4DUB2|F4DUB2_PSEMN
Pyruvate, phosphate dikinase	Bacteroidia	Bacteroides sp.	G	Pyruvate metabolism	tr|D7JCZ6|D7JCZ6_9BACT tr|Q5LC98|Q5LC98_BACFN tr|A4XNN7|A4XNN7_PSEMY tr|K6CH08|K6CH08_PSEST tr|K5YJD8|K5YJD8_9PSED tr|I7ADW7|I7ADW7_PSEST tr|I4JQ52|I4JQ52_PSEST tr|I4CN37|I4CN37_PSEST tr|H7EVE3|H7EVE3_PSEST tr|F8H523|F8H523_PSEUT	tr|I9L785|I9L785_9FIRM
Xylose isomerase	Bacteroidia	Bacteroides sp.	G	Xylose degradation	tr|G1AUD0|G1AUD0_BACSE tr|F3PUB5|F3PUB5_9BACE tr|D9ZEF8|D9ZEF8_9ZZZZ tr|B0NPH3|B0NPH3_BACSE tr|B5CZU8|B5CZU8_9BACE tr|J9FHL5|J9FHL5_9ZZZZ tr|J9D8F7|J9D8F7_9ZZZZ tr|I9SXL1|I9SXL1_9BACE tr|I9QAK6|I9QAK6_9BACE tr|I8ZYZ6|I8ZYZ6_BACUN	tr|B1QR67|B1QR67_CLOBO
Methyl coenzyme-M reductase gamma subunit	Methanomicrobia	Methanosarcina sp.	H	Methanogenesis	tr|Q9HHA9|Q9HHA9_METBA tr|Q8PXH7|Q8PXH7_METMA	tr|K5BSW7|K5BSW7_9BACE
Pyridoxal biosynthesis lyase PdxS	N/A	Archaea/Eukaryota/Bacteria	H	Vitamin B6 biosynthetic process	tr|E8MZ56|E8MZ56_ANATU tr|D1R6B7|D1R6B7_9CHLA	tr|C9L8K3|C9L8K3_RUMHA
Pyridoxal biosynthesis lyase PdxS	N/A	Bacteria	H	Vitamin B6 biosynthetic process	tr|F8KVI0|F8KVI0_PARAV tr|D1R6B7|D1R6B7_9CHLA tr|F6CNN4|F6CNN4_DESK7 tr|D6C7A2|D6C7A2_9BACT tr|Q3ZA52|Q3ZA52_DEHE1 tr|F6CJU4|F6CJU4_DESK7 tr|D2BG78|D2BG78_DEHSV tr|D1JG47|D1JG47_9ARCH tr|Q3ZWM9|Q3ZWM9_DEHSC tr|D9S239|D9S239_THEOJ
3-hydroxybutyryl-CoA dehydratase	Negativicutes	Megasphaera elsdenii	I	Pyruvate fermentation to butanol	tr|G0VQE2|G0VQE2_MEGEL tr|K5ZBH6|K5ZBH6_9PSED	tr|C7HCF3|C7HCF3_CLOTM
3-hydroxybutyryl-CoA dehydratase	N/A	Firmicutes	I	Pyruvate fermentation to butanol	tr|G0VQE2|G0VQE2_MEGEL tr|H1BLF1|H1BLF1_9FIRM
30S ribosomal protein S1	Gammaproteobacteria	Pseudomonas sp.	J	Translation	tr|K6CRP1|K6CRP1_PSEST tr|K5YF58|K5YF58_9PSED tr|I3VWC2|I3VWC2_THESW tr|F6BFJ6|F6BFJ6_THEXL tr|D9TM95|D9TM95_THETC tr|C0GIU2|C0GIU2_9FIRM tr|K6DT02|K6DT02_BACAZ tr|J8TVH7|J8TVH7_BACAO tr|I3DZD8|I3DZD8_BACMT tr|G2FXD4|G2FXD4_9FIRM
30S ribosomal protein S1	Gammaproteobacteria	Pseudomonadaceae	J	Translation	tr|K6CRP1|K6CRP1_PSEST tr|K5YF58|K5YF58_9PSED	tr|I9UJU2|I9UJU2_BACUN
30S ribosomal protein S12	Bacteroidia	Prevotella sp.	J	Translation	tr|J5HL51|J5HL51_9BACT tr|I4Z903|I4Z903_9BACT tr|J5I5R5|J5I5R5_9BACT tr|G6B135|G6B135_9BACT tr|E7RLU5|E7RLU5_9BACT tr|E6K5X4|E6K5X4_9BACT tr|D5EXE1|D5EXE1_PRER2 tr|D3IJH7|D3IJH7_9BACT tr|D3HWT3|D3HWT3_9BACT tr|C9PW27|C9PW27_9BACT	tr|I9UG44|I9UG44_BACUN
30S ribosomal protein S16	Gammaproteobacteria	Pseudomonas sp.	J	Translation	tr|K5YMM4|K5YMM4_9PSED tr|I7AAP3|I7AAP3_PSEST tr|G9XK00|G9XK00_DESHA tr|G6GHD2|G6GHD2_9FIRM tr|G2FR96|G2FR96_9FIRM tr|I4D188|I4D188_9FIRM tr|I4A4L1|I4A4L1_9FIRM tr|G5FEI0|G5FEI0_9CLOT tr|G1WRA8|G1WRA8_9FIRM tr|F7KKJ3|F7KKJ3_9FIRM	tr|K3VKA1|K3VKA1_FUSPC
30S ribosomal protein S2	N/A	Firmicutes	J	Translation	tr|I8J039|I8J039_9BACI tr|D4L7Z7|D4L7Z7_9FIRM tr|I9FPH6|I9FPH6_9BACE tr|I8VFI6|I8VFI6_9BACE tr|E5UPP1|E5UPP1_9BACE tr|D4VB92|D4VB92_BACVU tr|D1K400|D1K400_9BACE tr|C6Z0M0|C6Z0M0_9BACE tr|C3R9P7|C3R9P7_9BACE tr|C3PXQ4|C3PXQ4_9BACE	tr|D6HR69|D6HR69_9FIRM
30S ribosomal protein S2	Clostridia	Clostridiales	J	Translation	tr|B0GA08|B0GA08_9FIRM tr|A6BK48|A6BK48_9FIRM	tr|I9AQ36|I9AQ36_BACFG
30S ribosomal protein S2	Clostridia	Clostridiales	J	Translation	tr|D4LEE8|D4LEE8_RUMC1 tr|J1H9Z3|J1H9Z3_9CLOT tr|K6AA29|K6AA29_9PORP tr|E1Z078|E1Z078_9BACE tr|D7IRL0|D7IRL0_9BACE tr|D0THH7|D0THH7_9BACE tr|C7XBU8|C7XBU8_9PORP tr|D1W7A5|D1W7A5_9BACT tr|K6BAF4|K6BAF4_9PORP tr|K6AEX3|K6AEX3_9PORP	tr|H1HQR3|H1HQR3_9BACT
30S ribosomal protein S2	Bacteroidia	Bacteroidales	J	Translation	tr|E5WZ42|E5WZ42_9BACE tr|B7ACC5|B7ACC5_9BACE tr|C0E8N3|C0E8N3_9CLOT tr|J0WQY3|J0WQY3_9CLOT tr|D4MNE1|D4MNE1_9FIRM tr|D4JX68|D4JX68_9FIRM tr|B0MKP7|B0MKP7_9FIRM tr|K1RVZ8|K1RVZ8_9ZZZZ tr|J9GIN5|J9GIN5_9ZZZZ tr|G8TXG7|G8TXG7_SULAD	tr|C0FZE8|C0FZE8_9FIRM
30S ribosomal protein S2	Bacteroidia	Bacteroides sp.	J	Translation	tr|E5WZ42|E5WZ42_9BACE tr|B7ACC5|B7ACC5_9BACE tr|D2RMG9|D2RMG9_ACIFV tr|A1HQM1|A1HQM1_9FIRM tr|F5RQ64|F5RQ64_9FIRM tr|D6DLT9|D6DLT9_CLOSC tr|D4MQT0|D4MQT0_9FIRM tr|D4CAQ2|D4CAQ2_9CLOT tr|C5EVN6|C5EVN6_9FIRM tr|C4GC22|C4GC22_9FIRM
30S ribosomal protein S2	Bacteroidia	Bacteroides salanitronis	J	Translation	tr|F0R2C5|F0R2C5_BACSH tr|Q6UCV1|Q6UCV1_9GAMM tr|Q6SG38|Q6SG38_9BACT tr|Q6Q8X8|Q6Q8X8_9GAMM tr|Q5EU64|Q5EU64_9ENTR tr|Q2CBJ4|Q2CBJ4_9RHOB tr|Q2BG97|Q2BG97_NEPCE tr|Q1YNV2|Q1YNV2_9GAMM tr|Q1UZF7|Q1UZF7_PELUQ	tr|I9B5E2|I9B5E2_BACFG
30S ribosomal protein S2	N/A	Firmicutes	J	Translation	tr|I8J039|I8J039_9BACI tr|D4L7Z7|D4L7Z7_9FIRM tr|K1GA82|K1GA82_BACFG tr|K1FC59|K1FC59_BACFG tr|I9VZM7|I9VZM7_BACFG tr|I9VDR4|I9VDR4_BACFG tr|I9SCT1|I9SCT1_BACFG tr|I9E914|I9E914_9BACE tr|I9BHP3|I9BHP3_BACFG tr|I8Z363|I8Z363_9BACE	tr|E2SLS7|E2SLS7_9FIRM
30S ribosomal protein S3	Clostridia	Clostridiales	J	Translation	tr|J7IQ84|J7IQ84_DESMD tr|H1ICT5|H1ICT5_9FIRM tr|B0P4R1|B0P4R1_9CLOT tr|E5VVF9|E5VVF9_9FIRM tr|D5HE43|D5HE43_9FIRM tr|C0ETI4|C0ETI4_9FIRM tr|B7ARK5|B7ARK5_9FIRM tr|B0MHE4|B0MHE4_9FIRM tr|A8SNR8|A8SNR8_9FIRM tr|A7VFE5|A7VFE5_9CLOT	tr|J9CDM0|J9CDM0_9ZZZZ
30S ribosomal protein S3	Clostridia	Clostridiales	J	Translation	tr|J7IQ84|J7IQ84_DESMD tr|H1ICT5|H1ICT5_9FIRM	tr|I9V6Z6|I9V6Z6_BACFG
30S ribosomal protein S8	Bacteroidia	Bacteroides sp.	J	Translation	tr|I9QZE3|I9QZE3_9BACE tr|I9IXQ7|I9IXQ7_BACVU tr|K6BMC7|K6BMC7_PSEST tr|I4CQ82|I4CQ82_PSEST	tr|F5YG44|F5YG44_TREAZ
30S ribosomal protein S8	Clostridia	Clostridium sp.	J	Translation	tr|J0MWP9|J0MWP9_9CLOT	tr|H5XYV8|H5XYV8_9FIRM
30S ribosomal protein S8	N/A	Bacteroidetes	J	Translation	tr|G5SWT4|G5SWT4_9BACT tr|F3Y3A4|F3Y3A4_9FLAO	tr|G9RZ96|G9RZ96_9FIRM
50S ribosomal protein L11	Bacteroidia	Bacteroidales	J	Translation	tr|K6B6W6|K6B6W6_9PORP tr|K6B416|K6B416_9PORP	tr|Q24TX7|Q24TX7_DESHY
50S ribosomal protein L11	Bacteroidia	Bacteroidales	J	Translation	tr|K6B6W6|K6B6W6_9PORP tr|K6B416|K6B416_9PORP tr|B0NYL5|B0NYL5_9CLOT tr|E5VVZ5|E5VVZ5_9FIRM tr|B0MGN8|B0MGN8_9FIRM	tr|I9T6P2|I9T6P2_BACOV
50S ribosomal protein L14	Clostridia	Clostridiales	J	Translation	tr|B0PCV2|B0PCV2_9FIRM tr|A7VR43|A7VR43_9CLOT tr|K1H5T2|K1H5T2_BACFG tr|K1GBK0|K1GBK0_BACFG tr|E4VZC8|E4VZC8_BACFG tr|B5D0E4|B5D0E4_9BACE tr|B3JNR2|B3JNR2_9BACE	tr|E6UMU8|E6UMU8_CLOTL
50S ribosomal protein L14	N/A	Firmicutes	J	Translation	tr|G5HRP8|G5HRP8_9CLOT tr|I7J4Z6|I7J4Z6_9CLOT tr|A8UCY7|A8UCY7_9LACT tr|J7KND6|J7KND6_STRSU tr|G7SMG0|G7SMG0_STRSU tr|G7SD79|G7SD79_STRSU tr|G7S8N7|G7S8N7_STRSU tr|G7S293|G7S293_STRSU tr|G7RW37|G7RW37_STRSU tr|G5KXJ1|G5KXJ1_STRSU
50S ribosomal protein L14	N/A	Firmicutes	J	Translation	tr|H8ERT2|H8ERT2_CLOTM tr|H8EG26|H8EG26_CLOTM tr|G4EHB1|G4EHB1_9BACL tr|E7NY24|E7NY24_TREPH tr|F4BMJ9|F4BMJ9_CARS1 tr|A8UCY7|A8UCY7_9LACT tr|F7PYB2|F7PYB2_9BACT tr|F4LUM5|F4LUM5_TEPAE tr|K0KC41|K0KC41_SACES tr|C6WLV8|C6WLV8_ACTMD
50S ribosomal protein L14, chloroplastic	N/A	Eukaryota/Bacteria	J	Translation	tr|I6NIR1|I6NIR1_9EUGL tr|I0XCL3|I0XCL3_9SPIO
50S ribosomal protein L14, chloroplastic	N/A	Bacteria	J	Translation	tr|I6NIR1|I6NIR1_9EUGL tr|I0XCL3|I0XCL3_9SPIO tr|H7DHB0|H7DHB0_9CLOT tr|H7DGF6|H7DGF6_9CLOT tr|H7D4I1|H7D4I1_9CLOT tr|G4CE00|G4CE00_9CLOT tr|G2IGI8|G2IGI8_9CLOT tr|G2IAX5|G2IAX5_9CLOT tr|F9VJB2|F9VJB2_ARTSS	tr|I9IAV1|I9IAV1_BACOV
50S ribosomal protein L19	Bacteroidia	Bacteroides sp.	J	Translation	tr|K5BSV2|K5BSV2_9BACE tr|K1GH88|K1GH88_BACFG tr|E6USV2|E6USV2_CLOTL tr|D1NQV1|D1NQV1_CLOTM tr|C7HHZ5|C7HHZ5_CLOTM	tr|K5Z6P0|K5Z6P0_9PORP
50S ribosomal protein L19	Bacteroidia	Bacteroides	J	Translation	tr|K5BSV2|K5BSV2_9BACE tr|K1U7I8|K1U7I8_9ZZZZ tr|D9TRK9|D9TRK9_THETC	tr|F0R939|F0R939_BACSH
50S ribosomal protein L7/L12	Negativicutes	Megasphaera sp.	J	Translation	tr|F9MR19|F9MR19_9FIRM tr|K1H5T2|K1H5T2_BACFG tr|K1GBK0|K1GBK0_BACFG tr|E4VZC8|E4VZC8_BACFG tr|J9GL33|J9GL33_9ZZZZ tr|B5D0E4|B5D0E4_9BACE tr|B3JNR2|B3JNR2_9BACE tr|Q29UA6|Q29UA6_BACOV tr|K5CSB1|K5CSB1_9BACE	tr|E2NLN4|E2NLN4_9BACE
50S ribosomal protein L7/L12	Clostridia	Clostridiales	J	Translation	tr|E5VMS0|E5VMS0_9FIRM tr|D4MUG4|D4MUG4_9FIRM
50S ribosomal protein L7/L12	Negativicutes	Megasphaera sp.	J	Translation	tr|F9MR19|F9MR19_9FIRM	tr|D3T3K4|D3T3K4_THEIA
50S ribosomal protein L7/L12	Clostridia	Eubacterium hallii	J	Translation	tr|C0ETI4|C0ETI4_9FIRM tr|D4KWJ7|D4KWJ7_9FIRM tr|C7G847|C7G847_9FIRM tr|G5IA90|G5IA90_9CLOT tr|E2ZG57|E2ZG57_9FIRM tr|D4M681|D4M681_9FIRM tr|D4LS17|D4LS17_9FIRM tr|D4KCL7|D4KCL7_9FIRM tr|D4JZ20|D4JZ20_9FIRM	tr|I9RKA9|I9RKA9_BACFG
Cytoplasmic filament protein A	Bacilli	Sprirochaetaceae	J	Translation	tr|F8F0E4|F8F0E4_SPICH tr|Q9RQU8|Q9RQU8_TREDN tr|E5VBI3|E5VBI3_9BACE tr|D9ZDN3|D9ZDN3_9ZZZZ tr|D2EYL0|D2EYL0_9BACE tr|A7V607|A7V607_BACUN tr|F0R225|F0R225_BACSH tr|Q9HXM5|Q9HXM5_PSEAE tr|Q82XZ5|Q82XZ5_NITEU tr|Q0VNE9|Q0VNE9_ALCBS	tr|K0WWZ3|K0WWZ3_PSEFL
Elongation factor G	N/A	Bacteria	J	Translation	tr|D7AMU3|D7AMU3_GEOSK tr|G4KVR1|G4KVR1_OSCVS tr|I0BQM8|I0BQM8_9BACL tr|H6NKH6|H6NKH6_9BACL tr|G9EWD8|G9EWD8_CLOSG tr|F8FEH3|F8FEH3_PAEMK tr|E8ZVE7|E8ZVE7_CLOB0 tr|E3PVM5|E3PVM5_CLOSD tr|D5VXN4|D5VXN4_CLOB2 tr|B1QR67|B1QR67_CLOBO
Elongation factor G	N/A	Bacteria	J	Translation	tr|F0R3E6|F0R3E6_BACSH tr|D7JDD5|D7JDD5_9BACT tr|K6BX69|K6BX69_9PORP tr|K6AWW5|K6AWW5_9PORP tr|K6A9C7|K6A9C7_9PORP tr|K5ZV76|K5ZV76_9PORP tr|K5ZRY4|K5ZRY4_9PORP tr|K5Z789|K5Z789_9PORP tr|K5Z2F0|K5Z2F0_9PORP tr|K5BSW7|K5BSW7_9BACE
Elongation factor G	Gammaproteobacteria	Thioalkalivibrio sp.	J	Translation	tr|B8GV61|B8GV61_THISH tr|E7GIT5|E7GIT5_CLOSY tr|G5I0P4|G5I0P4_9CLOT tr|A8RRL7|A8RRL7_9CLOT tr|G5IHW2|G5IHW2_9CLOT tr|G5HR85|G5HR85_9CLOT tr|F3AAF5|F3AAF5_9FIRM tr|D3AKG9|D3AKG9_9CLOT tr|C9L8K3|C9L8K3_RUMHA
Elongation factor G	Deltaproteobacteria	Geobacter sulfurreducens	J	Translation	tr|D7AMU3|D7AMU3_GEOSK	tr|F4DNP6|F4DNP6_PSEMN
Elongation factor Tu	N/A	Bacteria	J	Translation	tr|A3HXG9|A3HXG9_9BACT tr|J5VAI4|J5VAI4_9FLAO tr|A5L7B8|A5L7B8_9GAMM tr|C0EE47|C0EE47_9CLOT tr|H8ENB2|H8ENB2_CLOTM tr|H8EDN0|H8EDN0_CLOTM tr|G8M1P7|G8M1P7_CLOCD tr|E6UPH2|E6UPH2_CLOTL tr|D1NK51|D1NK51_CLOTM tr|C7HCF3|C7HCF3_CLOTM	tr|G5GE58|G5GE58_9BACT
Elongation factor Tu	Betaproteobacteria	Burkholderiales	J	Translation	tr|D6CNA1|D6CNA1_THIS3 tr|J7J6A8|J7J6A8_BURCE	tr|C5EIV5|C5EIV5_9FIRM
Elongation factor Tu	Deltaproteobacteria	Deltaproteobacteria	J	Translation	tr|D8F159|D8F159_9DELT tr|D8EYY1|D8EYY1_9DELT
Elongation factor Tu	Clostridia	Syntrophobotulus glycolicus	J	Translation	tr|F0SY06|F0SY06_SYNGF tr|Q5LAY2|Q5LAY2_BACFN tr|K5CQA9|K5CQA9_9BACE tr|K1GGY5|K1GGY5_BACFG tr|K1GAR9|K1GAR9_BACFG tr|K1G1X8|K1G1X8_BACFG tr|I9VNA2|I9VNA2_BACFG tr|I9V724|I9V724_BACFG tr|I9UJU2|I9UJU2_BACUN
Elongation factor Tu	Clostridia	Clostridiales	J	Translation	tr|H1HUC7|H1HUC7_9FIRM tr|D6DGS9|D6DGS9_CLOSC tr|Q5LAY1|Q5LAY1_BACFN tr|K5CE12|K5CE12_9BACE tr|K1GN46|K1GN46_BACFG tr|K1FWY0|K1FWY0_BACFG tr|K1FFP3|K1FFP3_BACFG tr|J9GB63|J9GB63_9ZZZZ tr|I9UJ58|I9UJ58_BACVU tr|I9UG44|I9UG44_BACUN	tr|C0GIU2|C0GIU2_9FIRM
Elongation factor Tu	N/A	Bacteria	J	Translation	tr|J5H093|J5H093_STRAP tr|D5EUX5|D5EUX5_PRER2 tr|Q2FSY1|Q2FSY1_METHJ tr|J0RX54|J0RX54_9EURY tr|H5SLV6|H5SLV6_9ZZZZ tr|H1L0F2|H1L0F2_9EURY tr|G6FIU8|G6FIU8_9EURY tr|F6BDM7|F6BDM7_METIK tr|Q5K9Z1|Q5K9Z1_CRYNJ tr|K3VKA1|K3VKA1_FUSPC
Elongation factor Tu	Flavobacteriia	Flavobaceriia	J	Translation	tr|J5VAI4|J5VAI4_9FLAO tr|H7FR84|H7FR84_9FLAO tr|H1BHZ1|H1BHZ1_9FIRM tr|H1AU08|H1AU08_9FIRM tr|G1VLX7|G1VLX7_9FIRM tr|E4LPZ9|E4LPZ9_9CLOT tr|E2SLS7|E2SLS7_9FIRM tr|A8RD53|A8RD53_9FIRM tr|H1BM19|H1BM19_9FIRM tr|D6HR69|D6HR69_9FIRM
Elongation factor Tu	N/A	Bacteria	J	Translation	tr|A3HXG9|A3HXG9_9BACT tr|J5VAI4|J5VAI4_9FLAO tr|K5CSY9|K5CSY9_9BACE tr|K1GJL5|K1GJL5_BACFG tr|K1FU37|K1FU37_BACFG tr|K1FK59|K1FK59_BACFG tr|I9GHZ8|I9GHZ8_BACFG tr|I9B5E2|I9B5E2_BACFG tr|I9AQT3|I9AQT3_BACFG tr|I9AQ36|I9AQ36_BACFG
Elongation factor Tu	Clostridia	Clostridium leptum	J	Translation	tr|A7VZB8|A7VZB8_9CLOT tr|F3XZ02|F3XZ02_9FLAO tr|F3QPT7|F3QPT7_9BACT tr|B5CZ39|B5CZ39_9BACE tr|J4KCT4|J4KCT4_9BACT tr|I4ZAL7|I4ZAL7_9BACT tr|I1YUC7|I1YUC7_PREIN tr|I0T9J0|I0T9J0_9BACT tr|H1HQR3|H1HQR3_9BACT	tr|H2JI76|H2JI76_9CLOT
Elongation factor Tu	Clostridia	Desulforudis audaxviator	J	Translation	tr|B1I1K8|B1I1K8_DESAP tr|B1I1I6|B1I1I6_DESAP tr|J9FDY9|J9FDY9_9ZZZZ tr|B8I3S7|B8I3S7_CLOCE tr|D4KVS3|D4KVS3_9FIRM tr|D4KQ16|D4KQ16_9FIRM tr|D4JIX0|D4JIX0_9FIRM tr|C7GD83|C7GD83_9FIRM tr|C4Z8Z5|C4Z8Z5_EUBR3 tr|C0FZE8|C0FZE8_9FIRM	tr|Q1YNV2|Q1YNV2_9GAMM
Elongation factor Tu	Nitrospirales	Thermodesulfovibrio yellowstonii	J	Translation	tr|B5YFW5|B5YFW5_THEYD tr|Q8KBV0|Q8KBV0_CHLTE tr|Q3AU92|Q3AU92_CHLCH tr|Q0YTZ4|Q0YTZ4_9CHLB tr|B4SDJ0|B4SDJ0_PELPB tr|B3QLN9|B3QLN9_CHLP8 tr|B3EG17|B3EG17_CHLL2 tr|A1BDU8|A1BDU8_CHLPD	tr|I9U3Q4|I9U3Q4_BACUN
Elongation factor Tu	N/A	Bacteria	J	Translation	tr|C0DZ57|C0DZ57_EIKCO tr|F8CV31|F8CV31_GEOTC tr|K5CSY9|K5CSY9_9BACE tr|K1GJL5|K1GJL5_BACFG tr|K1FU37|K1FU37_BACFG tr|K1FK59|K1FK59_BACFG tr|I9TZB3|I9TZB3_BACVU tr|I9TGT7|I9TGT7_BACOV tr|I9GHZ8|I9GHZ8_BACFG tr|I9B5E2|I9B5E2_BACFG
Elongation factor Tu	Gammaproteobacteria	Azotobacter vinelandii	J	Translation	tr|C1DKJ8|C1DKJ8_AZOVD tr|D3PAX3|D3PAX3_DEFDS tr|A8RD53|A8RD53_9FIRM tr|H1BM19|H1BM19_9FIRM tr|H1BHZ1|H1BHZ1_9FIRM tr|H1AU08|H1AU08_9FIRM tr|G1VLX7|G1VLX7_9FIRM tr|E4LPZ9|E4LPZ9_9CLOT tr|E2SLS7|E2SLS7_9FIRM
Elongation factor Tu	Bacteroidia	Prevotella buccalis	J	Translation	tr|D1W7A3|D1W7A3_9BACT tr|K5ZRC3|K5ZRC3_9PORP tr|B7B562|B7B562_9PORP tr|A7AIP3|A7AIP3_9PORP tr|J9CM80|J9CM80_9ZZZZ tr|G5SQU4|G5SQU4_9BACT tr|F3XYL4|F3XYL4_9FLAO tr|F3QU79|F3QU79_9BACT tr|J9CDM0|J9CDM0_9ZZZZ	tr|H9ZNY1|H9ZNY1_THETH
Elongation factor Tu	Clostridia	Ruminococcus bromii	J	Translation	tr|D4L687|D4L687_9FIRM tr|Q8AB94|Q8AB94_BACTN tr|Q64RF8|Q64RF8_BACFR tr|Q5LB09|Q5LB09_BACFN tr|K1H578|K1H578_BACFG tr|K1G208|K1G208_BACFG tr|K1FHB4|K1FHB4_BACFG tr|I9VNF7|I9VNF7_BACFG tr|I9V6Z6|I9V6Z6_BACFG
Elongation factor Tu	Clostridia	Ruminococcus torques	J	Translation	tr|D4M4C8|D4M4C8_9FIRM tr|H1C9T9|H1C9T9_9FIRM tr|H1BB78|H1BB78_9FIRM tr|H1B2I1|H1B2I1_9FIRM tr|G9YUI4|G9YUI4_9FIRM tr|G9RYA8|G9RYA8_9FIRM tr|G1VTU6|G1VTU6_9FIRM tr|F5YR15|F5YR15_TREPZ tr|F5YG44|F5YG44_TREAZ
Elongation factor Tu	N/A	Eukaryota/Bacteria	J	Translation	tr|D5EUX5|D5EUX5_PRER2 tr|B1X4W6|B1X4W6_PAUCH tr|D4CFJ1|D4CFJ1_9CLOT tr|E5VHD9|E5VHD9_9FIRM tr|D4MYE0|D4MYE0_9FIRM tr|B0P334|B0P334_9CLOT tr|K1V338|K1V338_9ZZZZ tr|K1RKZ3|K1RKZ3_9ZZZZ tr|I5AQB3|I5AQB3_9FIRM tr|H5XYV8|H5XYV8_9FIRM
Elongation factor Tu	Betaproteobacteria	Thiomonas sp.	J	Translation	tr|D5X012|D5X012_THIK1 tr|D6CNA1|D6CNA1_THIS3 tr|F1TCN8|F1TCN8_9CLOT tr|F7NLE1|F7NLE1_9FIRM tr|K6U6W7|K6U6W7_9CLOT tr|K6CSY3|K6CSY3_SPIPL tr|K1WAB9|K1WAB9_SPIPL tr|K1T1I8|K1T1I8_9ZZZZ tr|H1WCN5|H1WCN5_9CYAN tr|G9RZ96|G9RZ96_9FIRM
Elongation factor Tu	Betaproteobacteria	Burkholderiales	J	Translation	tr|D6CNA1|D6CNA1_THIS3 tr|D5WYP3|D5WYP3_THIK1 tr|H5XXW9|H5XXW9_9FIRM tr|G8M075|G8M075_CLOCD tr|G7WG55|G7WG55_DESOD tr|F4EV85|F4EV85_9FIRM tr|D5X7T5|D5X7T5_THEPJ tr|C9LSX3|C9LSX3_9FIRM tr|Q8GDW4|Q8GDW4_HELMO tr|Q24TX7|Q24TX7_DESHY	tr|G7S8N7|G7S8N7_STRSU
Elongation factor Tu	Bacteroidia	Prevotella marshii	J	Translation	tr|E0NVV0|E0NVV0_9BACT tr|K1FW81|K1FW81_BACFG tr|K1FVR9|K1FVR9_BACFG tr|J9F4S6|J9F4S6_9ZZZZ tr|I9VLE0|I9VLE0_BACFG tr|I9V5C9|I9V5C9_BACFG tr|I9UCC1|I9UCC1_BACUN tr|I9TYH2|I9TYH2_BACVU tr|I9T6P2|I9T6P2_BACOV
Elongation factor Tu	Betaproteobacteria	Zinderia insecticola	J	Translation	tr|E0TJ48|E0TJ48_ZINIC tr|D4KRE7|D4KRE7_9FIRM tr|C7GCF5|C7GCF5_9FIRM tr|H8EMK4|H8EMK4_CLOTM tr|H8EC52|H8EC52_CLOTM tr|H2JBU9|H2JBU9_9CLOT tr|G8LY61|G8LY61_CLOCD tr|F1TC58|F1TC58_9CLOT tr|E6UMU8|E6UMU8_CLOTL	tr|C4N9K1|C4N9K1_9BACT
Elongation factor Tu	N/A	Bacteria	J	Translation	tr|E9S627|E9S627_TREDN tr|K1XKE8|K1XKE8_9BACT
Elongation factor Tu	Bacteroidia	Bacteroides salantronis	J	Translation	tr|F0R8V0|F0R8V0_BACSH
Elongation factor Tu	Clostridia	Syntophobotulus glycolicus	J	Translation	tr|F0SY06|F0SY06_SYNGF	tr|I9V7I5|I9V7I5_BACFG
Elongation factor Tu	Bacteroidia	Bacteroides sp.	J	Translation	tr|F3PSX7|F3PSX7_9BACE tr|B0NTF3|B0NTF3_BACSE tr|K6BQW7|K6BQW7_9PORP tr|J5HYS2|J5HYS2_9BACT tr|I9UEM2|I9UEM2_BACUN tr|I9U0W6|I9U0W6_BACUN tr|I9SRM6|I9SRM6_BACOV tr|I9PLR2|I9PLR2_9BACE tr|I9JGM0|I9JGM0_9BACE tr|I9IAV1|I9IAV1_BACOV
Elongation factor Tu	Bacteroidia	Bacteroidales	J	Translation	tr|F4KJW7|F4KJW7_PORAD tr|B0NTF3|B0NTF3_BACSE tr|D7IV39|D7IV39_9BACE tr|D0TI98|D0TI98_9BACE tr|C7XDF0|C7XDF0_9PORP tr|A6LEX9|A6LEX9_PARD8 tr|K6BK04|K6BK04_9PORP tr|K6ADF3|K6ADF3_9PORP tr|K6A5C0|K6A5C0_9PORP tr|K5Z6P0|K5Z6P0_9PORP
Elongation factor Tu	Negativicutes	Veillonellaceae	J	Translation	tr|F5RQ76|F5RQ76_9FIRM tr|E0P1T8|E0P1T8_9FIRM tr|I9T0H2|I9T0H2_BACOV tr|I9QUY6|I9QUY6_9BACE tr|I8Z3L7|I8Z3L7_BACOV tr|I8VJX9|I8VJX9_9BACE tr|I8UUI1|I8UUI1_9BACE tr|F7LD97|F7LD97_BACOV tr|F0S8P0|F0S8P0_PEDSD tr|F0R939|F0R939_BACSH
Elongation factor Tu	Clostridia	Clostridia	J	Translation	tr|G6GHC4|G6GHC4_9FIRM tr|D9RZL0|D9RZL0_THEOJ tr|D3HX37|D3HX37_9BACT tr|G6AJX3|G6AJX3_9BACT tr|F2KXB6|F2KXB6_PREDF tr|F0H890|F0H890_9BACT tr|I9SM95|I9SM95_BACOV tr|F8EQU0|F8EQU0_RUNSL tr|F5IWV6|F5IWV6_9PORP tr|E2NLN4|E2NLN4_9BACE
Elongation factor Tu	N/A	Firmicutes	J	Translation	tr|G9XK08|G9XK08_DESHA tr|F7NI94|F7NI94_9FIRM tr|I9Q981|I9Q981_9BACE tr|I8VSS9|I8VSS9_9BACE tr|D1K912|D1K912_9BACE tr|C3REK9|C3REK9_9BACE tr|C3Q5R0|C3Q5R0_9BACE tr|B6W0R2|B6W0R2_9BACE
Elongation factor Tu	Clostridia	Clostridium sp.	J	Translation	tr|H2JHJ2|H2JHJ2_9CLOT tr|F1TDW2|F1TDW2_9CLOT tr|H8EMF9|H8EMF9_CLOTM tr|H8EC97|H8EC97_CLOTM tr|F6B4W4|F6B4W4_DESCC tr|F0DIC8|F0DIC8_9FIRM tr|E8WI53|E8WI53_GEOS8 tr|E6UMQ3|E6UMQ3_CLOTL tr|D7AQ28|D7AQ28_THEM3 tr|D3T3K4|D3T3K4_THEIA
Elongation factor Tu	Flavobacteriia	Flavobacteriia	J	Translation	tr|H7FR84|H7FR84_9FLAO tr|C0BJ89|C0BJ89_9BACT tr|K5D876|K5D876_9BACE tr|K1GAV0|K1GAV0_BACFG tr|K1GA44|K1GA44_BACFG tr|K1G246|K1G246_BACFG tr|I9UQX5|I9UQX5_9BACE tr|I9UDE4|I9UDE4_BACUN tr|I9SVK0|I9SVK0_BACOV tr|I9RKA9|I9RKA9_BACFG
Elongation factor Tu	Clostridia	Clostridium sp.	J	Translation	tr|J0NCC6|J0NCC6_9CLOT tr|D4L687|D4L687_9FIRM tr|F4DWR8|F4DWR8_PSEMN tr|K6CVZ2|K6CVZ2_PSEST tr|K6BU40|K6BU40_PSEVI tr|K5YDT9|K5YDT9_9PSED tr|K2TRN4|K2TRN4_PSESY tr|K2SLI1|K2SLI1_9PSED tr|K1B8U0|K1B8U0_PSEFL tr|K0WWZ3|K0WWZ3_PSEFL	tr|E2ZAU3|E2ZAU3_9FIRM
Elongation factor Tu	N/A	Bacteria	J	Translation	tr|J5H093|J5H093_STRAP tr|D5EUX5|D5EUX5_PRER2 tr|A4XU25|A4XU25_PSEMY tr|G3LH20|G3LH20_9PSED tr|J7UR10|J7UR10_PSEME tr|F6AET0|F6AET0_PSEF1 tr|E6WVB7|E6WVB7_PSEUU
Elongation factor Tu	Clostridia	Clostridium leptum	J	Translation	tr|A7VZB8|A7VZB8_9CLOT
Elongation factor Tu	Clostridia	Anaerotruncus colihominis	J	Translation	tr|B0P916|B0P916_9FIRM	tr|Q8KVL0|Q8KVL0_9BACT
Elongation factor Tu	N/A	Bacteria	J	Translation	tr|C0DZ57|C0DZ57_EIKCO tr|H8E0J1|H8E0J1_9NEIS tr|I7IDV7|I7IDV7_PSEPS tr|I6Z5G4|I6Z5G4_PSEST tr|I4JIP9|I4JIP9_PSEST tr|I4CUF5|I4CUF5_PSEST tr|H7EUS9|H7EUS9_PSEST tr|H0JCF8|H0JCF8_9PSED tr|F8H046|F8H046_PSEUT tr|F4DNP6|F4DNP6_PSEMN
Elongation factor Tu	Gammaproteobacteria	Azotobacter vinelandii	J	Translation	tr|C1DKJ8|C1DKJ8_AZOVD tr|I1YWK7|I1YWK7_PREIN tr|I0TC30|I0TC30_9BACT tr|H1Q4E4|H1Q4E4_9BACT tr|H1HN98|H1HN98_9BACT tr|G6AY04|G6AY04_9BACT tr|G6AD71|G6AD71_9BACT tr|G5SWV2|G5SWV2_9BACT tr|G5GE58|G5GE58_9BACT
Elongation factor Tu	Bacteroidia	Prevotella buccalis	J	Translation	tr|D1W7A3|D1W7A3_9BACT tr|K1SQP2|K1SQP2_9ZZZZ tr|G2T3G7|G2T3G7_ROSHA tr|F7KVJ5|F7KVJ5_9FIRM tr|F7JQS7|F7JQS7_9FIRM tr|D9QZX8|D9QZX8_CLOSW tr|D3AKX0|D3AKX0_9CLOT tr|C6LBZ6|C6LBZ6_9FIRM tr|C5EIV5|C5EIV5_9FIRM	tr|I2KYW4|I2KYW4_BURPE
Elongation factor Tu	N/A	Bacteria	J	Translation	tr|D5EUX5|D5EUX5_PRER2 tr|B1X4W6|B1X4W6_PAUCH tr|F3PL14|F3PL14_9BACE tr|E6SSK3|E6SSK3_BACT6 tr|B0NWB6|B0NWB6_BACSE tr|I8VGU2|I8VGU2_9BACE tr|E2N9Y7|E2N9Y7_9BACE tr|B3C560|B3C560_9BACE
Elongation factor Tu	Betaproteobacteria	Thiomonas sp.	J	Translation	tr|D5X012|D5X012_THIK1 tr|D6CNA1|D6CNA1_THIS3	tr|Q95FI2|Q95FI2_9POAL
Elongation factor Tu	Clostridia	Clostridiales	J	Translation	tr|D6DGS9|D6DGS9_CLOSC tr|D4MQ81|D4MQ81_9FIRM tr|I3VWC2|I3VWC2_THESW tr|F6BFJ6|F6BFJ6_THEXL tr|D9TM95|D9TM95_THETC tr|K6DT02|K6DT02_BACAZ tr|J8TVH7|J8TVH7_BACAO tr|G2FXD4|G2FXD4_9FIRM tr|D3FT10|D3FT10_BACPE tr|C0GIU2|C0GIU2_9FIRM
Elongation factor Tu	Clostridia	Thermosediminibacter oceani	J	Translation	tr|D9RZL0|D9RZL0_THEOJ tr|G9XK00|G9XK00_DESHA tr|G6GHD2|G6GHD2_9FIRM tr|G2FR96|G2FR96_9FIRM tr|I4D188|I4D188_9FIRM tr|I4A4L1|I4A4L1_9FIRM	tr|I0RAB3|I0RAB3_9FIRM
Elongation factor Tu	Bacteroidia	Prevotella sp.	J	Translation	tr|E0NVV0|E0NVV0_9BACT tr|F3QVX3|F3QVX3_9BACT	tr|G4JT31|G4JT31_9RHIZ
Elongation factor Tu	Spirochaetales	Treponema sp.	J	Translation	tr|E9S627|E9S627_TREDN tr|K4IAW9|K4IAW9_TREPL tr|K6AA29|K6AA29_9PORP tr|E1Z078|E1Z078_9BACE tr|D7IRL0|D7IRL0_9BACE tr|D0THH7|D0THH7_9BACE tr|C7XBU8|C7XBU8_9PORP	tr|J5E466|J5E466_9MYCO
Elongation factor Tu	Bacteroidia	Bacteroides salanitronis	J	Translation	tr|F0R8V0|F0R8V0_BACSH tr|G8M2G3|G8M2G3_CLOCD tr|F8ILG2|F8ILG2_ALIAT tr|E6USX4|E6USX4_CLOTL tr|D1NQX4|D1NQX4_CLOTM tr|C8WTW3|C8WTW3_ALIAD tr|C7HHI7|C7HHI7_CLOTM tr|B7DRY4|B7DRY4_9BACL tr|H2JI76|H2JI76_9CLOT
Elongation factor Tu	Negativicutes	Acetonema longum	J	Translation	tr|F7NI94|F7NI94_9FIRM tr|A4BT38|A4BT38_9GAMM tr|Q6UCV1|Q6UCV1_9GAMM tr|Q6SG38|Q6SG38_9BACT tr|Q6Q8X8|Q6Q8X8_9GAMM tr|Q5EU64|Q5EU64_9ENTR tr|Q2CBJ4|Q2CBJ4_9RHOB tr|Q2BG97|Q2BG97_NEPCE tr|Q1YNV2|Q1YNV2_9GAMM
Elongation factor Tu	Clostridia	Clostridiales	J	Translation	tr|G9XK08|G9XK08_DESHA tr|K6TX06|K6TX06_9CLOT tr|K1GH88|K1GH88_BACFG tr|K1GA82|K1GA82_BACFG tr|K1FC59|K1FC59_BACFG tr|J9DC27|J9DC27_9ZZZZ tr|I9VZM7|I9VZM7_BACFG tr|I9VDR4|I9VDR4_BACFG tr|I9UNT8|I9UNT8_9BACE tr|I9U3Q4|I9U3Q4_BACUN	tr|K3L0L5|K3L0L5_ECOLX
Elongation factor Tu	Clostridia	Clostridium sp.	J	Translation	tr|H2JHJ2|H2JHJ2_9CLOT tr|F1TDW2|F1TDW2_9CLOT	tr|J4UXR7|J4UXR7_9BACT
Elongation factor Tu	Flavobacteriia	Flavobacteriales	J	Translation	tr|H7FR84|H7FR84_9FLAO tr|C0BJ89|C0BJ89_9BACT
Elongation factor Tu	N/A	Bacteria	J	Translation	tr|H8KYJ6|H8KYJ6_FRAAD tr|F3PSX7|F3PSX7_9BACE tr|C0ZK52|C0ZK52_BREBN tr|F8ICJ2|F8ICJ2_ALIAT tr|C8WS05|C8WS05_ALIAD tr|B7DM97|B7DM97_9BACL tr|J9HBS9|J9HBS9_9BACL tr|I0K0T4|I0K0T4_9BACT tr|B4D8F1|B4D8F1_9BACT tr|H9ZNY1|H9ZNY1_THETH	tr|K1D0A3|K1D0A3_PSEAI
Elongation factor Tu	Thermotogales	Fervidobacterium pennivorans	J	Translation	tr|H9UD99|H9UD99_FERPD
Elongation factor Tu	Bacteroidia	Bacteroides sp.	J	Translation	tr|I9T4V6|I9T4V6_9BACE tr|F3PSX7|F3PSX7_9BACE
Elongation factor Tu	N/A	Firmicutes	J	Translation	tr|J0NCC6|J0NCC6_9CLOT tr|G0VNG4|G0VNG4_MEGEL	tr|E6SN49|E6SN49_BACT6
Elongation factor Tu	N/A	Bacteria	J	Translation	tr|Q08SZ6|Q08SZ6_STIAD tr|D5X9U2|D5X9U2_THEPJ	tr|H0PFL2|H0PFL2_9SYNC
Elongation factor Tu (Fragment)	Gammaproteobacteria	Pseudomonas sp.	J	Translation	tr|H0JK94|H0JK94_9PSED tr|K1DQZ2|K1DQZ2_PSEAI tr|F3YBY3|F3YBY3_MELPT tr|A7VID4|A7VID4_9CLOT tr|F2I7V2|F2I7V2_AERUA tr|K1LXU4|K1LXU4_9LACT tr|J7KND6|J7KND6_STRSU tr|G7SMG0|G7SMG0_STRSU tr|G7SD79|G7SD79_STRSU tr|G7S8N7|G7S8N7_STRSU	tr|D7CNX5|D7CNX5_SYNLT
Elongation factor Tu (Fragment)	N/A	Proteobacteria	J	Translation	tr|H8E0J1|H8E0J1_9NEIS tr|A3WP47|A3WP47_9GAMM
Elongation factor Tu (Fragment)	Betaproteobacteria	Alcaligenaceae	J	Translation	tr|E5U250|E5U250_ALCXX tr|K4TWJ8|K4TWJ8_BORBO tr|D4MZ52|D4MZ52_9FIRM tr|B0NYL5|B0NYL5_9CLOT tr|Q68H81|Q68H81_9FIRM tr|Q8KVH0|Q8KVH0_9BACT tr|Q8KV72|Q8KV72_9BACT tr|Q8KV60|Q8KV60_9BACT tr|Q1L3U3|Q1L3U3_9BACT tr|C4N9K1|C4N9K1_9BACT	tr|K1CPU7|K1CPU7_PSEAI
Elongation factor Tu (Fragment)	Negativicutes	Pelosinus fermentans	J	Translation	tr|I9NPP9|I9NPP9_9FIRM tr|I9BAT0|I9BAT0_9FIRM	tr|K1U9B9|K1U9B9_9ZZZZ
Elongation factor Tu	N/A	Firmicutes	J	Translation	tr|G4EJI2|G4EJI2_9BACL tr|K4ZR02|K4ZR02_PAEAL tr|H8E0D6|H8E0D6_9NEIS tr|G9ZCS9|G9ZCS9_9GAMM tr|E1V5K5|E1V5K5_HALED tr|I0U3N2|I0U3N2_BACTR tr|F8CV31|F8CV31_GEOTC tr|E3I8W8|E3I8W8_GEOS0 tr|D4FB93|D4FB93_EDWTA tr|K2RLK5|K2RLK5_9ENTE
Translation elongation factor TU	Clostridia	Clostridium sp.	J	Translation	tr|K6TX06|K6TX06_9CLOT tr|C4IF57|C4IF57_CLOBU tr|D1K7H3|D1K7H3_9BACE tr|C3RDS2|C3RDS2_9BACE tr|C2G2K1|C2G2K1_9SPHI tr|A6EJL1|A6EJL1_9SPHI tr|I9FLA3|I9FLA3_9BACE tr|I8WLJ6|I8WLJ6_9BACE tr|D1K1K6|D1K1K6_9BACE tr|C3R888|C3R888_9BACE	tr|D1XVC5|D1XVC5_9BACT
Polyribonucleotide nucleotidyltransferase Pnp	Clostridia	Clostridiales	J	RNA-binding transferase	tr|K4LTI9|K4LTI9_9THEO tr|H0USB3|H0USB3_9BACT tr|G8LV58|G8LV58_CLOCD tr|F1T8K7|F1T8K7_9CLOT tr|H8ELU6|H8ELU6_CLOTM tr|H8ECN7|H8ECN7_CLOTM tr|E6ULH9|E6ULH9_CLOTL tr|D1NLL3|D1NLL3_CLOTM tr|C7HIP6|C7HIP6_CLOTM tr|A3DCA8|A3DCA8_CLOTH	tr|J7DCB9|J7DCB9_PSEAI
Ribosomal protein S1	N/A	Bacteroidetes	J	Translation	tr|K6BFP0|K6BFP0_9PORP tr|K6A369|K6A369_9PORP tr|F7JCG2|F7JCG2_9FIRM tr|F3AVT6|F3AVT6_9FIRM tr|E5XF04|E5XF04_9FIRM tr|B6FS82|B6FS82_9CLOT tr|A5KKG3|A5KKG3_9FIRM tr|F3B9J8|F3B9J8_9FIRM tr|D4M4Z9|D4M4Z9_9FIRM	tr|K6BPG4|K6BPG4_PSEVI
Ribosomal protein S1	N/A	Bacteroidetes	J	Translation	tr|K6BFP0|K6BFP0_9PORP tr|K6A369|K6A369_9PORP tr|H8EC96|H8EC96_CLOTM tr|E6UMQ4|E6UMQ4_CLOTL tr|C7HFX6|C7HFX6_CLOTM tr|A3DBQ0|A3DBQ0_CLOTH tr|D4KFU9|D4KFU9_9FIRM tr|F5TAP7|F5TAP7_9FIRM tr|A8SN19|A8SN19_9FIRM	tr|E1T0N5|E1T0N5_THESX
Transcription termination factor Rho	Bacteroidia	Bacteroides sp.	K	DNA binding, transcriptional regulator	tr|I9RX24|I9RX24_9BACE tr|I9HGG1|I9HGG1_9BACE tr|E5CDR3|E5CDR3_9BACE	tr|I7LK49|I7LK49_9CLOT
Two-component system response regulator	Bacteroidia	Bacteroides sp.	K,T	DNA binding, transcriptional regulator	tr|Q8A5S3|Q8A5S3_BACTN tr|Q5L9B3|Q5L9B3_BACFN tr|I9Q981|I9Q981_9BACE tr|I8VSS9|I8VSS9_9BACE tr|D1K912|D1K912_9BACE tr|C3REK9|C3REK9_9BACE tr|C3Q5R0|C3Q5R0_9BACE tr|B6W0R2|B6W0R2_9BACE
Two-component system response regulator	Bacteroidia	Bacteroides sp.	K,T	DNA binding, transcriptional regulator	tr|Q8A5S3|Q8A5S3_BACTN tr|Q5L9B3|Q5L9B3_BACFN tr|K5D876|K5D876_9BACE tr|K1GAV0|K1GAV0_BACFG tr|K1GA44|K1GA44_BACFG tr|K1G246|K1G246_BACFG tr|I9UQX5|I9UQX5_9BACE tr|I9UDE4|I9UDE4_BACUN tr|I9SVK0|I9SVK0_BACOV tr|I9RKA9|I9RKA9_BACFG
Bacterial nucleoid DNA-binding protein	N/A	Bacteria	L	DNA binding protein	tr|G8LWT8|G8LWT8_CLOCD tr|G1UUW8|G1UUW8_9DELT tr|K1DPQ3|K1DPQ3_PSEAI tr|K1DF52|K1DF52_PSEAI tr|K1CWE5|K1CWE5_PSEAI tr|K1C500|K1C500_PSEAI tr|K0Y2F9|K0Y2F9_PSEAI tr|J8RYC5|J8RYC5_PSEPU tr|J7TL82|J7TL82_PSEME tr|J7A7H6|J7A7H6_PSEAI
DNA binding protein HU-beta	Gammaproteobacteria	Pseudomonas sp.	L	DNA binding, transcriptional regulator	tr|Q8KUR4|Q8KUR4_PSESX tr|Q88KI7|Q88KI7_PSEPK tr|G7WH12|G7WH12_DESOD tr|F0S336|F0S336_DESTD tr|E8T593|E8T593_THEA1 tr|D3SIS0|D3SIS0_DEHSG tr|D3FWD8|D3FWD8_BACPE tr|K4L301|K4L301_9FIRM tr|K4KUD4|K4KUD4_9FIRM tr|K0AZU4|K0AZU4_CLOAC	tr|G3GB35|G3GB35_9MOLU
DNA binding protein HU-beta	Gammaproteobacteria	Pseudomonas sp.	L	DNA binding, transcriptional regulator	tr|Q8KUR4|Q8KUR4_PSESX tr|Q88KI7|Q88KI7_PSEPK tr|Q88B16|Q88B16_PSESM tr|Q7BBU1|Q7BBU1_PSEST tr|Q500A9|Q500A9_PSEU2 tr|Q4K3V5|Q4K3V5_PSEF5 tr|Q48C09|Q48C09_PSE14 tr|Q3K4R1|Q3K4R1_PSEPF tr|Q1I2Z3|Q1I2Z3_PSEE4 tr|Q02E74|Q02E74_PSEAB	tr|B1Y7H0|B1Y7H0_LEPCP
DNA-binding protein HU	Clostridia	Clostridia	L	DNA binding, transcriptional regulator	tr|J1H048|J1H048_9CLOT tr|A7VWY6|A7VWY6_9CLOT tr|K5XIM1|K5XIM1_9PSED tr|J7TZB9|J7TZB9_PSEME tr|I7K134|I7K134_PSEPS tr|I4JLX3|I4JLX3_PSEST tr|I4CQI3|I4CQI3_PSEST tr|H7EZ47|H7EZ47_PSEST tr|F8H904|F8H904_PSEUT tr|F4DUB2|F4DUB2_PSEMN
DNA-binding protein HU	Clostridia	Clostridia	L	DNA binding, transcriptional regulator	tr|J1H048|J1H048_9CLOT tr|A7VWY6|A7VWY6_9CLOT tr|C0WDF0|C0WDF0_9FIRM tr|C0WAQ3|C0WAQ3_9FIRM tr|I9NNW8|I9NNW8_9FIRM tr|I9MQE8|I9MQE8_9FIRM tr|I9M4T7|I9M4T7_9FIRM tr|I9M2H5|I9M2H5_9FIRM tr|I9LYH3|I9LYH3_9FIRM tr|I9L785|I9L785_9FIRM
DNA-directed RNA polymerase subunit alpha	Bacteroidia	Prevotella sp.	L,K	DNA binding, transcriptional regulator	tr|I4Z933|I4Z933_9BACT tr|G6ADA2|G6ADA2_9BACT tr|H7EHH1|H7EHH1_9SPIO tr|F0RSC1|F0RSC1_SPHGB tr|C9RPJ7|C9RPJ7_FIBSS tr|I9A819|I9A819_9ACTO tr|G6H9A2|G6H9A2_9ACTO tr|F8B1Q9|F8B1Q9_FRADG tr|E3ITJ4|E3ITJ4_FRASU tr|D3CWX9|D3CWX9_9ACTO	tr|G1WPN8|G1WPN8_9FIRM
DNA-directed RNA polymerase subunit beta	Clostridia	Clostridiales	L,K	DNA binding, transcriptional regulator	tr|C6Q0W6|C6Q0W6_9CLOT tr|I9NTJ0|I9NTJ0_9FIRM tr|F3AVT6|F3AVT6_9FIRM tr|E5XF04|E5XF04_9FIRM tr|B6FS82|B6FS82_9CLOT tr|A5KKG3|A5KKG3_9FIRM tr|F7JUT3|F7JUT3_9FIRM tr|A7B2H9|A7B2H9_RUMGN tr|F7V6T4|F7V6T4_CLOSS tr|F7JQ90|F7JQ90_9FIRM	tr|K1TCG8|K1TCG8_9ZZZZ
DNA-directed RNA polymerase subunit beta	N/A	Firmicutes	L,K	DNA binding, transcriptional regulator	tr|B6G0B4|B6G0B4_9FIRM tr|I4MSN9|I4MSN9_9BURK tr|F7JCG2|F7JCG2_9FIRM tr|F3AVT6|F3AVT6_9FIRM tr|E5XF04|E5XF04_9FIRM tr|B6FS82|B6FS82_9CLOT tr|A5KKG3|A5KKG3_9FIRM tr|F3B9J8|F3B9J8_9FIRM tr|D4M4Z9|D4M4Z9_9FIRM tr|D6DKH6|D6DKH6_CLOSC	tr|G2Z6P9|G2Z6P9_FLABF
DNA-directed RNA polymerase subunit beta	Clostridia	Clostridiales	L,K	DNA binding, transcriptional regulator	tr|C0GGC2|C0GGC2_9FIRM tr|F8I5M6|F8I5M6_SULAT tr|F7JCG2|F7JCG2_9FIRM tr|F3AVT6|F3AVT6_9FIRM tr|E5XF04|E5XF04_9FIRM tr|C6J8X3|C6J8X3_9FIRM tr|B6FS82|B6FS82_9CLOT tr|A7B2H9|A7B2H9_RUMGN tr|A5Z9K4|A5Z9K4_9FIRM tr|A5KKG3|A5KKG3_9FIRM
Basic membrane protein	N/A	Bacteria	M	Membrane proteins	tr|D2MNG1|D2MNG1_9FIRM tr|E0RV27|E0RV27_BUTPB tr|D5W265|D5W265_CLOB2 tr|B1QIE5|B1QIE5_CLOBO tr|J7TCD7|J7TCD7_CLOSG tr|G9EZE9|G9EZE9_CLOSG tr|B1Q8U3|B1Q8U3_CLOBO tr|A7G0D1|A7G0D1_CLOBH tr|A5HYC3|A5HYC3_CLOBH
SusC/RagA family TonB-linked outer membrane protein	Bacteroidia	Bacteroides sp.	M	Outer membrane receptor	tr|I9U6B3|I9U6B3_BACUN tr|I9U0W6|I9U0W6_BACUN tr|G8M075|G8M075_CLOCD tr|F7NLE1|F7NLE1_9FIRM tr|K6U6W7|K6U6W7_9CLOT tr|K6CSY3|K6CSY3_SPIPL tr|K1WAB9|K1WAB9_SPIPL tr|K1T1I8|K1T1I8_9ZZZZ tr|H1WCN5|H1WCN5_9CYAN tr|G9RZ96|G9RZ96_9FIRM	tr|K2RLK5|K2RLK5_9ENTE
SusC/RagA family TonB-linked outer membrane protein	Bacteroidia	Bacteroides	M	Outer membrane receptor	tr|I9U6B3|I9U6B3_BACUN tr|K5ZUG9|K5ZUG9_9PORP tr|E5X0P3|E5X0P3_9BACE tr|D7ID15|D7ID15_9BACE tr|C6IGH8|C6IGH8_9BACE tr|B7AJI8|B7AJI8_9BACE tr|K5CRJ7|K5CRJ7_9BACE tr|K1GDZ8|K1GDZ8_BACFG tr|K1FW81|K1FW81_BACFG tr|I9UCC1|I9UCC1_BACUN
SusC/RagA family TonB-linked outer membrane protein	Bacteroidia	Bacteroidales	M	Outer membrane receptor	tr|K6AF48|K6AF48_9PORP tr|K6A4Y5|K6A4Y5_9PORP tr|K1FW81|K1FW81_BACFG tr|K1FVR9|K1FVR9_BACFG tr|J9F4S6|J9F4S6_9ZZZZ tr|I9VLE0|I9VLE0_BACFG tr|I9V5C9|I9V5C9_BACFG tr|I9UCC1|I9UCC1_BACUN tr|I9TYH2|I9TYH2_BACVU tr|I9T6P2|I9T6P2_BACOV
TonB-dependent receptor plug (Precursor)	N/A	Bacteroidetes	M	Outer membrane receptor	tr|F0R1F6|F0R1F6_BACSH tr|J2J7P6|J2J7P6_9FLAO	tr|I0SE83|I0SE83_STRAP
TonB-dependent receptor plug (Precursor)	Bacteroidia	Bacteroides sp.	M	Outer membrane receptor	tr|F0R1F6|F0R1F6_BACSH tr|F7LFJ1|F7LFJ1_BACOV
TonB-linked outer membrane protein, SusC/RagA family	Bacteroidia	Bacteroidales	M	Outer membrane receptor	tr|J4KEE0|J4KEE0_9BACT tr|E6K4M7|E6K4M7_9BACT tr|C0MF24|C0MF24_STRS7 tr|C0M938|C0M938_STRE4 tr|B4U0W1|B4U0W1_STREM	tr|E5VVF3|E5VVF3_9FIRM
TonB-linked outer membrane protein, SusC/RagA family	Bacteroidia	Bacteroidales	M	Outer membrane receptor	tr|B3C7L6|B3C7L6_9BACE tr|K5ZUE6|K5ZUE6_9PORP
TonB-linked outer membrane protein, SusC/RagA family	N/A	Bacteroidetes	M	Outer membrane receptor	tr|J4KEE0|J4KEE0_9BACT tr|E4TRY2|E4TRY2_MARTH tr|K6BQW7|K6BQW7_9PORP tr|K5ZUG9|K5ZUG9_9PORP tr|K5ZUE6|K5ZUE6_9PORP tr|J5HYS2|J5HYS2_9BACT tr|I9UEM2|I9UEM2_BACUN tr|I9SRM6|I9SRM6_BACOV tr|I9PLR2|I9PLR2_9BACE tr|I9JGM0|I9JGM0_9BACE
FlaB	N/A	Firmicutes	N	Cell Motility	tr|C5UZR6|C5UZR6_CLOBO tr|A0EXH0|A0EXH0_CLOBO tr|D1VW05|D1VW05_9FIRM tr|B9VPA0|B9VPA0_9BACT tr|C4N9H9|C4N9H9_9BACT tr|C3SAS8|C3SAS8_9BACT	tr|C8PP88|C8PP88_9SPIO
Flagellin domain protein	N/A	Firmicutes	N	Cell Motility	tr|F6B8A6|F6B8A6_DESCC tr|F0DNL5|F0DNL5_9FIRM
Flagellin domain protein	Clostridia	Clostridiales	N	Cell Motility	tr|C0GJJ8|C0GJJ8_9FIRM tr|Q8RRA0|Q8RRA0_CLOSE tr|Q63N06|Q63N06_BURPS tr|Q3JGV7|Q3JGV7_BURP1 tr|I9BX25|I9BX25_9RALS tr|I2MGW8|I2MGW8_BURPE tr|I2M3L5|I2M3L5_BURPE tr|I2L313|I2L313_BURPE tr|I2L0P2|I2L0P2_BURPE tr|I2KYW4|I2KYW4_BURPE
Methyl-accepting chemotaxis sensory transducer	N/A	Proteobacteria	N	Signal transducer activity	tr|Q7M9G6|Q7M9G6_WOLSU tr|Q12KV9|Q12KV9_SHEDO	tr|B1RBZ3|B1RBZ3_CLOPF
10 kDa chaperonin	Gammaproteobacteria	Pseudomonas sp.	O	Chaperone	tr|I7IEX4|I7IEX4_PSEPS tr|I4N9C5|I4N9C5_9PSED tr|F4DWH2|F4DWH2_PSEMN tr|A4XU25|A4XU25_PSEMY tr|G3LH20|G3LH20_9PSED tr|J7UR10|J7UR10_PSEME tr|I8I2G9|I8I2G9_9GAMM	tr|E7MZP0|E7MZP0_9FIRM
60 kDa chaperonin	Gammaproteobacteria	Pseudomonas stutzeri	O	Chaperone	tr|I7A351|I7A351_PSEST tr|I4JKW9|I4JKW9_PSEST tr|K5Y501|K5Y501_9PSED tr|I4JJ67|I4JJ67_PSEST tr|I4CTE4|I4CTE4_PSEST tr|H7EYF0|H7EYF0_PSEST tr|F8HA17|F8HA17_PSEUT tr|F2N0D1|F2N0D1_PSEU6 tr|A4VL66|A4VL66_PSEU5 tr|Q02KS8|Q02KS8_PSEAB	tr|A3DCA8|A3DCA8_CLOTH
60 kDa chaperonin	N/A	Bacteria	O	Chaperone	tr|F5L6P4|F5L6P4_9BACI tr|J2IG00|J2IG00_9BACL tr|K1JSL2|K1JSL2_AERHY tr|I9BX25|I9BX25_9RALS tr|Q63N06|Q63N06_BURPS tr|Q3JGV7|Q3JGV7_BURP1 tr|I2MGW8|I2MGW8_BURPE tr|I2M3L5|I2M3L5_BURPE tr|I2L313|I2L313_BURPE tr|I2L0P2|I2L0P2_BURPE
60 kDa chaperonin	Clostridia	Pseudoflavonifractor capillosus	O	Chaperone	tr|A6NQT2|A6NQT2_9FIRM tr|K5YJH0|K5YJH0_9PSED tr|I6ZKB5|I6ZKB5_PSEST tr|I4JGL7|I4JGL7_PSEST tr|I4CZP8|I4CZP8_PSEST tr|H7EZH1|H7EZH1_PSEST tr|F8H7P1|F8H7P1_PSEUT tr|F2N3D3|F2N3D3_PSEU6 tr|K6CEC9|K6CEC9_PSEVI
60 kDa chaperonin	Erysipelotrichia	Holdemania filiformis	O	Chaperone	tr|B9Y423|B9Y423_9FIRM tr|J4UA04|J4UA04_9FIRM tr|I0RAB3|I0RAB3_9FIRM tr|H1LXF4|H1LXF4_9FIRM tr|G5IA58|G5IA58_9CLOT tr|G5GIB4|G5GIB4_9FIRM tr|F3B728|F3B728_9FIRM tr|E6LKR1|E6LKR1_9FIRM tr|D9R1I4|D9R1I4_CLOSW	tr|E5UUC7|E5UUC7_9BACE
60 kDa chaperonin	Gammaproteobacteria	Pseudomonadaceae	O	Chaperone	tr|C1DQC2|C1DQC2_AZOVD tr|K6BMC7|K6BMC7_PSEST tr|I7J3F4|I7J3F4_PSEPS tr|K6D206|K6D206_PSEST tr|K6BSG2|K6BSG2_PSEVI tr|K5Z5X7|K5Z5X7_9PSED tr|K2TUX8|K2TUX8_PSESY tr|K2TPZ9|K2TPZ9_PSESY tr|K2T413|K2T413_9PSED tr|K1D231|K1D231_PSEAI	tr|D1JZJ8|D1JZJ8_9BACE
60 kDa chaperonin	N/A	Bacteria	O	Chaperone	tr|C9RAQ6|C9RAQ6_AMMDK tr|D1B621|D1B621_THEAS tr|E1V8V6|E1V8V6_HALED tr|B9JLM2|B9JLM2_AGRRK tr|H9UAK9|H9UAK9_FERPD tr|A7HJE7|A7HJE7_FERNB tr|F0RV29|F0RV29_SPHGB tr|K6KGC3|K6KGC3_KLEOX tr|K4UB93|K4UB93_KLEPN tr|K4SIK6|K4SIK6_KLEPN
60 kDa chaperonin	Clostridia	Clostridiales sp.	O	Chaperone	tr|D3R1U3|D3R1U3_CLOB3 tr|J5V7Q7|J5V7Q7_9FIRM tr|J4JFP3|J4JFP3_9FIRM tr|I9MJR9|I9MJR9_9FIRM tr|I9M8B7|I9M8B7_9FIRM tr|I9M873|I9M873_9FIRM tr|I9BCV1|I9BCV1_9FIRM tr|I8TX47|I8TX47_9FIRM tr|I8RNZ5|I8RNZ5_9FIRM	tr|K2SZ80|K2SZ80_MACPH
60 kDa chaperonin	Clostridia	Clostridiales	O	Chaperone	tr|E5VGV1|E5VGV1_9FIRM tr|D4MZ52|D4MZ52_9FIRM tr|I0XA34|I0XA34_9SPIO tr|H7EHZ8|H7EHZ8_9SPIO
60 kDa chaperonin	Bacteroidia	Bacteroides sp.	O	Chaperone	tr|F0R2A0|F0R2A0_BACSH tr|J9FYQ1|J9FYQ1_9ZZZZ	tr|F4BGV5|F4BGV5_FRACN
60 kDa chaperonin	Bacilli	Lactobacillales	O	Chaperone	tr|F4BMJ9|F4BMJ9_CARS1 tr|K2G885|K2G885_9BACI tr|K5BMQ4|K5BMQ4_ECOLX tr|K4WQK2|K4WQK2_ECOLX tr|K4W985|K4W985_ECOLX tr|K4VWZ5|K4VWZ5_ECOLX tr|K4VWL7|K4VWL7_ECOLX tr|K4VHH9|K4VHH9_ECOLX tr|K3RSM5|K3RSM5_ECOLX tr|K3L0L5|K3L0L5_ECOLX	tr|F0F638|F0F638_9BACT
60 kDa chaperonin	N/A	Bacteria	O	Chaperone	tr|F4CW75|F4CW75_PSEUX tr|D9SSZ5|D9SSZ5_CLOC7 tr|H7EYF0|H7EYF0_PSEST tr|F8HA17|F8HA17_PSEUT tr|F2N0D1|F2N0D1_PSEU6 tr|A4VL66|A4VL66_PSEU5 tr|Q02KS8|Q02KS8_PSEAB tr|K1E1U1|K1E1U1_PSEAI tr|K1D5U9|K1D5U9_PSEAI tr|K1D0A3|K1D0A3_PSEAI
60 kDa chaperonin	Betaproteobacteria	Alicycliphilus denitrificans	O	Chaperone	tr|F4G724|F4G724_ALIDK tr|E8TZN6|E8TZN6_ALIDB tr|J7SZP4|J7SZP4_CLOSG tr|I9KV63|I9KV63_9THEO tr|I3VVN7|I3VVN7_THESW tr|G9F2L6|G9F2L6_CLOSG tr|G2MTA9|G2MTA9_9THEO tr|F6BKA8|F6BKA8_THEXL tr|F1ZYS4|F1ZYS4_THEET tr|E8ZUA1|E8ZUA1_CLOB0
60 kDa chaperonin	Clostridia	Candidatus athromitus	O	Chaperone	tr|H7FBI9|H7FBI9_9CLOT tr|H7DNF5|H7DNF5_9CLOT tr|J9FWP6|J9FWP6_9ZZZZ tr|I9UF59|I9UF59_BACUN tr|I9R3M2|I9R3M2_9BACE tr|I9A6D0|I9A6D0_BACUN tr|F3PQT9|F3PQT9_9BACE tr|F3PGZ1|F3PGZ1_9BACE tr|E6SN49|E6SN49_BACT6 tr|E5WUQ9|E5WUQ9_9BACE	tr|G5SST7|G5SST7_9BACT
60 kDa chaperonin	Clostridia	Clostridium sp.	O	Chaperone	tr|H8EP20|H8EP20_CLOTM tr|H8EI52|H8EI52_CLOTM tr|D6U7E1|D6U7E1_9CHLR tr|D6U6N6|D6U6N6_9CHLR tr|D6U240|D6U240_9CHLR tr|E2ZK37|E2ZK37_9FIRM tr|J7T7T4|J7T7T4_CLOSG tr|G9F643|G9F643_CLOSG tr|E8ZQI9|E8ZQI9_CLOB0 tr|D5VUX9|D5VUX9_CLOB2
60 kDa chaperonin	Clostridia	Thermoanaerobacterium sp.	O	Chaperone	tr|I3VYJ0|I3VYJ0_THESW tr|F6BIE4|F6BIE4_THEXL tr|D6U240|D6U240_9CHLR tr|I9MA57|I9MA57_9FIRM tr|I9L9W9|I9L9W9_9FIRM tr|I9BD31|I9BD31_9FIRM tr|I8U2X5|I8U2X5_9FIRM tr|I8SWB6|I8SWB6_9FIRM tr|I8S3W2|I8S3W2_9FIRM tr|D7CNX5|D7CNX5_SYNLT	tr|Q8VMR9|Q8VMR9_PSEFL
60 kDa chaperonin	Bacteroidia	Bacteroidales	O	Chaperone	tr|J9FYQ1|J9FYQ1_9ZZZZ tr|F0R2A0|F0R2A0_BACSH tr|I9BD31|I9BD31_9FIRM tr|I8U2X5|I8U2X5_9FIRM tr|I8SWB6|I8SWB6_9FIRM tr|I8S3W2|I8S3W2_9FIRM tr|D7CNX5|D7CNX5_SYNLT tr|A1HR10|A1HR10_9FIRM tr|D6U7E1|D6U7E1_9CHLR tr|D6U6N6|D6U6N6_9CHLR
60 kDa chaperonin	Clostridia	Pseudoflavonifractor capillosus	O	Chaperone	tr|A6NQT2|A6NQT2_9FIRM tr|F2N168|F2N168_PSEU6 tr|C1DPJ2|C1DPJ2_AZOVD tr|A4VQL4|A4VQL4_PSEU5 tr|Q02GD3|Q02GD3_PSEAB tr|K5YHI5|K5YHI5_9PSED tr|K1D3Q9|K1D3Q9_PSEAI tr|K1CPU7|K1CPU7_PSEAI tr|K1CIV8|K1CIV8_PSEAI
60 kDa chaperonin	Erysipelotrichia	Holdemania filiformis	O	Chaperone	tr|B9Y423|B9Y423_9FIRM tr|G1WQN0|G1WQN0_9FIRM tr|B0G7V6|B0G7V6_9FIRM tr|A6M1I6|A6M1I6_CLOB8 tr|E6UBP8|E6UBP8_RUMA7
60 kDa chaperonin	Clostridia	Coprococcus comes	O	Chaperone	tr|C0BBI5|C0BBI5_9FIRM tr|Q87YR9|Q87YR9_PSESM tr|Q7BEQ7|Q7BEQ7_PSEPU tr|Q4ZVM4|Q4ZVM4_PSEU2 tr|Q48KY7|Q48KY7_PSE14 tr|Q3K9X2|Q3K9X2_PSEPF tr|Q1ICA5|Q1ICA5_PSEE4 tr|Q02KU7|Q02KU7_PSEAB tr|K6BPG4|K6BPG4_PSEVI
60 kDa chaperonin	Clostridia	Blautia hydrogenotrophica	O	Chaperone	tr|C0CQ21|C0CQ21_9FIRM tr|I3VTJ7|I3VTJ7_THESW tr|F6BFZ0|F6BFZ0_THEXL tr|D9TQ48|D9TQ48_THETC tr|Q8R7F9|Q8R7F9_THETN tr|I9KST2|I9KST2_9THEO tr|G2MRR4|G2MRR4_9THEO tr|F1ZUA9|F1ZUA9_THEET tr|E8UU69|E8UU69_THEBF
60 kDa chaperonin	N/A	Firmicutes	O	Chaperone	tr|D1AYD2|D1AYD2_STRM9 tr|H5T3J3|H5T3J3_MELPD tr|D5X9V3|D5X9V3_THEPJ tr|C9R8J8|C9R8J8_AMMDK tr|I9NTJ0|I9NTJ0_9FIRM tr|I9AT05|I9AT05_9FIRM tr|I8SUI6|I8SUI6_9FIRM tr|I8SJW7|I8SJW7_9FIRM tr|I8RXU1|I8RXU1_9FIRM tr|I8RR19|I8RR19_9FIRM	tr|D9S239|D9S239_THEOJ
60 kDa chaperonin	Clostridia	Clostridiales	O	Chaperone	tr|D3R1U3|D3R1U3_CLOB3
60 kDa chaperonin	N/A	Bacteria	O	Chaperone	tr|D4S1F9|D4S1F9_9FIRM tr|C0EZC4|C0EZC4_9FIRM tr|E2ZC92|E2ZC92_9FIRM	tr|D3SIS0|D3SIS0_DEHSG
60 kDa chaperonin	Alphaproteobacteria	Ketogulonicigenium vulgare	O	Chaperone	tr|E3F485|E3F485_KETVY tr|D5X9V8|D5X9V8_THEPJ tr|A5GAY5|A5GAY5_GEOUR tr|H8EPD3|H8EPD3_CLOTM tr|H8EEP6|H8EEP6_CLOTM tr|E6URP9|E6URP9_CLOTL tr|D1NQF4|D1NQF4_CLOTM tr|C7HBH5|C7HBH5_CLOTM tr|F4LST2|F4LST2_TEPAE
60 kDa chaperonin	Clostridia	Clostridium botulinum	O	Chaperone	tr|E8ZWD1|E8ZWD1_CLOB0 tr|D5VX74|D5VX74_CLOB2 tr|E6SRC0|E6SRC0_BACT6 tr|F6CKI9|F6CKI9_DESK7 tr|C9R8J3|C9R8J3_AMMDK tr|H8EPD3|H8EPD3_CLOTM tr|H8EEP6|H8EEP6_CLOTM tr|E6URP9|E6URP9_CLOTL tr|C7HBH5|C7HBH5_CLOTM tr|D1NQF4|D1NQF4_CLOTM	tr|E1RBD1|E1RBD1_SPISS
60 kDa chaperonin	Bacteroidia	Bacteroides sp.	O	Chaperone	tr|F0R2A0|F0R2A0_BACSH tr|J9FYQ1|J9FYQ1_9ZZZZ tr|F0ICD1|F0ICD1_9FLAO tr|C2M3U1|C2M3U1_CAPGI tr|A1ZV31|A1ZV31_9BACT tr|K1L3M7|K1L3M7_9BACT tr|K0W380|K0W380_9BACT tr|H1Y0G8|H1Y0G8_9SPHI tr|G0IX89|G0IX89_CYCMS tr|G3GB35|G3GB35_9MOLU	tr|Q02E74|Q02E74_PSEAB
60 kDa chaperonin	Gammaproteobacteria	Pseudomonas mendocina	O	Chaperone	tr|F4DWR9|F4DWR9_PSEMN	tr|F8H904|F8H904_PSEUT
60 kDa chaperonin	Betaproteobacteria	Alicycliphilus denitrificans	O	Chaperone	tr|F4G724|F4G724_ALIDK tr|E8TZN6|E8TZN6_ALIDB	tr|I9LYH3|I9LYH3_9FIRM
60 kDa chaperonin	Clostridia	Clostridium sp.	O	Chaperone	tr|H2JI55|H2JI55_9CLOT tr|F1TE32|F1TE32_9CLOT
60 kDa chaperonin	Bacilli	Paenibacillus dendritiformis	O	Chaperone	tr|H3SFN4|H3SFN4_9BACL tr|E3I8W8|E3I8W8_GEOS0 tr|C4GMM5|C4GMM5_9NEIS tr|C4GEG0|C4GEG0_9NEIS tr|A3WP47|A3WP47_9GAMM tr|K2RLK5|K2RLK5_9ENTE tr|K1A593|K1A593_9ENTE tr|K0ZPE2|K0ZPE2_9ENTE tr|K0ZAU3|K0ZAU3_9ENTE	tr|F8H523|F8H523_PSEUT
60 kDa chaperonin	Clostridia	Clostridium sp.	O	Chaperone	tr|H8EP20|H8EP20_CLOTM tr|H8EI52|H8EI52_CLOTM	tr|E5UTR1|E5UTR1_9BACE
60 kDa chaperonin	Caldilineae	Caldilinea aerophila	O	Chaperone	tr|I0I0B2|I0I0B2_CALAS	tr|F7JQ90|F7JQ90_9FIRM
60 kDa chaperonin	Clostridia	Thermoanaerobacterium sp.	O	Chaperone	tr|I3VYJ0|I3VYJ0_THESW tr|F6BIE4|F6BIE4_THEXL
60 kDa chaperonin	N/A	Bacteria	O	Chaperone	tr|I4F3M6|I4F3M6_MODMB tr|F6DUH4|F6DUH4_DESRL
60 kDa chaperonin	Gammaproteobacteria	Pseudomonas stutzeri	O	Chaperone	tr|I7A351|I7A351_PSEST tr|I4JKW9|I4JKW9_PSEST tr|A1XYU8|A1XYU8_PAUCH tr|G4ENC1|G4ENC1_MYCIO tr|J5H093|J5H093_STRAP tr|I4DZB8|I4DZB8_STRIJ tr|I0X0X0|I0X0X0_STRIT tr|I0SF24|I0SF24_STRCV tr|I0SE83|I0SE83_STRAP tr|H2A7R9|H2A7R9_STRMD	tr|I9TEC9|I9TEC9_BACOV
60 kDa chaperonin	N/A	Bacteria	O	Chaperone	tr|J9FYQ1|J9FYQ1_9ZZZZ tr|F0R2A0|F0R2A0_BACSH tr|D5WYP3|D5WYP3_THIK1
60 kDa chaperonin (Fragment)	Negativicutes	Uncultured bacterium	O	Chaperone	tr|Q8KHR5|Q8KHR5_9BACT tr|C4N9H9|C4N9H9_9BACT tr|I0YHX3|I0YHX3_9BURK tr|B2JIG8|B2JIG8_BURP8 tr|J3ANK7|J3ANK7_9BURK tr|B2T753|B2T753_BURPP tr|I5CEQ5|I5CEQ5_9BURK tr|J7J6A8|J7J6A8_BURCE tr|I2DIZ7|I2DIZ7_9BURK tr|B4E5A5|B4E5A5_BURCJ	tr|B1QR67|B1QR67_CLOBO
60 kDa chaperonin (Fragment)	Unknown	Uncultured bacterium	O	Chaperone	tr|D7NKB5|D7NKB5_9BACT tr|Q8KVK7|Q8KVK7_9BACT	tr|K2MK83|K2MK83_9PROT
60 kDa chaperonin (Fragment)	N/A	Bacteria	O	Chaperone	tr|Q8KHR5|Q8KHR5_9BACT tr|D8FIK6|D8FIK6_9FIRM	tr|Q0YTZ4|Q0YTZ4_9CHLB
Chaperone protein DnaK	Clostridia	Clostridiales	O	Chaperone	tr|D5XAT5|D5XAT5_THEPJ tr|Q0AWM3|Q0AWM3_SYNWW	tr|A3DGB0|A3DGB0_CLOTH
Chaperone protein DnaK	Bacteroidia	Bacteroides sp.	O	Chaperone	tr|B3JQ34|B3JQ34_9BACE tr|J9H152|J9H152_9ZZZZ tr|E3PUH2|E3PUH2_CLOSD tr|C6PTN9|C6PTN9_9CLOT tr|D4S0B6|D4S0B6_9FIRM tr|B0A793|B0A793_9FIRM tr|Q6NGH0|Q6NGH0_CORDI tr|Q2NEG6|Q2NEG6_METST tr|K1STT2|K1STT2_9ZZZZ tr|I7H388|I7H388_CORUL	tr|F7K9G9|F7K9G9_9FIRM
Chaperone protein DnaK	Clostridia	Clostridiales	O	Chaperone	tr|D3R1N9|D3R1N9_CLOB3 tr|C0A4F0|C0A4F0_9BACT	tr|E5XER9|E5XER9_9FIRM
Chaperone protein DnaK	N/A	Bacteria	O	Chaperone	tr|D6U7E1|D6U7E1_9CHLR tr|D6U6N6|D6U6N6_9CHLR tr|K5YCL8|K5YCL8_FRATL tr|K5Y944|K5Y944_FRATL tr|K5WQ78|K5WQ78_FRATL tr|K5WP98|K5WP98_FRATL tr|K0E8B7|K0E8B7_FRATU tr|F4BCQ4|F4BCQ4_FRACF tr|E2MQF8|E2MQF8_FRANO tr|B4APG2|B4APG2_FRANO	tr|I9UJU2|I9UJU2_BACUN
Chaperone protein DnaK	N/A	Bacteria	O	Chaperone	tr|I9MA57|I9MA57_9FIRM tr|I9L9W9|I9L9W9_9FIRM	tr|A3TKS8|A3TKS8_9MICO
Chaperone protein DnaK	Gammaproteobacteria	Gammaproteobacteria	O	Chaperone	tr|B0ADL5|B0ADL5_9FIRM tr|K4KND9|K4KND9_9GAMM tr|G8LY93|G8LY93_CLOCD tr|F9ZC21|F9ZC21_ODOSD tr|H1DD02|H1DD02_9PORP tr|B0MW37|B0MW37_9BACT tr|B0P8F2|B0P8F2_9FIRM tr|K1UJC3|K1UJC3_9ZZZZ	tr|I9AQ36|I9AQ36_BACFG
Chaperone protein DnaK	Bacteroidia	Bacteroides sp.	O	Chaperone	tr|B3JQ34|B3JQ34_9BACE tr|D1PEY3|D1PEY3_9BACT tr|D3QZ57|D3QZ57_CLOB3 tr|Q4Q6Z5|Q4Q6Z5_LEIMA tr|Q4Q6Z4|Q4Q6Z4_LEIMA tr|G0TX90|G0TX90_TRYVY tr|Q5ZPE4|Q5ZPE4_9TRYP tr|F5Y8D7|F5Y8D7_TREAZ tr|F8F3M1|F8F3M1_SPICH tr|E7NXX0|E7NXX0_TREPH	tr|G6AYD3|G6AYD3_9BACT
Chaperone protein DnaK	N/A	Bacteria	O	Chaperone	tr|C8WZY0|C8WZY0_DESRD tr|G6I5R3|G6I5R3_9FIRM tr|D4LMW3|D4LMW3_9FIRM tr|B0G591|B0G591_9FIRM tr|F7JPT7|F7JPT7_9FIRM tr|D4J2A7|D4J2A7_BUTFI tr|C6J8X4|C6J8X4_9FIRM tr|C5UY66|C5UY66_CLOBO tr|C0B5F5|C0B5F5_9FIRM tr|B2UY24|B2UY24_CLOBA	tr|B4S5D8|B4S5D8_PROA2
Chaperone protein DnaK	N/A	Bacteria	O	Chaperone	tr|D6U7E1|D6U7E1_9CHLR tr|D6U6N6|D6U6N6_9CHLR tr|K5Z7Q2|K5Z7Q2_9PORP tr|J9GH97|J9GH97_9ZZZZ tr|J9GH51|J9GH51_9ZZZZ tr|I9U3B1|I9U3B1_BACVU tr|I9QX15|I9QX15_9BACE tr|I8VXU8|I8VXU8_9BACE tr|I8UUQ3|I8UUQ3_9BACE tr|G5SST7|G5SST7_9BACT	tr|I9AQ36|I9AQ36_BACFG
Chaperonin GroEL	Gammaproteobacteria	Pseudomonas stutzeri	O	Chaperone	tr|K6BMC7|K6BMC7_PSEST tr|I4CQ82|I4CQ82_PSEST tr|H1B6I8|H1B6I8_9FIRM tr|H1B1H5|H1B1H5_9FIRM tr|G1VRU3|G1VRU3_9FIRM tr|E4LYH6|E4LYH6_9CLOT tr|C9LYH2|C9LYH2_9FIRM tr|H6CCK1|H6CCK1_9BACL tr|J4W385|J4W385_9FIRM tr|I0GTP0|I0GTP0_SELRL	tr|I9S8Z1|I9S8Z1_9BACE
ClpB protein	Gammaproteobacteria	Pseudomonas sp.	O	Chaperone	tr|I4CP95|I4CP95_PSEST tr|F8H1M0|F8H1M0_PSEUT
ClpB protein	Gammaproteobacteria	Pseudomonas sp.	O	Chaperone	tr|I4CP95|I4CP95_PSEST tr|F8H1M0|F8H1M0_PSEUT	tr|H2JF68|H2JF68_9CLOT
Putative heat shock protein groEL 5	N/A	Proteobacteria	O	Chaperone	tr|K5CZB0|K5CZB0_RHILU tr|F2LL37|F2LL37_BURGS tr|I9FWV5|I9FWV5_9BACE tr|D1JZJ8|D1JZJ8_9BACE tr|C3R6L8|C3R6L8_9BACE tr|C3Q1I7|C3Q1I7_9BACE tr|B6W286|B6W286_9BACE tr|J9D507|J9D507_9ZZZZ tr|I9J679|I9J679_BACVU tr|E5UUC7|E5UUC7_9BACE	tr|I9T6P2|I9T6P2_BACOV
Nitrogen regulatory protein P-II 2	Gammaproteobacteria	Pseudomonas sp.	O	Nitrogen regulatory protein	tr|Q9HTR6|Q9HTR6_PSEAE tr|Q88CE7|Q88CE7_PSEPK tr|C5UTM6|C5UTM6_CLOBO tr|B2UY95|B2UY95_CLOBA tr|B2TIG1|B2TIG1_CLOBB tr|H7CZB3|H7CZB3_CLOPF tr|H1CXB1|H1CXB1_CLOPF tr|B1RTR2|B1RTR2_CLOPF tr|B1RKU2|B1RKU2_CLOPF tr|B1RBZ3|B1RBZ3_CLOPF	tr|G9RZ96|G9RZ96_9FIRM
Nitrogen regulatory protein P-II 2	Gammaproteobacteria	Pseudomonas sp.	O	Nitrogen regulatory protein	tr|Q9HTR6|Q9HTR6_PSEAE tr|Q88CE7|Q88CE7_PSEPK	tr|I9UCC1|I9UCC1_BACUN
Alkyl hydroperoxide reductase	N/A	Proteobacteria	O	Oxidative stress	tr|K2IJY8|K2IJY8_AERME tr|K1JSL2|K1JSL2_AERHY tr|E4KVK6|E4KVK6_9PORP tr|E7RQC2|E7RQC2_9BACT tr|G9S4A7|G9S4A7_9PORP tr|C2MBI6|C2MBI6_9PORP tr|I9PPI9|I9PPI9_9BACE tr|E2NEH1|E2NEH1_9BACE tr|I9UAF3|I9UAF3_BACUN tr|I9TWV4|I9TWV4_BACUN	tr|K4ZR02|K4ZR02_PAEAL
Alkyl hydroperoxide reductase	N/A	Proteobacteria	O	Oxidative stress	tr|C1DHW8|C1DHW8_AZOVD tr|K2IJY8|K2IJY8_AERME tr|C4V6F7|C4V6F7_9FIRM	tr|I9UG44|I9UG44_BACUN
Cysteine synthase A	Clostridia	Clostridiales	O,E	Cysteine biosynthesis	tr|K6TUB1|K6TUB1_9CLOT tr|G7LZL8|G7LZL8_9CLOT tr|I0BA96|I0BA96_9BACL tr|H6NTK5|H6NTK5_9BACL tr|H3SNL7|H3SNL7_9BACL tr|H2JAZ1|H2JAZ1_9CLOT tr|F8FKX0|F8FKX0_PAEMK tr|F5LSA2|F5LSA2_9BACL tr|F1TGT4|F1TGT4_9CLOT tr|E0IDC6|E0IDC6_9BACL
Cysteine synthase A	Clostridia	Clostridiales	O,E	Cysteine biosynthesis	tr|K6TUB1|K6TUB1_9CLOT tr|G7LZL8|G7LZL8_9CLOT
Periplasmic phosphate binding protein (Precursor)	Betaproteobacteria	Burkholderiales	P	Phosphate transmembrane transport	tr|Q221G9|Q221G9_RHOFD tr|J3CYN7|J3CYN7_9BURK tr|G0VND3|G0VND3_MEGEL tr|E3PTX2|E3PTX2_CLOSD tr|B1CAF4|B1CAF4_9FIRM tr|C6D4P4|C6D4P4_PAESJ tr|D4L687|D4L687_9FIRM tr|J5GUJ0|J5GUJ0_9FIRM tr|E0QHD5|E0QHD5_9FIRM tr|I0BUD8|I0BUD8_9BACL
Phosphate binding protein	Gammaproteobacteria	Pseudomonas sp.	P	Phosphate transmembrane transport	tr|J7TP33|J7TP33_PSEME tr|F4DWY1|F4DWY1_PSEMN tr|K2C4B1|K2C4B1_9BACT
Superoxide dismutase	Gammaproteobacteria	Azotobacter vinelandii	P	Oxidative stress	tr|Q9ZGN1|Q9ZGN1_AZOVI tr|C1DS51|C1DS51_AZOVD tr|I0X6P0|I0X6P0_9SPIO	tr|I9JGM0|I9JGM0_9BACE
Superoxide dismutase	Gammaproteobacteria	Azotobacter vinelandii	P	Oxidative stress	tr|Q9ZGN1|Q9ZGN1_AZOVI tr|C1DS51|C1DS51_AZOVD tr|D4JVQ7|D4JVQ7_9FIRM tr|B0MLL6|B0MLL6_9FIRM tr|B0MJQ6|B0MJQ6_9FIRM tr|K6U6W7|K6U6W7_9CLOT tr|K6CSY3|K6CSY3_SPIPL tr|K1WAB9|K1WAB9_SPIPL tr|K1T1I8|K1T1I8_9ZZZZ tr|H2JF68|H2JF68_9CLOT
Galactokinase	Bacteroidia	Bacteroides sp.	R	Galactose degradation	tr|I9T1C2|I9T1C2_9BACE tr|J9GQG8|J9GQG8_9ZZZZ tr|K5BMQ4|K5BMQ4_ECOLX tr|K4WQK2|K4WQK2_ECOLX tr|K4W985|K4W985_ECOLX tr|K4VWZ5|K4VWZ5_ECOLX tr|K4VWL7|K4VWL7_ECOLX tr|K4VHH9|K4VHH9_ECOLX tr|K3RSM5|K3RSM5_ECOLX tr|K3L0L5|K3L0L5_ECOLX	tr|C3R888|C3R888_9BACE
Galactokinase	Bacteroidia	Bacteroides sp.	R	Galactose degradation	tr|J9GQG8|J9GQG8_9ZZZZ tr|J9D507|J9D507_9ZZZZ tr|A5FD30|A5FD30_FLAJ1 tr|I8W6U3|I8W6U3_9BACE tr|E2NCY4|E2NCY4_9BACE tr|B3C978|B3C978_9BACE tr|I9TLD7|I9TLD7_9BACE tr|H1YFS0|H1YFS0_9SPHI tr|E5C9B3|E5C9B3_9BACE tr|J4UXR7|J4UXR7_9BACT	tr|I8VJA2|I8VJA2_9BACE
Galactokinase	Bacteroidia	Bacteroides sp.	R	Galactose degradation	tr|I9QL77|I9QL77_9BACE tr|I9G144|I9G144_9BACE	tr|I9KBF5|I9KBF5_BACFG
Galactokinase	N/A	Bacteria	R	Galactose degradation	tr|J9GQG8|J9GQG8_9ZZZZ tr|J9D507|J9D507_9ZZZZ tr|H7EYF0|H7EYF0_PSEST tr|F8HA17|F8HA17_PSEUT tr|F2N0D1|F2N0D1_PSEU6 tr|A4VL66|A4VL66_PSEU5 tr|Q02KS8|Q02KS8_PSEAB tr|K1E1U1|K1E1U1_PSEAI tr|K1D5U9|K1D5U9_PSEAI tr|K1D0A3|K1D0A3_PSEAI
Hydrogenase, Fe-only	N/A	Archaea/Bacteria	R	Electron carrier activity	tr|C8W2X1|C8W2X1_DESAS tr|Q2LSB7|Q2LSB7_SYNAS tr|A1XYU8|A1XYU8_PAUCH tr|K1TCG8|K1TCG8_9ZZZZ tr|G4ENC1|G4ENC1_MYCIO tr|J5H093|J5H093_STRAP tr|I4DZB8|I4DZB8_STRIJ tr|I0X0X0|I0X0X0_STRIT tr|I0SF24|I0SF24_STRCV tr|I0SE83|I0SE83_STRAP
Histone family protein DNA-binding protein	Clostridia	Clostridium phytofermentans	T,L,Q	DNA binding, transcriptional regulator	tr|A9KR54|A9KR54_CLOPH	tr|I9RKA9|I9RKA9_BACFG
Histone family protein DNA-binding protein	Clostridia	Clostridium phytofermentans	T,L,Q	DNA binding, transcriptional regulator	tr|A9KR54|A9KR54_CLOPH	tr|H8EDN0|H8EDN0_CLOTM
Outer membrane protein M1	Negativicutes	Selenomonadales	T,M	Outer membrane protein	tr|G4Q7V9|G4Q7V9_ACIIR tr|G4Q4Q4|G4Q4Q4_ACIIR
Outer membrane protein M1	Negativicutes	Acidaminococcus sp.	T,M	Outer membrane protein	tr|G4Q7V9|G4Q7V9_ACIIR tr|G4Q4Q4|G4Q4Q4_ACIIR tr|I9PPI9|I9PPI9_9BACE tr|E2NEH1|E2NEH1_9BACE tr|B3C858|B3C858_9BACE tr|K5CBL5|K5CBL5_9BACE tr|K1GS20|K1GS20_BACFG tr|K1GAK3|K1GAK3_BACFG tr|K1FF03|K1FF03_BACFG tr|J9G1X1|J9G1X1_9ZZZZ
Transporter, MotA/TolQ/ExbB proton channel family protein	Bacteroidia	Bacteroides sp.	U	Protein transporter activity	tr|J9GCI0|J9GCI0_9ZZZZ tr|I9QUH0|I9QUH0_9BACE tr|K6BQW7|K6BQW7_9PORP tr|K5ZUG9|K5ZUG9_9PORP tr|J5HYS2|J5HYS2_9BACT tr|I9UEM2|I9UEM2_BACUN tr|I9PLR2|I9PLR2_9BACE tr|I9EXB2|I9EXB2_9BACE tr|I8Z5E7|I8Z5E7_BACUN tr|I8VJA2|I8VJA2_9BACE
Transporter, MotA/TolQ/ExbB proton channel family protein	Bacteroidia	Bacteroides sp.	U	Protein transporter activity	tr|J9GCI0|J9GCI0_9ZZZZ tr|I9QUH0|I9QUH0_9BACE tr|Q64RC3|Q64RC3_BACFR tr|Q5LAX6|Q5LAX6_BACFN tr|K1GN62|K1GN62_BACFG tr|K1FUR3|K1FUR3_BACFG tr|K1FMT0|K1FMT0_BACFG tr|I9VA19|I9VA19_BACFG tr|I9RS93|I9RS93_BACFG tr|I9KBF5|I9KBF5_BACFG	tr|I8ZYZ6|I8ZYZ6_BACUN
Putative uncharacterized protein	Clostridia	Clostridiales	Not assigned	Unknown	tr|G5F8R7|G5F8R7_9CLOT tr|E9SN62|E9SN62_CLOSY tr|I0UIZ2|I0UIZ2_BACLI tr|F5LPM1|F5LPM1_9BACL tr|E5W6X7|E5W6X7_9BACI tr|D4J437|D4J437_9FIRM tr|C0ETW9|C0ETW9_9FIRM tr|K4L5J8|K4L5J8_9FIRM tr|K4KWX4|K4KWX4_9FIRM tr|K2SZ80|K2SZ80_MACPH
Putative uncharacterized protein	N/A	Firmicutes	Not assigned	Unknown	tr|F3AHA2|F3AHA2_9FIRM tr|F4A0H9|F4A0H9_MAHA5	tr|A3J4V6|A3J4V6_9FLAO
Putative uncharacterized protein	Bacteroidia	Bacteroides sp.	Not assigned	Unknown	tr|Q8ABD7|Q8ABD7_BACTN tr|Q64RC9|Q64RC9_BACFR tr|K5YCL8|K5YCL8_FRATL tr|K5Y944|K5Y944_FRATL tr|K5WQ78|K5WQ78_FRATL tr|K5WP98|K5WP98_FRATL tr|K0E8B7|K0E8B7_FRATU tr|F8GC04|F8GC04_FRAST tr|F7V6T6|F7V6T6_CLOSS tr|F4BGV5|F4BGV5_FRACN	tr|J9G1X1|J9G1X1_9ZZZZ
Putative uncharacterized protein	Clostridia	Clostridium sp.	Not assigned	Unknown	tr|C0EAZ0|C0EAZ0_9CLOT tr|A7VPN1|A7VPN1_9CLOT tr|F5T4R5|F5T4R5_9FIRM tr|D6DKH4|D6DKH4_CLOSC tr|D4S0A4|D4S0A4_9FIRM tr|D4CGM2|D4CGM2_9CLOT tr|C4G3Q1|C4G3Q1_ABIDE tr|C2KV78|C2KV78_9FIRM tr|H1HUG4|H1HUG4_9FIRM tr|F0F638|F0F638_9BACT
Putative uncharacterized protein	N/A	Bacteria	Not assigned	Unknown	tr|E4T162|E4T162_PALPW tr|B0PBQ4|B0PBQ4_9FIRM	tr|J9G1X1|J9G1X1_9ZZZZ
Putative uncharacterized protein	Negativicutes	Megasphaera elsdenii	Not assigned	Unknown	tr|G0VLV3|G0VLV3_MEGEL tr|G0VQK3|G0VQK3_MEGEL	tr|I0BUD8|I0BUD8_9BACL
Putative uncharacterized protein	Clostridia	Subdoligranulum sp.	Not assigned	Unknown	tr|G9RPZ9|G9RPZ9_9FIRM tr|K5Z7Q2|K5Z7Q2_9PORP tr|J9GH97|J9GH97_9ZZZZ tr|J9GH51|J9GH51_9ZZZZ tr|I9U3B1|I9U3B1_BACVU tr|I9QX15|I9QX15_9BACE tr|I8VXU8|I8VXU8_9BACE tr|I8UUQ3|I8UUQ3_9BACE tr|G5SST7|G5SST7_9BACT
Putative uncharacterized protein	Bacteroidia	Bacteroides sp.	Not assigned	Unknown	tr|Q8ABD6|Q8ABD6_BACTN tr|Q64RD0|Q64RD0_BACFR
Putative uncharacterized protein	Bacteroidia	Bacteroides sp.	Not assigned	Unknown	tr|Q8ABD7|Q8ABD7_BACTN tr|Q64RC9|Q64RC9_BACFR tr|Q8VPZ5|Q8VPZ5_AZOPA tr|Q8VMT2|Q8VMT2_PSEAA tr|Q8VMT1|Q8VMT1_9PSED tr|Q8VMT0|Q8VMT0_9PSED tr|Q8VMS9|Q8VMS9_PSECL tr|Q8VMS8|Q8VMS8_PSECI tr|Q8VMS0|Q8VMS0_PSEFL tr|Q8VMR9|Q8VMR9_PSEFL
Putative uncharacterized protein	N/A	Bacteria	Not assigned	Unknown	tr|E4T162|E4T162_PALPW tr|B0PBQ4|B0PBQ4_9FIRM tr|C0MF24|C0MF24_STRS7 tr|C0M938|C0M938_STRE4 tr|B4U0W1|B4U0W1_STREM	tr|K6Z3X0|K6Z3X0_9ALTE
Putative uncharacterized protein	Clostridia	Clostridiales	Not assigned	Unknown	tr|F3AAF5|F3AAF5_9FIRM tr|D4MLP9|D4MLP9_9FIRM	tr|C3PXJ4|C3PXJ4_9BACE
Putative uncharacterized protein	Clostridia	Clostridiales	Not assigned	Unknown	tr|G5IHW3|G5IHW3_9CLOT tr|Q97G09|Q97G09_CLOAB tr|H8EC95|H8EC95_CLOTM tr|E6UMQ5|E6UMQ5_CLOTL tr|D1NKZ6|D1NKZ6_CLOTM tr|C7HFX5|C7HFX5_CLOTM tr|A3DBP9|A3DBP9_CLOTH	tr|F7PZI8|F7PZI8_9BACT
Putative uncharacterized protein	Bacteroidia	Bacteroides sp.	Not assigned	Unknown	tr|Q8ABD6|Q8ABD6_BACTN tr|Q64RD0|Q64RD0_BACFR	tr|H3TEB5|H3TEB5_PSEAE
Uncharacterized protein	N/A	Bacteria	Not assigned	Unknown	tr|B0PBQ4|B0PBQ4_9FIRM tr|E4T162|E4T162_PALPW tr|B0A7D0|B0A7D0_9FIRM tr|G1WK44|G1WK44_9ACTN tr|C4F958|C4F958_9ACTN tr|B6GBM1|B6GBM1_9ACTN tr|A4EB17|A4EB17_9ACTN tr|C0EE47|C0EE47_9CLOT tr|H8ENB2|H8ENB2_CLOTM tr|H8EDN0|H8EDN0_CLOTM	tr|J8XQ41|J8XQ41_NEIME
Uncharacterized protein	Clostridia	Clostridium sp.	Not assigned	Unknown	tr|A7VSD9|A7VSD9_9CLOT tr|H2JHK1|H2JHK1_9CLOT tr|F1TDW5|F1TDW5_9CLOT	tr|G9EWI7|G9EWI7_CLOSG
Uncharacterized protein	Bacteroidia	Bacteroides salyersiae	Not assigned	Unknown	tr|I8YBA5|I8YBA5_9BACE tr|J0XDJ3|J0XDJ3_9BACI
Uncharacterized protein	Bacteroidia	Bacteroides sp.	Not assigned	Unknown	tr|I9HRK4|I9HRK4_9BACE tr|I9GYM2|I9GYM2_9BACE tr|B0NQS3|B0NQS3_BACSE	tr|H8EQM6|H8EQM6_CLOTM
*COG Legend
[C] Energy production & conversion
[E] Amino acid transport & metabolism
[F] Nucleotide transport & metabolism
[G] Carbohydrate transport & metabolism
[H] Coenzyme transport & metabolism
[I] Lipid transport & metabolism
[J] Translation
[K] Transcription
[L] Replication, recombination & repair
[M] Cell wall/membrane/envelope biogenesis
[N] Cell motility
[O] Post-translational modification, protein turnover, chaperones
[P] Inorganic ion transport & metabolism
[Q] Secondary metabolites biosynthesis, transport & metabolism
[R] General function, prediction only
[T] Signal transduction mechanisms
[U] Intracellular trafficking, secretion & vesicular transport

## Sheet: R3G_Prot
Name	Class	Lowest Common Ancestor	COG Category*	Predicted Function	Accession Numbers
ABC transporter related protein	N/A	Bacteria	C	ATP-binding and transport	tr|G0EIP9|G0EIP9_BRAIP tr|E9SGP0|E9SGP0_RUMAL tr|E6UFE2|E6UFE2_RUMA7 tr|A7VSS8|A7VSS8_9CLOT tr|Q1M3F5|Q1M3F5_RHIL3 tr|J6DHR1|J6DHR1_9RHIZ tr|J0BCW7|J0BCW7_RHILV tr|I9N2C0|I9N2C0_RHILT tr|C6B5A6|C6B5A6_RHILS tr|K6UB56|K6UB56_9CLOT
ATPase component of ABC-type sugar transporter	N/A	Proteobacteria	C	Energy production for carbohydrate transport	tr|J2WCF3|J2WCF3_9RHIZ tr|E1V8V6|E1V8V6_HALED tr|B9JLM2|B9JLM2_AGRRK tr|Q98LW3|Q98LW3_RHILO tr|Q89NC5|Q89NC5_BRAJA tr|Q2CHB9|Q2CHB9_9RHOB tr|J2W5D0|J2W5D0_9BRAD tr|I2QAH4|I2QAH4_9BRAD tr|I0G9S5|I0G9S5_9BRAD tr|H5YPA8|H5YPA8_9BRAD
F-type H+-transporting ATPase subunit beta	Gammaproteobacteria	Gammaproteobacteria	C	Oxidative phosphorylation complex 5	tr|K6WW31|K6WW31_9ALTE tr|Q8VPZ5|Q8VPZ5_AZOPA tr|Q8VMT3|Q8VMT3_PSEAI tr|Q8VMT2|Q8VMT2_PSEAA tr|Q8VMT1|Q8VMT1_9PSED tr|Q8VMT0|Q8VMT0_9PSED tr|Q8VMS9|Q8VMS9_PSECL tr|Q8VMS8|Q8VMS8_PSECI tr|Q8VMS1|Q8VMS1_9PSED tr|Q8VMS0|Q8VMS0_PSEFL
Putative rubrerythrin	Bacteroidia	Bacteroides sp.	C	Oxidative stress	tr|Q8AB94|Q8AB94_BACTN tr|Q64RF8|Q64RF8_BACFR tr|Q5LB09|Q5LB09_BACFN tr|K5BUC2|K5BUC2_9BACE tr|K1H578|K1H578_BACFG tr|K1G208|K1G208_BACFG tr|K1FHB4|K1FHB4_BACFG tr|J9G4P3|J9G4P3_9ZZZZ tr|I9VNF7|I9VNF7_BACFG tr|I9V6Z6|I9V6Z6_BACFG
Rubredoxin	Negativicutes	Megasphaera elsdenii	C	Oxidative stress	tr|G0VL82|G0VL82_MEGEL
Rubredoxin	Negativicutes	Megasphaera elsdenii	C	Oxidative stress	tr|G0VL82|G0VL82_MEGEL
Glutamate dehydrogenase	N/A	Bacteria/Eukaryota	E	Glutamate metabolism	tr|C6PTN9|C6PTN9_9CLOT tr|G7WGU3|G7WGU3_DESOD tr|E3PUH2|E3PUH2_CLOSD tr|I4D745|I4D745_9FIRM tr|H2YRT5|H2YRT5_CIOSA tr|H2YRT4|H2YRT4_CIOSA tr|I0GSA1|I0GSA1_SELRL tr|F7NDH9|F7NDH9_9FIRM tr|E6SRN3|E6SRN3_BACT6 tr|D7GPU9|D7GPU9_9FIRM
Glutamate dehydrogenase	N/A	Firmicutes	E	Glutamate metabolism	tr|G2SRL5|G2SRL5_LACRR tr|G2ET02|G2ET02_9LACO tr|F7V2Z7|F7V2Z7_CLOSS tr|F7R0L1|F7R0L1_9LACO tr|E7FSF4|E7FSF4_9LACO tr|C5UPY2|C5UPY2_CLOBO tr|B2V1W6|B2V1W6_CLOBA tr|B2TLD1|B2TLD1_CLOBB tr|G7WGU3|G7WGU3_DESOD tr|E3PUH2|E3PUH2_CLOSD
Glutamate dehydrogenase	N/A	Bacteria/Eukaryota	E	Glutamate metabolism	tr|G7WGU3|G7WGU3_DESOD tr|E3PUH2|E3PUH2_CLOSD tr|C6PTN9|C6PTN9_9CLOT tr|F7NDH9|F7NDH9_9FIRM tr|B0A793|B0A793_9FIRM tr|I4D745|I4D745_9FIRM tr|H2YRT5|H2YRT5_CIOSA tr|H2YRT4|H2YRT4_CIOSA tr|E6SRN3|E6SRN3_BACT6 tr|I0GSA1|I0GSA1_SELRL
Glutamate dehydrogenase	N/A	Eukaryota/Bacteria	E	Glutamate metabolism	tr|G7WGU3|G7WGU3_DESOD tr|E3PUH2|E3PUH2_CLOSD tr|C6PTN9|C6PTN9_9CLOT tr|I4D745|I4D745_9FIRM tr|H2YRT5|H2YRT5_CIOSA tr|H2YRT4|H2YRT4_CIOSA tr|I7LI70|I7LI70_9CLOT tr|G4L6H2|G4L6H2_TETHN tr|F7ZV64|F7ZV64_CLOAT tr|F0K8A0|F0K8A0_CLOAE
Glutamate dehydrogenase (Fragment)	N/A	Bacteria	E	Glutamate metabolism	tr|F7MRT1|F7MRT1_CLOBO tr|H1PUJ7|H1PUJ7_9FUSO tr|A5D6B0|A5D6B0_PELTS tr|F4A4K5|F4A4K5_CLOBO tr|C5VRL1|C5VRL1_CLOBO tr|C2GKR8|C2GKR8_9CORY tr|C0VV97|C0VV97_9CORY tr|B1B9U1|B1B9U1_CLOBO tr|A0Q1V4|A0Q1V4_CLONN tr|Q92E91|Q92E91_LISIN
BMC domain protein	N/A	Bacteria	E,C,Q	Bacterial Micro-Compartment (BMC) domain	tr|C6PYA0|C6PYA0_9CLOT tr|E6MKE3|E6MKE3_9FIRM tr|K6C025|K6C025_BACAZ tr|K1NY09|K1NY09_KLEPN tr|K1NKL5|K1NKL5_KLEPN tr|J1QFL1|J1QFL1_9ENTR tr|I4BU28|I4BU28_ANAMD tr|F7NH25|F7NH25_9FIRM tr|F1ZVH1|F1ZVH1_THEET tr|E4LFQ1|E4LFQ1_9FIRM
Sugar ABC transporter substrate-binding protein (Precursor)	Spirochaetales	Sphaerochaeta globosa	G	Carbohydrate transport	tr|F0RRS3|F0RRS3_SPHGB
Sugar ABC transporter substrate-binding protein (Precursor)	Spirochaetales	Spirochaeta caldaria	G	Carbohydrate transport	tr|F8F3R1|F8F3R1_SPICH
ABC-type transport system ATP-binding protein	N/A	Firmicutes	G	Carbohydrate transport and metabolism	tr|I0JK71|I0JK71_HALH3 tr|J3A445|J3A445_9BACL tr|J2QMN8|J2QMN8_9BACL tr|G5FBQ5|G5FBQ5_9CLOT tr|E9SKK4|E9SKK4_CLOSY tr|E7GP96|E7GP96_CLOSY tr|C0ZBC7|C0ZBC7_BREBN tr|G5HTQ4|G5HTQ4_9CLOT tr|D5HDH1|D5HDH1_9FIRM tr|D4J7R8|D4J7R8_9FIRM
ABC-type transport system ATP-binding protein	N/A	Archaea/Bacteria	G	Carbohydrate transport and metabolism	tr|I0JK71|I0JK71_HALH3 tr|I5AUV7|I5AUV7_9FIRM tr|D1C5T8|D1C5T8_SPHTD tr|Q9YGA6|Q9YGA6_THELI tr|Q9V306|Q9V306_THELI tr|Q9V293|Q9V293_PYRAB tr|Q9RSH1|Q9RSH1_DEIRA tr|Q9LBW0|Q9LBW0_CLOPF tr|Q9L0Q1|Q9L0Q1_STRCO tr|Q9KDS1|Q9KDS1_BACHD
Beta-galactosidase	Gammaproteobacteria	Escherichia coli	G	Galactose metabolism	tr|K5H1I2|K5H1I2_ECOLX tr|K5H059|K5H059_ECOLX tr|K3J0L0|K3J0L0_ECOLX tr|K3HJG6|K3HJG6_ECOLX tr|J1RPY5|J1RPY5_STREE tr|I4JCM2|I4JCM2_ECOLX tr|I2ZMM1|I2ZMM1_ECOLX tr|I2YF19|I2YF19_ECOLX tr|I2YDE2|I2YDE2_ECOLX tr|I2XH19|I2XH19_ECOLX
Beta-galactosidase	Gammaproteobacteria	Escherichia coli	G	Galactose metabolism	tr|K5H1I2|K5H1I2_ECOLX tr|K5H059|K5H059_ECOLX tr|K5BMQ4|K5BMQ4_ECOLX tr|K3KSV2|K3KSV2_ECOLX tr|K3J0L0|K3J0L0_ECOLX tr|K3HJG6|K3HJG6_ECOLX tr|J7R125|J7R125_ECOLX tr|J7QIZ4|J7QIZ4_ECOLX tr|J1RPY5|J1RPY5_STREE tr|I6GF64|I6GF64_ECOLX
Fructose-bisphosphate aldolase	Bacteroidia	Bacteroidales	G	Glycolysis	tr|G5G9W7|G5G9W7_9BACT tr|E7RQJ8|E7RQJ8_9BACT tr|E0NUF9|E0NUF9_9BACT tr|J4UPW3|J4UPW3_9BACT tr|E6K3S7|E6K3S7_9BACT tr|D3ICD8|D3ICD8_9BACT tr|D3HXY9|D3HXY9_9BACT tr|G6B199|G6B199_9BACT tr|D3IMB3|D3IMB3_9BACT tr|D1W6P2|D1W6P2_9BACT
Glyceraldehyde 3-phosphate dehydrogenase	N/A	Bacteria	G	Glycolysis	tr|I0AJ23|I0AJ23_IGNAJ tr|D3QZ57|D3QZ57_CLOB3
Glyceraldehyde-3-phosphate dehydrogenase	Gammaproteobacteria	Francisella sp.	G	Glycolysis	tr|Q5NF75|Q5NF75_FRATT tr|Q2A370|Q2A370_FRATH tr|Q14GM8|Q14GM8_FRAT1 tr|Q0BLP3|Q0BLP3_FRATO tr|K5YDN4|K5YDN4_FRATL tr|K5YCL8|K5YCL8_FRATL tr|K5Y944|K5Y944_FRATL tr|K5WQ78|K5WQ78_FRATL tr|K5WP98|K5WP98_FRATL tr|K0E8B7|K0E8B7_FRATU
Glyceraldehyde-3-phosphate dehydrogenase A	N/A	Bacteroidetes	G	Glycolysis	tr|K5ZL72|K5ZL72_9PORP tr|K5Z7Q2|K5Z7Q2_9PORP tr|J9GH51|J9GH51_9ZZZZ tr|I9U3B1|I9U3B1_BACVU tr|I9QX15|I9QX15_9BACE tr|I8VXU8|I8VXU8_9BACE tr|I8UUQ3|I8UUQ3_9BACE tr|G5SST7|G5SST7_9BACT tr|F3Y5L6|F3Y5L6_9FLAO tr|F3QQ31|F3QQ31_9BACT
Glyceraldehyde-3-phosphate dehydrogenase, type I	N/A	Bacteria/Eukaryota	G	Glycolysis	tr|C8PQE6|C8PQE6_9SPIO tr|D3QZ57|D3QZ57_CLOB3 tr|Q586Z6|Q586Z6_TRYB2 tr|Q586Z5|Q586Z5_TRYB2 tr|Q4Q6Z5|Q4Q6Z5_LEIMA tr|Q4Q6Z4|Q4Q6Z4_LEIMA tr|O96426|O96426_9TRYP tr|G0TX90|G0TX90_TRYVY tr|F9W6P7|F9W6P7_TRYCI tr|C9ZRA3|C9ZRA3_TRYB9
Glyceraldehyde-3-phosphate dehydrogenase, type I	N/A	Bacteria	G	Glycolysis	tr|J6GY59|J6GY59_9PORP tr|F8WY86|F8WY86_9PORP tr|F3PJZ1|F3PJZ1_9BACE tr|B0NVP1|B0NVP1_BACSE tr|E1KP65|E1KP65_9BACT tr|J9H1Q3|J9H1Q3_9ZZZZ tr|G0VNR2|G0VNR2_MEGEL tr|A6NX83|A6NX83_9FIRM tr|H1DD02|H1DD02_9PORP tr|G8LY93|G8LY93_CLOCD
2-dehydro-3-deoxyphosphogluconate aldolase/4-hydroxy-2-oxoglutarate aldolase	Bacteroidia	Bacteroidales	G	Uronic acid degradation	tr|K6A6X8|K6A6X8_9PORP tr|K1U6M8|K1U6M8_9ZZZZ tr|J5HNS6|J5HNS6_9BACT tr|H1HQP9|H1HQP9_9BACT tr|H1DH68|H1DH68_9PORP tr|G9S354|G9S354_9PORP tr|F9D5C0|F9D5C0_9BACT tr|F8X2G1|F8X2G1_9PORP tr|F3ZSK1|F3ZSK1_9BACE tr|E6MLJ9|E6MLJ9_9BACT
Methyl coenzyme-M reductase gamma subunit	Methanomicrobia	Methanosarcina sp.	H	Methanogenesis	tr|Q9HHA9|Q9HHA9_METBA tr|Q8PXH7|Q8PXH7_METMA
Methyl coenzyme-M reductase gamma subunit	Methanomicrobia	Methanosarcina sp.	H	Methanogenesis	tr|Q9HHA9|Q9HHA9_METBA tr|Q8PXH7|Q8PXH7_METMA
Acyl carrier protein	Negativicutes	Veillonellaceae	I,Q	Fatty acid biosynthesis	tr|G0VR48|G0VR48_MEGEL tr|G9YF71|G9YF71_9FIRM tr|F9MQ26|F9MQ26_9FIRM tr|F5TFQ1|F5TFQ1_9FIRM tr|D3LW49|D3LW49_9FIRM
30S ribosomal protein S2	Clostridia	Ruminococcus champanellensis	J	Translation	tr|D4LEE8|D4LEE8_RUMC1
50S ribosomal protein L14, chloroplastic	N/A	Bacteria/Eukaryota	J	Translation	tr|I6NIR1|I6NIR1_9EUGL tr|G2IF53|G2IF53_9CLOT tr|K6UHN5|K6UHN5_ACIRA tr|K2IXF5|K2IXF5_9GAMM tr|K2BIJ0|K2BIJ0_9BACT tr|K1ZYD6|K1ZYD6_9BACT tr|J4PK92|J4PK92_ACIRA tr|I3YGA6|I3YGA6_THIV6 tr|I0XCL3|I0XCL3_9SPIO tr|H8W485|H8W485_MARHY
Elongation factor Tu	N/A	Bacteria/Eukaryota	J	Translation	tr|D3QZ57|D3QZ57_CLOB3 tr|I0AJ23|I0AJ23_IGNAJ tr|Q4Q6Z5|Q4Q6Z5_LEIMA tr|Q4Q6Z4|Q4Q6Z4_LEIMA tr|G0TX90|G0TX90_TRYVY tr|Q586Z6|Q586Z6_TRYB2 tr|Q586Z5|Q586Z5_TRYB2 tr|O96426|O96426_9TRYP tr|H1MU27|H1MU27_9PLAN tr|F9W6P7|F9W6P7_TRYCI
Elongation factor Tu	Clostridia	Clostridiales	J	Translation	tr|A7VZB8|A7VZB8_9CLOT tr|B0P916|B0P916_9FIRM
Elongation factor Tu	Gammaproteobacteria	Gammaproteobacteria	J	Translation	tr|C0DZ57|C0DZ57_EIKCO tr|A3WP47|A3WP47_9GAMM tr|F9ZM41|F9ZM41_ACICS tr|C6NRE2|C6NRE2_9GAMM tr|H2FZP4|H2FZP4_OCESG tr|A3V369|A3V369_9RHOB tr|I0U3N2|I0U3N2_BACTR tr|F8CV31|F8CV31_GEOTC tr|E3I8W8|E3I8W8_GEOS0 tr|E1V5K5|E1V5K5_HALED
Elongation factor Tu	Gammaproteobacteria	Pseudomonadaceae	J	Translation	tr|C1DKJ8|C1DKJ8_AZOVD tr|K1DQZ2|K1DQZ2_PSEAI tr|K1D5S4|K1D5S4_PSEAI tr|K0XUB4|K0XUB4_PSEAI tr|I6RGA8|I6RGA8_PSEAI tr|I1ACI5|I1ACI5_PSEAI tr|I1A8J0|I1A8J0_PSEAI tr|H3T6P3|H3T6P3_PSEAE tr|G4LFM3|G4LFM3_PSEAI tr|G4LEN9|G4LEN9_PSEAI
Elongation factor Tu	Bacteroidia	Prevotella buccalis	J	Translation	tr|D1W7A3|D1W7A3_9BACT
Elongation factor Tu	Bacteroidia	Porphyromonas asaccharolytica	J	Translation	tr|F4KJW7|F4KJW7_PORAD tr|E4KVK6|E4KVK6_9PORP tr|C2MBI6|C2MBI6_9PORP
Elongation factor Tu	N/A	Firmicutes	J	Translation	tr|G5GHR3|G5GHR3_9FIRM tr|G6BSU9|G6BSU9_CLODI tr|G6BHE9|G6BHE9_CLODI tr|G6B953|G6B953_CLODI tr|D5S3H0|D5S3H0_CLODI tr|C9YHL0|C9YHL0_CLODR tr|C9XIH4|C9XIH4_CLODC tr|C8WTX5|C8WTX5_ALIAD tr|F8ILH4|F8ILH4_ALIAT tr|I4A4K3|I4A4K3_9FIRM
Elongation factor Tu	N/A	Proteobacteria	J	Translation	tr|H8KYJ6|H8KYJ6_FRAAD tr|H8GQ43|H8GQ43_METAL tr|E2T440|E2T440_9RALS tr|D6CNA1|D6CNA1_THIS3 tr|D5X012|D5X012_THIK1 tr|D5WYP3|D5WYP3_THIK1 tr|C6BFX5|C6BFX5_RALP1 tr|B2UF74|B2UF74_RALPJ tr|E6W252|E6W252_DESIS tr|Q1JXE6|Q1JXE6_DESAC
Elongation factor Tu	N/A	Bacteria	J	Translation	tr|H9ZPK0|H9ZPK0_THETH tr|I3CIM5|I3CIM5_9GAMM tr|H7GHV7|H7GHV7_9DEIN tr|H7GDF5|H7GDF5_9DEIN tr|F6DHX1|F6DHX1_THETG tr|E8PJW4|E8PJW4_THESS tr|B7A553|B7A553_THEAQ tr|E4U7Y5|E4U7Y5_OCEP5 tr|C3XKX3|C3XKX3_9HELI tr|C5ZW10|C5ZW10_9HELI
Elongation factor Tu	Flavobacteriia	Flavobacterium sp.	J	Translation	tr|C0BJ89|C0BJ89_9BACT tr|J2J7C5|J2J7C5_9FLAO tr|J1KRQ5|J1KRQ5_9FLAO tr|I0WGY5|I0WGY5_9FLAO tr|H8XVW7|H8XVW7_FLAIG tr|H7FR84|H7FR84_9FLAO tr|H6RF70|H6RF70_9BACT tr|G8X5Q1|G8X5Q1_FLACA tr|G2Z6P9|G2Z6P9_FLABF tr|A3J4V6|A3J4V6_9FLAO
Elongation factor Tu	N/A	Eukaryota/Bacteria	J	Translation	tr|D1W7A3|D1W7A3_9BACT tr|H1DL31|H1DL31_9PORP tr|F2I1J9|F2I1J9_PELSM tr|C9LEI8|C9LEI8_9BACT tr|A3UDB2|A3UDB2_9RHOB tr|Q8W2C4|Q8W2C4_ORYSA tr|Q851Y8|Q851Y8_ORYSJ tr|K4A9U9|K4A9U9_SETIT tr|J9Z198|J9Z198_9PROT tr|J3LUT2|J3LUT2_ORYBR
Elongation factor Tu	N/A	Bacteroidetes	J	Translation	tr|H1Q3Q2|H1Q3Q2_9BACT tr|D1W7A3|D1W7A3_9BACT tr|E0NVV0|E0NVV0_9BACT tr|G9S4A7|G9S4A7_9PORP tr|G5GE45|G5GE45_9BACT tr|G5SWW9|G5SWW9_9BACT tr|F3Y3D8|F3Y3D8_9FLAO tr|F3QW14|F3QW14_9BACT tr|J5I188|J5I188_9BACT tr|E7RQC2|E7RQC2_9BACT
Translation elongation factor TU	Clostridia	Clostridium sp.	J	Translation	tr|K6TX06|K6TX06_9CLOT tr|I4A4K3|I4A4K3_9FIRM tr|H7CZB3|H7CZB3_CLOPF tr|H1CXB1|H1CXB1_CLOPF tr|C5UTM6|C5UTM6_CLOBO tr|C4IF57|C4IF57_CLOBU tr|B2UY95|B2UY95_CLOBA tr|B2TIG1|B2TIG1_CLOBB tr|B1RTR2|B1RTR2_CLOPF tr|B1RKU2|B1RKU2_CLOPF
Endoribonuclease L-PSP	N/A	Proteobacteria	J	Translation initiation inhibitor	tr|J7U4Q8|J7U4Q8_PSEME tr|I7K7W9|I7K7W9_PSEPS tr|I4N7A4|I4N7A4_9PSED tr|F4DQZ7|F4DQZ7_PSEMN tr|A4Y0M2|A4Y0M2_PSEMY tr|E1VGC5|E1VGC5_9GAMM tr|Q88BE5|Q88BE5_PSESM tr|Q82TN3|Q82TN3_NITEU tr|Q606J2|Q606J2_METCA tr|Q4ZZZ1|Q4ZZZ1_PSEU2
MvaT	Gammaproteobacteria	Pseudomonas sp.	K	DNA binding, transcriptional regulator	tr|Q9HW86|Q9HW86_PSEAE tr|Q02HC6|Q02HC6_PSEAB tr|K1D4F0|K1D4F0_PSEAI tr|K1CA80|K1CA80_PSEAI tr|K1BT13|K1BT13_PSEAI tr|K1BF29|K1BF29_PSEAI tr|K0XML4|K0XML4_PSEAI tr|J7DBJ5|J7DBJ5_PSEAI tr|I6T1S0|I6T1S0_PSEAI tr|I1AMR9|I1AMR9_PSEAI
OmpA family protein	Bacteroidia	Prevotella sp.	M	Porin	tr|F9D2E3|F9D2E3_9BACT tr|J5I596|J5I596_9BACT tr|E6K664|E6K664_9BACT tr|D3HWP6|D3HWP6_9BACT tr|I4Z8W7|I4Z8W7_9BACT tr|H1HIY7|H1HIY7_9BACT tr|G1W9M8|G1W9M8_9BACT tr|F8N889|F8N889_9BACT tr|E6MSV4|E6MSV4_9BACT tr|E1GWN2|E1GWN2_9BACT
OmpA-like immunogenic lipoprotein PG3	Bacteroidia	Prevotella sp.	M	Membrane protein	tr|D1PYU4|D1PYU4_9BACT tr|J5I8W2|J5I8W2_9BACT tr|H1HQ93|H1HQ93_9BACT tr|F9D4Z7|F9D4Z7_9BACT tr|E6MKU8|E6MKU8_9BACT tr|E6K8F1|E6K8F1_9BACT tr|D8DWB4|D8DWB4_PREBR tr|D7N9F1|D7N9F1_9BACT tr|D3IG16|D3IG16_9BACT tr|D3HWC1|D3HWC1_9BACT
SusC/RagA family TonB-linked outer membrane protein	Bacteroidia	Bacteroidales	M	Outer membrane receptor	tr|K6BK04|K6BK04_9PORP tr|I9SRM6|I9SRM6_BACOV tr|I9JGM0|I9JGM0_9BACE tr|I9IAV1|I9IAV1_BACOV tr|F7M2J8|F7M2J8_9BACE tr|F7LI81|F7LI81_BACOV tr|E5CA71|E5CA71_9BACE tr|D7K3C4|D7K3C4_9BACE tr|D7J0C7|D7J0C7_9BACE tr|D6CZN8|D6CZN8_9BACE
SusC/RagA family TonB-linked outer membrane protein	Bacteroidia	Bacteroides sp.	M	Outer membrane receptor	tr|I9U6B3|I9U6B3_BACUN tr|K6BQW7|K6BQW7_9PORP tr|K5ZUG9|K5ZUG9_9PORP tr|J5HYS2|J5HYS2_9BACT tr|I9UEM2|I9UEM2_BACUN tr|I9PLR2|I9PLR2_9BACE tr|I9EXB2|I9EXB2_9BACE tr|I8Z5E7|I8Z5E7_BACUN tr|I8VJA2|I8VJA2_9BACE tr|E6K588|E6K588_9BACT
SusC/RagA family TonB-linked outer membrane protein	N/A	Bacteroidetes	M	Outer membrane receptor	tr|K5ZUE6|K5ZUE6_9PORP tr|D1K7H3|D1K7H3_9BACE tr|C3RDS2|C3RDS2_9BACE tr|C2G2K1|C2G2K1_9SPHI tr|A6EJL1|A6EJL1_9SPHI tr|I9U258|I9U258_BACUN tr|I9TVF0|I9TVF0_BACUN tr|I9QRQ2|I9QRQ2_9BACE tr|H1NM02|H1NM02_9SPHI tr|E2NB01|E2NB01_9BACE
SusC/RagA family TonB-linked outer membrane protein	Bacteroidia	Bacteroidales	M	Outer membrane receptor	tr|K6BK04|K6BK04_9PORP tr|K6AF48|K6AF48_9PORP tr|K6A4Y5|K6A4Y5_9PORP tr|D7IV39|D7IV39_9BACE tr|D0TI98|D0TI98_9BACE tr|C7XDF0|C7XDF0_9PORP tr|A6LEX9|A6LEX9_PARD8 tr|I8YGN7|I8YGN7_BACOV tr|I8Y9U7|I8Y9U7_BACOV tr|F7L9F4|F7L9F4_BACOV
SusC/RagA family TonB-linked outer membrane protein	N/A	Bacteroidetes	M	Outer membrane receptor	tr|I8Z7Z9|I8Z7Z9_BACOV tr|F7M7J6|F7M7J6_9BACE tr|F7L484|F7L484_BACOV tr|E5CB35|E5CB35_9BACE tr|D7J6G0|D7J6G0_9BACE tr|D6CYK3|D6CYK3_9BACE tr|K0X0Y3|K0X0Y3_9PORP tr|I8ZG69|I8ZG69_BACUN tr|I8ZCP2|I8ZCP2_BACUN tr|H8KQG5|H8KQG5_SOLCM
TonB-dependent receptor plug (Precursor)	Bacteroidia	Bacteroides salanitronis	M	Outer membrane receptor	tr|F0R1F6|F0R1F6_BACSH
TonB-linked outer membrane protein, SusC/RagA family	Bacteroidia	Bacteroidales	M	Outer membrane receptor	tr|J4KEE0|J4KEE0_9BACT tr|D1PXQ2|D1PXQ2_9BACT tr|E6K4M7|E6K4M7_9BACT tr|D3HX37|D3HX37_9BACT tr|K6BQW7|K6BQW7_9PORP tr|K5ZUG9|K5ZUG9_9PORP tr|J5HYS2|J5HYS2_9BACT tr|I9UEM2|I9UEM2_BACUN tr|I9PLR2|I9PLR2_9BACE tr|I9EXB2|I9EXB2_9BACE
TonB-linked outer membrane protein, SusC/RagA family	Bacteroidia	Bacteroidales	M	Outer membrane receptor	tr|J4KEE0|J4KEE0_9BACT tr|E6K4M7|E6K4M7_9BACT tr|D3HX37|D3HX37_9BACT tr|K5ZUG9|K5ZUG9_9PORP tr|K6BQW7|K6BQW7_9PORP tr|J5HYS2|J5HYS2_9BACT tr|I9UEM2|I9UEM2_BACUN tr|I9PLR2|I9PLR2_9BACE tr|I9EXB2|I9EXB2_9BACE tr|I8Z5E7|I8Z5E7_BACUN
60 kDa chaperonin	Clostridia	Clostridium sp.	O	Chaperone	tr|H2JI55|H2JI55_9CLOT tr|G8M2I8|G8M2I8_CLOCD tr|G2PUU1|G2PUU1_9FIRM tr|E4SEB1|E4SEB1_CALK2 tr|E4S970|E4S970_CALKI tr|E4QD65|E4QD65_CALH1 tr|E4Q4Z6|E4Q4Z6_CALOW tr|D9TG66|D9TG66_CALOO tr|F1TE32|F1TE32_9CLOT tr|Q68H77|Q68H77_9CLOT
60 kDa chaperonin	N/A	Firmicutes	O	Chaperone	tr|D9S0D3|D9S0D3_THEOJ tr|I7J6J6|I7J6J6_9CLOT tr|I0JI25|I0JI25_HALH3 tr|G2RML5|G2RML5_BACME tr|F5SIS9|F5SIS9_9BACL tr|D5DWV7|D5DWV7_BACMQ tr|D5DA06|D5DA06_BACMD tr|A6YQS1|A6YQS1_BACME tr|F4LUM5|F4LUM5_TEPAE tr|Q68H43|Q68H43_EUBR3
60 kDa chaperonin	Clostridia	Clostridiales	O	Chaperone	tr|E5VGV1|E5VGV1_9FIRM tr|Q2KT35|Q2KT35_RUMAL tr|G1WPB2|G1WPB2_9FIRM tr|B0G3S4|B0G3S4_9FIRM tr|D4MZ52|D4MZ52_9FIRM tr|B0NYL5|B0NYL5_9CLOT tr|Q6Y2F5|Q6Y2F5_RUMFL tr|Q2KT42|Q2KT42_RUMFL tr|Q2KT45|Q2KT45_RUMFL tr|F7KR35|F7KR35_9FIRM
60 kDa chaperonin	Betaproteobacteria	Comamonadaceae	O	Chaperone	tr|F4G724|F4G724_ALIDK tr|E8TZN6|E8TZN6_ALIDB tr|K0HUX8|K0HUX8_9BURK tr|F0Q9M9|F0Q9M9_ACIAP
60 kDa chaperonin	Clostridia	Thermoanaerobacterium sp.	O	Chaperone	tr|I3VYJ0|I3VYJ0_THESW tr|F6BIE4|F6BIE4_THEXL tr|D9TRK9|D9TRK9_THETC
60 kDa chaperonin (Fragment)	N/A	Bacteria	O	Chaperone	tr|Q8KHR5|Q8KHR5_9BACT tr|C4N9H9|C4N9H9_9BACT tr|C0CQ21|C0CQ21_9FIRM tr|D8FIK6|D8FIK6_9FIRM tr|D1VW05|D1VW05_9FIRM tr|Q8KVL0|Q8KVL0_9BACT tr|Q8KVK7|Q8KVK7_9BACT tr|Q8KUZ6|Q8KUZ6_9BACT tr|Q1L3V8|Q1L3V8_9BACT tr|Q1L3T8|Q1L3T8_9BACT
Chaperone protein DnaK	N/A	Firmicutes	O	Chaperone	tr|Q0AWM3|Q0AWM3_SYNWW tr|I9MA57|I9MA57_9FIRM tr|I9L9W9|I9L9W9_9FIRM tr|I9BD31|I9BD31_9FIRM tr|I8U2X5|I8U2X5_9FIRM tr|I8SWB6|I8SWB6_9FIRM tr|I8S3W2|I8S3W2_9FIRM tr|D7CNX5|D7CNX5_SYNLT tr|D5XAT5|D5XAT5_THEPJ tr|A1HR10|A1HR10_9FIRM
Chaperonin GroEL	N/A	Proteobacteria	O	Chaperone	tr|K4HK72|K4HK72_BARQI tr|G4IN34|G4IN34_9RHIZ tr|F8JEW6|F8JEW6_HYPSM tr|D8JSP8|D8JSP8_HYPDA tr|K0E270|K0E270_9BURK tr|I6A8P7|I6A8P7_BURTH tr|I2MGV2|I2MGV2_BURPE tr|I2M3J9|I2M3J9_BURPE tr|I2L2Z9|I2L2Z9_BURPE tr|I2L0M7|I2L0M7_BURPE
Nitrogen regulatory protein P-II	N/A	Proteobacteria	O	Nitrogen regulatory protein	tr|I4MJM7|I4MJM7_9BURK tr|O54449|O54449_AZOVI tr|C1DJ64|C1DJ64_AZOVD tr|Q47K19|Q47K19_DECAR tr|I9CF31|I9CF31_9RHIZ tr|I0HKQ9|I0HKQ9_RUBGI tr|H1KJK9|H1KJK9_METEX tr|H0Q0A1|H0Q0A1_9RHOO tr|C7CLH8|C7CLH8_METED tr|C5AQR2|C5AQR2_METEA
Iron-containing superoxide dismutase (Fragment)	Gammaproteobacteria	Edwardsiella sp.	P	Oxidative stress	tr|Q9S1C4|Q9S1C4_EDWTA tr|Q9S1C3|Q9S1C3_EDWTA tr|Q9S0X2|Q9S0X2_EDWIC tr|Q9RB34|Q9RB34_9ENTR tr|Q0PD80|Q0PD80_EDWTA tr|Q0PD77|Q0PD77_EDWTA tr|Q0PD76|Q0PD76_EDWTA tr|Q0PD75|Q0PD75_EDWTA tr|E0T7E0|E0T7E0_EDWTF tr|D0Z7U6|D0Z7U6_EDWTE
Superoxide dismutase	Gammaproteobacteria	Pseudomonadaceae	P	Oxidative stress	tr|Q9ZGN1|Q9ZGN1_AZOVI tr|C1DS51|C1DS51_AZOVD tr|Q02H75|Q02H75_PSEAB tr|K1D4I4|K1D4I4_PSEAI tr|K1CIZ2|K1CIZ2_PSEAI tr|K1CAB1|K1CAB1_PSEAI tr|K1BSY9|K1BSY9_PSEAI tr|K1BHR4|K1BHR4_PSEAI tr|K0XNQ4|K0XNQ4_PSEAI tr|J6YZ49|J6YZ49_PSEAI
Iron-sulfur flavoprotein	Methanomicrobia	Methanosarcina barkeri	R,O	Oxidoreductase activity	tr|Q46CQ3|Q46CQ3_METBF
Outer membrane insertion signal	Negativicutes	Megasphaera elsdenii	T,M	Phage insertion domain	tr|G0VQK3|G0VQK3_MEGEL tr|G0VLV3|G0VLV3_MEGEL
Outer membrane insertion signal	Negativicutes	Megasphaera elsdenii	T,M	Phage insertion domain	tr|G0VLV1|G0VLV1_MEGEL
Outer membrane insertion signal	Negativicutes	Megasphaera elsdenii	T,M	Phage insertion domain	tr|G0VQK3|G0VQK3_MEGEL tr|G0VLV3|G0VLV3_MEGEL
Outer membrane insertion signal	Negativicutes	Megasphaera elsdenii	T,M	Phage insertion domain	tr|G0VLV1|G0VLV1_MEGEL
Outer membrane protein	Negativicutes	Megasphaera elsdenii	T,M	Outer membrane protein	tr|G0VNW3|G0VNW3_MEGEL
Transporter, MotA/TolQ/ExbB proton channel family protein	N/A	Bacteria	U	Protein transporter activity	tr|J9GCI0|J9GCI0_9ZZZZ tr|I9QUH0|I9QUH0_9BACE tr|I9Q981|I9Q981_9BACE tr|I8VSS9|I8VSS9_9BACE tr|D1K912|D1K912_9BACE tr|C3REK9|C3REK9_9BACE tr|C3Q5R0|C3Q5R0_9BACE tr|B6W0R2|B6W0R2_9BACE tr|K1TJ66|K1TJ66_9ZZZZ tr|I9UG36|I9UG36_BACVU
Putative uncharacterized protein	Negativicutes	Megasphaera elsdenii	Not assigned	Unknown	tr|G0VNB0|G0VNB0_MEGEL
Putative uncharacterized protein	Bacteroidia	Odoribacter splanchnicus	Not assigned	Unknown	tr|F9Z6D8|F9Z6D8_ODOSD
Putative uncharacterized protein	Negativicutes	Megasphaera elsdenii	Not assigned	Unknown	tr|G0VLV3|G0VLV3_MEGEL tr|G0VQK3|G0VQK3_MEGEL
Putative uncharacterized protein	Negativicutes	Megasphaera elsdenii	Not assigned	Unknown	tr|G0VNB0|G0VNB0_MEGEL
Putative uncharacterized protein	N/A	Bacteria	Not assigned	Unknown	tr|G9RVF5|G9RVF5_9FIRM tr|F4XDP9|F4XDP9_9FIRM tr|H3K982|H3K982_9FIRM tr|G9WVJ3|G9WVJ3_9FIRM tr|F6CQ61|F6CQ61_DESK7 tr|F5T7K1|F5T7K1_9FIRM tr|F3QGW4|F3QGW4_9BURK tr|D9Y3F9|D9Y3F9_9BURK tr|D4CJ35|D4CJ35_9FIRM tr|C2L1G7|C2L1G7_9FIRM
Putative uncharacterized protein	Methanomicrobia	Methanosarcina barkeri	Not assigned	Unknown	tr|Q46C21|Q46C21_METBF
Putative uncharacterized protein	Methanomicrobia	Methanosarcina sp.	Not assigned	Unknown	tr|Q46EI8|Q46EI8_METBF tr|Q46CG3|Q46CG3_METBF
Putative uncharacterized protein	Bacteroidia	Bacteroides sp.	Not assigned	Unknown	tr|F7LI81|F7LI81_BACOV tr|E5CA71|E5CA71_9BACE tr|I9SRM6|I9SRM6_BACOV tr|I9JGM0|I9JGM0_9BACE tr|I9IAV1|I9IAV1_BACOV tr|F7M2J8|F7M2J8_9BACE tr|D7K3C4|D7K3C4_9BACE tr|D7J0C7|D7J0C7_9BACE tr|D6CZN8|D6CZN8_9BACE tr|D4WTJ2|D4WTJ2_BACOV
Putative uncharacterized protein	Negativicutes	Megasphaera elsdenii	Not assigned	Unknown	tr|G0VLV3|G0VLV3_MEGEL tr|G0VQK3|G0VQK3_MEGEL tr|G0VMK0|G0VMK0_MEGEL
Putative uncharacterized protein	Methanomicrobia	Methanosarcina barkeri	Not assigned	Unknown	tr|Q467P4|Q467P4_METBF
Putative uncharacterized protein	Methanomicrobia	Methanosarcina barkeri	Not assigned	Unknown	tr|Q46C21|Q46C21_METBF
Putative uncharacterized protein	Methanomicrobia	Methanosarcina barkeri	Not assigned	Unknown	tr|Q46EI8|Q46EI8_METBF tr|Q46CG1|Q46CG1_METBF tr|Q46CG3|Q46CG3_METBF
Putative uncharacterized protein	Methanomicrobia	Methanosarcina sp.	Not assigned	Unknown	tr|Q8TUK8|Q8TUK8_METAC tr|Q8PX65|Q8PX65_METMA tr|Q46DP7|Q46DP7_METBF tr|Q8TUK7|Q8TUK7_METAC tr|Q46DP6|Q46DP6_METBF tr|Q8PX64|Q8PX64_METMA tr|H8I783|H8I783_METCZ tr|E3GWN0|E3GWN0_METFV tr|D1YXF2|D1YXF2_METPS
Uncharacterized protein	Gammaproteobacteria	Pseudomonas sp.	Not assigned	Unknown	tr|I4JQQ8|I4JQQ8_PSEST tr|C1DJ64|C1DJ64_AZOVD tr|Q9HTR6|Q9HTR6_PSEAE tr|Q88CE7|Q88CE7_PSEPK tr|Q88B16|Q88B16_PSESM tr|Q7BBU1|Q7BBU1_PSEST tr|Q500A9|Q500A9_PSEU2 tr|Q4K3V5|Q4K3V5_PSEF5 tr|Q48C09|Q48C09_PSE14 tr|Q3K4R1|Q3K4R1_PSEPF
*COG Legend
[C] Energy production & conversion
[E] Amino acid transport & metabolism
[F] Nucleotide transport & metabolism
[G] Carbohydrate transport & metabolism
[H] Coenzyme transport & metabolism
[I] Lipid transport & metabolism
[J] Translation
[K] Transcription
[L] Replication, recombination & repair
[M] Cell wall/membrane/envelope biogenesis
[N] Cell motility
[O] Post-translational modification, protein turnover, chaperones
[P] Inorganic ion transport & metabolism
[Q] Secondary metabolites biosynthesis, transport & metabolism
[R] General function, prediction only
[T] Signal transduction mechanisms
[U] Intracellular trafficking, secretion & vesicular transport

## Sheet: R3L_Prot
Name	Class	Lowest Common Ancestor	COG Category*	Predicted Function	Accession Numbers
2-methylcitrate synthase	Gammaproteobacteria	Pseudomonas sp.	C	Propionate degradation to pyruvate	tr|I7K257|I7K257_PSEPS tr|F6AET0|F6AET0_PSEF1 tr|F4DWH2|F4DWH2_PSEMN tr|A4XU25|A4XU25_PSEMY
2-methylisocitrate lyase	N/A	Proteobacteria	C	Propionate degradation to pyruvate	tr|I8I2G9|I8I2G9_9GAMM tr|I7K257|I7K257_PSEPS tr|F6AET0|F6AET0_PSEF1 tr|F4DWH2|F4DWH2_PSEMN tr|A4XU25|A4XU25_PSEMY tr|G3LH20|G3LH20_9PSED tr|J7VVK2|J7VVK2_STEMA tr|J7UR10|J7UR10_PSEME tr|I0KRL1|I0KRL1_STEMA tr|G0JZI6|G0JZI6_STEMA
ATP synthase beta subunit (Fragment)	N/A	Proteobacteria	C	Oxidative phosphorylation complex 5	tr|Q6JVT8|Q6JVT8_PASTR tr|K6Z1S0|K6Z1S0_9ALTE tr|J8YER2|J8YER2_NEIME tr|J8Y8F2|J8Y8F2_NEIME tr|J8XZW9|J8XZW9_NEIME tr|J8XRD4|J8XRD4_NEIME tr|J8XQ41|J8XQ41_NEIME tr|J8XGB2|J8XGB2_NEIME tr|J8XE25|J8XE25_NEIME tr|J8XE21|J8XE21_NEIME
ATP synthase subunit alpha	Gammaproteobacteria	Gammaproteobacteria	C	Oxidative phosphorylation complex 5	tr|I4W2L1|I4W2L1_9GAMM tr|I4VLS8|I4VLS8_9GAMM tr|F5SQ19|F5SQ19_9GAMM tr|F1XDW3|F1XDW3_MORCA tr|F1XA41|F1XA41_MORCA tr|F1X5H3|F1X5H3_MORCA tr|F1WYX6|F1WYX6_MORCA tr|F1WRS3|F1WRS3_MORCA tr|F1WMT4|F1WMT4_MORCA tr|F1WI41|F1WI41_MORCA
ATP synthase subunit alpha	Gammaproteobacteria	Pseudomonadaceae	C	Oxidative phosphorylation complex 5	tr|C1DND5|C1DND5_AZOVD tr|K6BT06|K6BT06_PSEST tr|K5YJH0|K5YJH0_9PSED tr|K1DP40|K1DP40_PSEAI tr|K1CI02|K1CI02_PSEAI tr|K1C4F6|K1C4F6_PSEAI tr|K1BZ37|K1BZ37_PSEAI tr|K1BEW3|K1BEW3_PSEAI tr|K0Y8Q0|K0Y8Q0_PSEAI tr|J7UTI3|J7UTI3_STEMA
ATP synthase subunit alpha	N/A	Eukaryota/Bacteria	C	Oxidative phosphorylation complex 5	tr|I4MJP3|I4MJP3_9BURK tr|I3YC10|I3YC10_THIV6 tr|G4E7J5|G4E7J5_9GAMM tr|G2E7A1|G2E7A1_9GAMM tr|F9ZDG3|F9ZDG3_9PROT tr|F8GH92|F8GH92_NITSI tr|D9SEN2|D9SEN2_GALCS tr|F0Q4J2|F0Q4J2_ACIAP tr|C5T5Y4|C5T5Y4_ACIDE tr|B8AR75|B8AR75_ORYSI
ATP synthase subunit beta	N/A	Proteobacteria	C	Oxidative phosphorylation complex 5	tr|F5RFY0|F5RFY0_9RHOO tr|E7RZD8|E7RZD8_9BURK tr|Q8VPZ5|Q8VPZ5_AZOPA tr|Q8VMT3|Q8VMT3_PSEAI tr|Q8VMT2|Q8VMT2_PSEAA tr|Q8VMT1|Q8VMT1_9PSED tr|Q8VMT0|Q8VMT0_9PSED tr|Q8VMS9|Q8VMS9_PSECL tr|Q8VMS8|Q8VMS8_PSECI tr|Q8VMS1|Q8VMS1_9PSED
ATP synthase subunit beta	Clostridia	Clostridium sp.	C	Oxidative phosphorylation complex 5	tr|H2JGZ8|H2JGZ8_9CLOT tr|F1TDP8|F1TDP8_9CLOT
ATP synthase subunit beta	Betaproteobacteria	Betaproteobacteria	C	Oxidative phosphorylation complex 5	tr|F5RFY0|F5RFY0_9RHOO tr|E7RZD8|E7RZD8_9BURK tr|H5WVB0|H5WVB0_9BURK tr|I3U901|I3U901_9BURK tr|F9ZDG5|F9ZDG5_9PROT tr|F8GH94|F8GH94_NITSI tr|D7DPM2|D7DPM2_METS0 tr|D6CMX0|D6CMX0_THIS3 tr|D5X6U8|D5X6U8_THIK1 tr|C7RQI1|C7RQI1_ACCPU
ATP synthase subunit beta	N/A	Firmicutes	C	Oxidative phosphorylation complex 5	tr|H2JGZ8|H2JGZ8_9CLOT tr|F1TDP8|F1TDP8_9CLOT tr|F7NIU1|F7NIU1_9FIRM tr|F2BWH1|F2BWH1_9FIRM tr|E4L718|E4L718_9FIRM tr|C9LP07|C9LP07_9FIRM tr|F9MQN6|F9MQN6_9FIRM tr|E2ZDI5|E2ZDI5_9FIRM tr|A1HRD4|A1HRD4_9FIRM tr|K1Z1E3|K1Z1E3_9BACT
F0F1 ATP synthase subunit beta	Gammaproteobacteria	Pseudomonas sp.	C	Oxidative phosphorylation complex 5	tr|K1D231|K1D231_PSEAI tr|K1CE26|K1CE26_PSEAI tr|K1C5R4|K1C5R4_PSEAI tr|K1BXD9|K1BXD9_PSEAI tr|K1BS02|K1BS02_PSEAI tr|K0XMS4|K0XMS4_PSEAI tr|J6LZU2|J6LZU2_PSEAI tr|I6T1A8|I6T1A8_PSEAI tr|I1A7V5|I1A7V5_PSEAI tr|H3TEB5|H3TEB5_PSEAE
ATPase component of ABC-type sugar transporter	N/A	Bacteria	C	Energy production for carbohydrate transport	tr|J2WCF3|J2WCF3_9RHIZ tr|K2PGU2|K2PGU2_9THEM tr|H9UAK9|H9UAK9_FERPD tr|B7IDB0|B7IDB0_THEAB tr|A7HJE7|A7HJE7_FERNB tr|A6LM65|A6LM65_THEM4 tr|I0JK71|I0JK71_HALH3 tr|E1V8V6|E1V8V6_HALED tr|B9JLM2|B9JLM2_AGRRK tr|Q98LW3|Q98LW3_RHILO
ATPase component of ABC-type sugar transporter	Clostridia	Clostridium sp.	C	Energy production for carbohydrate transport	tr|H2JAZ1|H2JAZ1_9CLOT
ATPase component of ABC-type sugar transporter	N/A	Bacteria	C	Energy production for carbohydrate transport	tr|J2WCF3|J2WCF3_9RHIZ tr|H4F779|H4F779_9RHIZ tr|B9JZC9|B9JZC9_AGRVS tr|I0JK71|I0JK71_HALH3 tr|E1V8V6|E1V8V6_HALED tr|B9JLM2|B9JLM2_AGRRK tr|Q98LW3|Q98LW3_RHILO tr|G6YHR1|G6YHR1_9RHIZ tr|G4JT31|G4JT31_9RHIZ tr|F7Y5Y0|F7Y5Y0_MESOW
AtpD beta synthase chain (Fragment)	N/A	Proteobacteria	C	Oxidative phosphorylation complex 5	tr|Q8VPZ5|Q8VPZ5_AZOPA tr|Q6JVT8|Q6JVT8_PASTR tr|K6Z1S0|K6Z1S0_9ALTE tr|J8YER2|J8YER2_NEIME tr|J8Y8F2|J8Y8F2_NEIME tr|J8XZW9|J8XZW9_NEIME tr|J8XRD4|J8XRD4_NEIME tr|J8XQ41|J8XQ41_NEIME tr|J8XGB2|J8XGB2_NEIME tr|J8XE25|J8XE25_NEIME
Bifunctional aconitate hydratase 2/2-methylisocitrate dehydratase	N/A	Proteobacteria	C	Propionate degradation to pyruvate	tr|K6CWL6|K6CWL6_PSEST tr|I4CTE4|I4CTE4_PSEST tr|H7EYF0|H7EYF0_PSEST tr|F8HA17|F8HA17_PSEUT tr|F2N0D1|F2N0D1_PSEU6 tr|A4VL66|A4VL66_PSEU5 tr|Q87LW3|Q87LW3_VIBPA tr|Q2C3I7|Q2C3I7_9GAMM tr|Q1ZNJ2|Q1ZNJ2_PHOAS tr|F3RNL3|F3RNL3_VIBPH
Bifunctional aconitate hydratase 2/2-methylisocitrate dehydratase	Gammaproteobacteria	Pseudomonas sp.	C	Propionate degradation to pyruvate	tr|K6CWL6|K6CWL6_PSEST tr|I4CTE4|I4CTE4_PSEST tr|H7EYF0|H7EYF0_PSEST tr|F8HA17|F8HA17_PSEUT tr|F2N0D1|F2N0D1_PSEU6 tr|A4VL66|A4VL66_PSEU5 tr|Q02KS8|Q02KS8_PSEAB tr|K1E1U1|K1E1U1_PSEAI tr|K1D5U9|K1D5U9_PSEAI tr|K1D0A3|K1D0A3_PSEAI
Succinate dehydrogenase flavoprotein subunit	Bacteroidia	Bacteroides sp.	C	TCA cycle	tr|F3PU05|F3PU05_9BACE tr|B0NS31|B0NS31_BACSE tr|Q8A3A0|Q8A3A0_BACTN tr|K5CC89|K5CC89_9BACE tr|J9GKG1|J9GKG1_9ZZZZ tr|I9TRT1|I9TRT1_BACOV tr|I9Q1K6|I9Q1K6_9BACE tr|I9PNR9|I9PNR9_9BACE tr|I9IQF7|I9IQF7_BACUN tr|I9HCB5|I9HCB5_BACOV
Succinate dehydrogenase or fumarate reductase	Bacteroidia	Bacteroides sp.	C	TCA cycle	tr|E5V6Z9|E5V6Z9_9BACE tr|A7V970|A7V970_BACUN tr|J9G6I2|J9G6I2_9ZZZZ tr|I9IQF7|I9IQF7_BACUN tr|I8ZPC1|I8ZPC1_BACUN tr|F3PU05|F3PU05_9BACE tr|E6SP09|E6SP09_BACT6 tr|D2EXD6|D2EXD6_9BACE tr|B0NS31|B0NS31_BACSE tr|F3PJ16|F3PJ16_9BACE
Electron transfer flavoprotein subunit alpha	Negativicutes	Megasphaera elsdenii	C	Electron transfer activity	tr|G0VLZ5|G0VLZ5_MEGEL
Electron transfer flavoprotein subunit alpha	Negativicutes	Megasphaera elsdenii	C	Electron transfer activity	tr|G0VLZ5|G0VLZ5_MEGEL
Electron transfer flavoprotein subunit beta	Negativicutes	Megasphaera elsdenii	C	Electron transfer activity	tr|G0VLZ6|G0VLZ6_MEGEL
Electron transfer flavoprotein subunit beta	Negativicutes	Megasphaera elsdenii	C	Electron transfer activity	tr|G0VLZ6|G0VLZ6_MEGEL
Lactaldehyde dehydrogenase	Bacteroidia	Dysgonomonas gadei	C	Lactate biosynthesis	tr|F5J0U6|F5J0U6_9PORP
Putative K(+)-stimulated pyrophosphate-energized sodium pump	N/A	Bacteria	C	Proton transport	tr|I9SFC8|I9SFC8_9BACE tr|E6SW04|E6SW04_BACT6 tr|K0JF35|K0JF35_BRAPL tr|J9TS86|J9TS86_BRAPL tr|G0EJD4|G0EJD4_BRAIP tr|D8ICI9|D8ICI9_BRAP9 tr|D5UB35|D5UB35_BRAM5 tr|C0R142|C0R142_BRAHW tr|Q64ZN8|Q64ZN8_BACFR tr|Q5LIL5|Q5LIL5_BACFN
Pyruvate-flavodoxin oxidoreductase	N/A	Bacteria	C	Electron transport	tr|D6E402|D6E402_9FIRM tr|D4KVS3|D4KVS3_9FIRM tr|D4KQ16|D4KQ16_9FIRM tr|D4JIX0|D4JIX0_9FIRM tr|C7GD83|C7GD83_9FIRM tr|C4Z8Z5|C4Z8Z5_EUBR3 tr|C0FZE8|C0FZE8_9FIRM tr|E6K794|E6K794_9BACT tr|D3HVX7|D3HVX7_9BACT tr|I4ZAL7|I4ZAL7_9BACT
Pyruvate-flavodoxin oxidoreductase	N/A	Firmicutes	C	Electron transport	tr|D1PZ29|D1PZ29_9BACT tr|F8N945|F8N945_9BACT tr|D4KVS3|D4KVS3_9FIRM tr|D4KQ16|D4KQ16_9FIRM tr|D4JIX0|D4JIX0_9FIRM tr|C7GD83|C7GD83_9FIRM tr|C4Z8Z5|C4Z8Z5_EUBR3 tr|C0FZE8|C0FZE8_9FIRM tr|D2RIJ0|D2RIJ0_ACIFV tr|Q9X716|Q9X716_CLOPA
Pyruvate-flavodoxin oxidoreductase	Bacteroidia	Prevotella oris	C	Electron transport	tr|D7NAX0|D7NAX0_9BACT tr|D1QMS4|D1QMS4_9BACT tr|G6AVL3|G6AVL3_9BACT
Pyruvate-flavodoxin oxidoreductase	Negativicutes	Megasphaera elsdenii	C	Electron transport	tr|G0VLR3|G0VLR3_MEGEL
Pyruvate-flavodoxin oxidoreductase	Bacteroidia	Prevotella sp.	C	Electron transport	tr|D7NAX0|D7NAX0_9BACT tr|D1QMS4|D1QMS4_9BACT tr|J4KCT4|J4KCT4_9BACT tr|E6K794|E6K794_9BACT tr|D3HVX7|D3HVX7_9BACT tr|D1PZ29|D1PZ29_9BACT tr|G6AVL3|G6AVL3_9BACT tr|I4ZAL7|I4ZAL7_9BACT tr|I0T9J0|I0T9J0_9BACT tr|G6AGG3|G6AGG3_9BACT
Pyruvate-flavodoxin oxidoreductase	Negativicutes	Megasphaera elsdenii	C	Electron transport	tr|G0VLR3|G0VLR3_MEGEL
Rubredoxin	Negativicutes	Megasphaera elsdenii	C	Oxidative stress	tr|G0VL82|G0VL82_MEGEL
Rubredoxin/rubrerythrin	N/A	Bacteria	C	Oxidative stress	tr|J9DCF9|J9DCF9_9ZZZZ tr|J9FE34|J9FE34_9ZZZZ
Rubredoxin/rubrerythrin	N/A	Bacteria	C	Oxidative stress	tr|J9DCF9|J9DCF9_9ZZZZ tr|J9FE34|J9FE34_9ZZZZ tr|Q8AB94|Q8AB94_BACTN tr|Q64RF8|Q64RF8_BACFR tr|Q5LB09|Q5LB09_BACFN tr|K1H578|K1H578_BACFG tr|K1G208|K1G208_BACFG tr|K1FHB4|K1FHB4_BACFG tr|I9VNF7|I9VNF7_BACFG tr|I9V6Z6|I9V6Z6_BACFG
Rubrerythrin	Clostridia	Clostridium sp.	C	Oxidative stress	tr|D6DJF5|D6DJF5_CLOSC tr|D4CFJ1|D4CFJ1_9CLOT tr|G5FG99|G5FG99_9CLOT tr|E9SKW0|E9SKW0_CLOSY tr|E7GLT1|E7GLT1_CLOSY
Rubrerythrin	Clostridia	Clostridium sp.	C	Oxidative stress	tr|D6DJF5|D6DJF5_CLOSC tr|D4CFJ1|D4CFJ1_9CLOT
Argininosuccinate synthase	Bacteroidia	Bacteroidales	E	Arginine biosynthesis, fumarate production	tr|Q8A1A6|Q8A1A6_BACTN tr|Q64YZ4|Q64YZ4_BACFR tr|Q5LHZ0|Q5LHZ0_BACFN tr|K6B9L5|K6B9L5_9PORP tr|K6A003|K6A003_9PORP tr|K5ZU05|K5ZU05_9PORP tr|K5ZF81|K5ZF81_9PORP tr|K5DC84|K5DC84_9BACE tr|K1TCE5|K1TCE5_9ZZZZ tr|K1GSK0|K1GSK0_BACFG
Aspartate-semialdehyde dehydrogenase	N/A	Bacteroidetes	E	Lysine biosynthesis	tr|G5SM59|G5SM59_9BACT tr|F3Y005|F3Y005_9FLAO tr|F3QW51|F3QW51_9BACT tr|Q64Z83|Q64Z83_BACFR tr|Q5LI75|Q5LI75_BACFN tr|K5CMD4|K5CMD4_9BACE tr|K1GF89|K1GF89_BACFG tr|K1G4S8|K1G4S8_BACFG tr|K1FBU9|K1FBU9_BACFG tr|I9US30|I9US30_9BACE
Glutamate dehydrogenase	Clostridia	Clostridiales	E	Glutamate metabolism	tr|C6LMB6|C6LMB6_9FIRM tr|F7JFV1|F7JFV1_9FIRM tr|F3AQM8|F3AQM8_9FIRM tr|E5XE69|E5XE69_9FIRM tr|A6BKL3|A6BKL3_9FIRM tr|F7K163|F7K163_9FIRM tr|A7AYC2|A7AYC2_RUMGN tr|B5CM20|B5CM20_9FIRM tr|F7KQR7|F7KQR7_9FIRM tr|F7JI95|F7JI95_9FIRM
Glutamate dehydrogenase	Clostridia	Clostridiales	E	Glutamate metabolism	tr|D4LFA8|D4LFA8_RUMC1 tr|F1TGI8|F1TGI8_9CLOT
Glutamate dehydrogenase	Bacteroidia	Bacteroides helcogenes	E	Glutamate metabolism	tr|E6SRN3|E6SRN3_BACT6
Glutamate dehydrogenase	Clostridia	Clostridium sp.	E	Glutamate metabolism	tr|H2JCP0|H2JCP0_9CLOT tr|F1TGI8|F1TGI8_9CLOT
Glutamate dehydrogenase	Bacteroidia	Bacteroides sp.	E	Glutamate metabolism	tr|I8X0Z2|I8X0Z2_9BACE tr|I9QE63|I9QE63_9BACE tr|I9IL09|I9IL09_BACVU tr|I8W714|I8W714_9BACE tr|I8VKD1|I8VKD1_9BACE tr|E5UVJ5|E5UVJ5_9BACE tr|D4VC17|D4VC17_BACVU tr|D1K6L0|D1K6L0_9BACE tr|C6Z9F0|C6Z9F0_9BACE tr|C3RBL6|C3RBL6_9BACE
Glutamate dehydrogenase	Bacteroidia	Bacteroides sp.	E	Glutamate metabolism	tr|I9UJE1|I9UJE1_BACUN tr|I9QE63|I9QE63_9BACE tr|I9IL09|I9IL09_BACVU tr|I8W714|I8W714_9BACE tr|I8VKD1|I8VKD1_9BACE tr|E5UVJ5|E5UVJ5_9BACE tr|D4VC17|D4VC17_BACVU tr|D1K6L0|D1K6L0_9BACE tr|C6Z9F0|C6Z9F0_9BACE tr|C3RBL6|C3RBL6_9BACE
Glutamate dehydrogenase	Epsilonproteobacteria	Sulfurimonas sp.	E	Glutamate metabolism	tr|B6BKM6|B6BKM6_9HELI tr|E0UUS4|E0UUS4_SULAO
Glutamate dehydrogenase	Clostridia	Lachnospiraceae	E	Glutamate metabolism	tr|D4S0B6|D4S0B6_9FIRM tr|C0ETW9|C0ETW9_9FIRM tr|D4J437|D4J437_9FIRM tr|E0RVL3|E0RVL3_BUTPB
Glutamate dehydrogenase	Bacteroidia	Prevotella sp.	E	Glutamate metabolism	tr|D7NA33|D7NA33_9BACT tr|D1QQK2|D1QQK2_9BACT tr|H1HM52|H1HM52_9BACT tr|E6MMM5|E6MMM5_9BACT tr|D3IK01|D3IK01_9BACT tr|C9PVK5|C9PVK5_9BACT tr|F8NAT1|F8NAT1_9BACT
Glutamate dehydrogenase	N/A	Bacteria	E	Glutamate metabolism	tr|E0RVL3|E0RVL3_BUTPB tr|H5XZQ1|H5XZQ1_9FIRM tr|D4S0B6|D4S0B6_9FIRM tr|F4LPE5|F4LPE5_TREBD tr|B1ZVK9|B1ZVK9_OPITP tr|B2UP90|B2UP90_AKKM8
Glutamate dehydrogenase	N/A	Bacteroidetes	E	Glutamate metabolism	tr|F3QQ98|F3QQ98_9BACT tr|G5SLF4|G5SLF4_9BACT tr|F3XT77|F3XT77_9FLAO
Glutamate dehydrogenase	N/A	Bacteria	E	Glutamate metabolism	tr|K0XDA4|K0XDA4_9PORP tr|G2ZBU9|G2ZBU9_LISIP tr|E3ZWI8|E3ZWI8_LISSE tr|E3ZML5|E3ZML5_LISSE tr|E3ZDI0|E3ZDI0_LISIV tr|D3USF6|D3USF6_LISSS tr|Q92E91|Q92E91_LISIN tr|Q8Y9G8|Q8Y9G8_LISMO tr|Q722Z0|Q722Z0_LISMF tr|Q4EVW3|Q4EVW3_LISMN
Glutamate dehydrogenase	Epsilonproteobacteria	Sulfurimonas sp.	E	Glutamate metabolism	tr|B6BKM6|B6BKM6_9HELI tr|E0UUS4|E0UUS4_SULAO
Glutamate dehydrogenase	Clostridia	Clostridiales	E	Glutamate metabolism	tr|D4S0B6|D4S0B6_9FIRM tr|K4L5J8|K4L5J8_9FIRM tr|K4KWX4|K4KWX4_9FIRM tr|D4J437|D4J437_9FIRM tr|C0ETW9|C0ETW9_9FIRM
Glutamate dehydrogenase	Bacteroidia	Bacteroides helcogenes	E	Glutamate metabolism	tr|E6SRN3|E6SRN3_BACT6
Glutamate dehydrogenase	N/A	Bacteroidetes	E	Glutamate metabolism	tr|F3QQ98|F3QQ98_9BACT tr|G5SLF4|G5SLF4_9BACT tr|F3XT77|F3XT77_9FLAO
Glutamate dehydrogenase	N/A	Bacteroidetes	E	Glutamate metabolism	tr|F3QQ98|F3QQ98_9BACT tr|G5SLF4|G5SLF4_9BACT tr|F3XT77|F3XT77_9FLAO
Glutamate dehydrogenase	Bacilli	Listeria sp.	E	Glutamate metabolism	tr|G2ZBU9|G2ZBU9_LISIP tr|E3ZWI8|E3ZWI8_LISSE tr|E3ZML5|E3ZML5_LISSE tr|E3ZDI0|E3ZDI0_LISIV tr|D3USF6|D3USF6_LISSS tr|Q8Y9G8|Q8Y9G8_LISMO tr|Q722Z0|Q722Z0_LISMF tr|Q4EVW3|Q4EVW3_LISMN tr|Q4EID3|Q4EID3_LISMN tr|J7PYA1|J7PYA1_LISMN
Glutamate dehydrogenase	Clostridia	Clostridiales	E	Glutamate metabolism	tr|H2JCP0|H2JCP0_9CLOT tr|F1TGI8|F1TGI8_9CLOT tr|D4LFA8|D4LFA8_RUMC1
Glutamine synthetase, type III	Bacteroidia	Prevotella sp.	E	Nitrogen metabolism	tr|D1PHW4|D1PHW4_9BACT tr|D3I297|D3I297_9BACT tr|C9MNH9|C9MNH9_9BACT tr|J5I0J6|J5I0J6_9BACT tr|I0TDJ2|I0TDJ2_9BACT tr|G6AI30|G6AI30_9BACT tr|F2KX20|F2KX20_PREDF tr|E6MQV3|E6MQV3_9BACT tr|E6K466|E6K466_9BACT tr|D3HXG7|D3HXG7_9BACT
Glutamine synthetase, type III	Bacteroidia	Prevotella sp.	E	Nitrogen metabolism	tr|D1PHW4|D1PHW4_9BACT tr|D9RTC6|D9RTC6_PREMB tr|D3I297|D3I297_9BACT tr|C9MNH9|C9MNH9_9BACT tr|J5I0J6|J5I0J6_9BACT tr|I0TDJ2|I0TDJ2_9BACT tr|G6AI30|G6AI30_9BACT tr|F2KX20|F2KX20_PREDF tr|E6MQV3|E6MQV3_9BACT tr|E6K466|E6K466_9BACT
Hydroxylamine reductase	Negativicutes	Megasphaera elsdenii	E,C	Nitrogen metabolism	tr|G0VN26|G0VN26_MEGEL
Hydroxylamine reductase	N/A	Bacteria	E,C	Nitrogen metabolism	tr|G0VN26|G0VN26_MEGEL tr|H6LIH5|H6LIH5_ACEWD tr|G9YG48|G9YG48_9FIRM tr|F0Z1S2|F0Z1S2_9CLOT tr|F0HKA9|F0HKA9_9ACTN tr|E5X9A5|E5X9A5_9ACTN tr|E2ZA94|E2ZA94_9FIRM tr|D9R510|D9R510_CLOSW tr|D4KUR9|D4KUR9_9FIRM tr|D4KSH5|D4KSH5_9FIRM
Glycine hydroxymethyltransferase	N/A	Bacteria	E	Glycine and serine metabolism	tr|J9FLQ1|J9FLQ1_9ZZZZ tr|G6B1K1|G6B1K1_9BACT tr|G5G932|G5G932_9BACT tr|D5EYF4|D5EYF4_PRER2 tr|K1GDZ8|K1GDZ8_BACFG tr|K1FW81|K1FW81_BACFG tr|K1FVR9|K1FVR9_BACFG tr|J9F4S6|J9F4S6_9ZZZZ tr|I9VLE0|I9VLE0_BACFG tr|I9V5C9|I9V5C9_BACFG
Ketol-acid reductoisomerase	Bacteroidia	Prevotella sp.	E	Isoleucine biosynthesis	tr|D5EXT9|D5EXT9_PRER2 tr|F0R2N3|F0R2N3_BACSH tr|G6AFG1|G6AFG1_9BACT tr|E6MNZ6|E6MNZ6_9BACT tr|J4TSU6|J4TSU6_9BACT tr|H1HQA6|H1HQA6_9BACT tr|E7RP83|E7RP83_9BACT tr|E6K8D6|E6K8D6_9BACT tr|D7NEM7|D7NEM7_9BACT tr|D3HVV5|D3HVV5_9BACT
Ketol-acid reductoisomerase	Bacteroidia	Bacteroides sp.	E	Isoleucine biosynthesis	tr|Q8A612|Q8A612_BACTN tr|Q64PT1|Q64PT1_BACFR tr|Q5L9J3|Q5L9J3_BACFN tr|K1GAM7|K1GAM7_BACFG tr|K1FPH4|K1FPH4_BACFG tr|K1FLI0|K1FLI0_BACFG tr|I9VFB3|I9VFB3_BACFG tr|I9G3A8|I9G3A8_9BACE tr|I9B800|I9B800_BACFG tr|I9AV08|I9AV08_BACFG
Ketol-acid reductoisomerase	Bacteroidia	Prevotella sp.	E	Isoleucine biosynthesis	tr|F9D1E0|F9D1E0_9BACT tr|G6AFG1|G6AFG1_9BACT tr|J4TSU6|J4TSU6_9BACT tr|H1HQA6|H1HQA6_9BACT tr|E7RP83|E7RP83_9BACT tr|E6MNZ6|E6MNZ6_9BACT tr|E6K8D6|E6K8D6_9BACT tr|D7NEM7|D7NEM7_9BACT tr|D5EXT9|D5EXT9_PRER2 tr|D3HVV5|D3HVV5_9BACT
Phosphoserine aminotransferase	Bacteroidia	Porphyromonadaceae	E	Serine metabolism	tr|E4T586|E4T586_PALPW tr|F5IVS6|F5IVS6_9PORP
Phosphoserine aminotransferase	Bacteroidia	Bacteroides sp.	E	Serine metabolism	tr|K5BUS9|K5BUS9_9BACE tr|I9EN63|I9EN63_9BACE tr|I9AH43|I9AH43_9BACE tr|F7M7C7|F7M7C7_9BACE tr|D7JB30|D7JB30_9BACE tr|C9KX50|C9KX50_9BACE tr|A5ZDN1|A5ZDN1_9BACE
Putative 2-hydroxyglutaryl-CoA dehydratase D-component	Negativicutes	Megasphaera elsdenii	E	Glutamate degradation to butyrate/acetate	tr|G0VND9|G0VND9_MEGEL tr|F6LNL4|F6LNL4_MEGEL
Adenylate kinase	N/A	Eukaryota/Bacteria	F	Nucleotide-binding kinase	tr|D7N7H8|D7N7H8_9FIRM tr|Q4ENX3|Q4ENX3_LISMN tr|K1C0Z7|K1C0Z7_YEREN tr|K0EBR8|K0EBR8_ALTMB tr|K0D2N6|K0D2N6_ALTMS tr|K0CUF3|K0CUF3_ALTME tr|J9Y9T2|J9Y9T2_ALTMA tr|J9DEQ7|J9DEQ7_9PROT tr|J8TQX3|J8TQX3_BACAO tr|J8Q3Z0|J8Q3Z0_SACAR
Phosphoribosylaminoimidazole-succinocarboxamide synthase	N/A	Bacteroidetes	F	Purine metabolism	tr|H1DDX8|H1DDX8_9PORP tr|F8WVP5|F8WVP5_9PORP tr|E4T1Q4|E4T1Q4_PALPW tr|F3ZT19|F3ZT19_9BACE tr|K2AR76|K2AR76_9BACT tr|K1YFE4|K1YFE4_9BACT tr|K1TSI8|K1TSI8_9ZZZZ tr|K1SWP4|K1SWP4_9ZZZZ tr|J9H1E2|J9H1E2_9ZZZZ tr|J9G6G9|J9G6G9_9ZZZZ
Ribose-phosphate pyrophosphokinase	Bacteroidia	Bacteroides sp.	F,E	Nucleotide biosynthesis	tr|I9SXY3|I9SXY3_9BACE tr|F3PFP5|F3PFP5_9BACE tr|E5X0Q3|E5X0Q3_9BACE tr|B7AJJ9|B7AJJ9_9BACE tr|B0NP91|B0NP91_BACSE tr|K5BV83|K5BV83_9BACE tr|J9FYP0|J9FYP0_9ZZZZ tr|I9TYS0|I9TYS0_BACVU tr|I9PX12|I9PX12_9BACE tr|I8WUW2|I8WUW2_9BACE
ABC transporter related protein	N/A	Firmicutes	G	Carbohydrate transport	tr|B8I8A3|B8I8A3_CLOCE tr|H2JAZ1|H2JAZ1_9CLOT tr|K4ZR02|K4ZR02_PAEAL tr|I0BA96|I0BA96_9BACL tr|H6NTK5|H6NTK5_9BACL tr|H3SNL7|H3SNL7_9BACL tr|G4EJI2|G4EJI2_9BACL tr|F8FKX0|F8FKX0_PAEMK tr|F5LSA2|F5LSA2_9BACL tr|F1TGT4|F1TGT4_9CLOT
ABC transporter related protein	N/A	Bacteria	G	Carbohydrate transport	tr|G0EIP9|G0EIP9_BRAIP tr|E9SGP0|E9SGP0_RUMAL tr|K1TJ37|K1TJ37_9ZZZZ tr|D5U5C6|D5U5C6_BRAM5 tr|D4MIJ6|D4MIJ6_9FIRM tr|D4JQN9|D4JQN9_9FIRM tr|B0MLG8|B0MLG8_9FIRM
ABC transporter, ATP-binding protein	Clostridia	Clostridiales	G	Carbohydrate transport	tr|A7VSS8|A7VSS8_9CLOT tr|E9SGP0|E9SGP0_RUMAL tr|E6UFE2|E6UFE2_RUMA7
ABC-type transport system ATP-binding protein	N/A	Bacteria	G	Carbohydrate transport	tr|I0JK71|I0JK71_HALH3 tr|J2WCF3|J2WCF3_9RHIZ tr|E1V8V6|E1V8V6_HALED tr|B9JLM2|B9JLM2_AGRRK tr|H2JAZ1|H2JAZ1_9CLOT tr|K4ZR02|K4ZR02_PAEAL tr|I0BA96|I0BA96_9BACL tr|H6NTK5|H6NTK5_9BACL tr|H3SNL7|H3SNL7_9BACL tr|G4EJI2|G4EJI2_9BACL
Starch-binding protein, SusD-like family	Bacteroidia	Prevotella sp.	G	Carbohydrate transport	tr|J4KEE8|J4KEE8_9BACT tr|E6K4M8|E6K4M8_9BACT tr|D3HX38|D3HX38_9BACT
Starch-binding protein, SusD-like family	Bacteroidia	Prevotella sp.	G	Carbohydrate transport	tr|J4KEE8|J4KEE8_9BACT tr|E6K4M8|E6K4M8_9BACT tr|D3HX38|D3HX38_9BACT
Sugar ABC transporter substrate-binding protein (Precursor)	Spirochaetales	Sphaerochaeta globosa	G	Carbohydrate transport	tr|F0RRS3|F0RRS3_SPHGB
Sugar ABC transporter substrate-binding protein (Precursor)	Spirochaetales	Spaerochaeta globosa	G	Carbohydrate transport	tr|F0RRS3|F0RRS3_SPHGB
Carbohydrate ABC transporter ATP-binding protein, CUT1 family	Clostridia	Clostridiales	G	Carbohydrate transport	tr|D4LA61|D4LA61_RUMC1 tr|E9SGP0|E9SGP0_RUMAL tr|A7VSS8|A7VSS8_9CLOT tr|G9RP88|G9RP88_9FIRM tr|E6U2Z1|E6U2Z1_ETHHY tr|E3PY21|E3PY21_CLOSD
2,3-bisphosphoglycerate-independent phosphoglycerate mutase	Bacteroidia	Parabacteroides	G	Glycolysis	tr|K0XG06|K0XG06_9PORP tr|K6C2M2|K6C2M2_9PORP tr|K6ADW9|K6ADW9_9PORP tr|K5ZFP5|K5ZFP5_9PORP tr|J9GJ27|J9GJ27_9ZZZZ tr|J9F9B1|J9F9B1_9ZZZZ tr|I9U3N8|I9U3N8_BACUN tr|I9U1S7|I9U1S7_BACUN tr|I9R4G4|I9R4G4_9BACE tr|I9QRB0|I9QRB0_9BACE
2,3-bisphosphoglycerate-independent phosphoglycerate mutase	Bacteroidia	Parabacteroides sp.	G	Glycolysis	tr|K6C2M2|K6C2M2_9PORP tr|K6ADW9|K6ADW9_9PORP tr|K5ZFP5|K5ZFP5_9PORP tr|B7B5A7|B7B5A7_9PORP tr|A7AIU2|A7AIU2_9PORP
Enolase	N/A	Bacteria	G	Glycolysis	tr|J0XYT5|J0XYT5_9SPHI tr|H6L0D9|H6L0D9_SAPGL tr|B0A7E7|B0A7E7_9FIRM tr|K4ZPV2|K4ZPV2_PAEAL tr|J3B489|J3B489_9BACL tr|I0BAC7|I0BAC7_9BACL tr|H6N8Q8|H6N8Q8_9BACL tr|H3SM93|H3SM93_9BACL tr|H0U8M2|H0U8M2_BRELA tr|F9N718|F9N718_9FIRM
Enolase	Bacteroidia	Prevotella sp.	G	Glycolysis	tr|C9LG18|C9LG18_9BACT tr|H1HP49|H1HP49_9BACT tr|G6AGI6|G6AGI6_9BACT tr|G1WE40|G1WE40_9BACT tr|G1VC06|G1VC06_9BACT tr|F2KZM9|F2KZM9_PREDF tr|F0H540|F0H540_9BACT tr|F0F5I3|F0F5I3_9BACT tr|E6MQV4|E6MQV4_9BACT tr|E1GXR5|E1GXR5_9BACT
Enolase	Bacteroidia	Prevotella sp.	G	Glycolysis	tr|D7NEP1|D7NEP1_9BACT tr|D1PZ05|D1PZ05_9BACT tr|D1W4Z9|D1W4Z9_9BACT tr|D1W0M4|D1W0M4_9BACT tr|H1HP49|H1HP49_9BACT tr|I0TCU1|I0TCU1_9BACT tr|G6AGI6|G6AGI6_9BACT tr|G1VC06|G1VC06_9BACT tr|F2KZM9|F2KZM9_PREDF tr|F0H540|F0H540_9BACT
Enolase	N/A	Bacteroidetes	G	Glycolysis	tr|B3JMH5|B3JMH5_9BACE tr|I9UI52|I9UI52_BACUN tr|I9QZ60|I9QZ60_9BACE tr|I9QYU7|I9QYU7_9BACE tr|I9A256|I9A256_BACUN tr|I8VFD0|I8VFD0_9BACE tr|G5SQI5|G5SQI5_9BACT tr|F3ZNJ2|F3ZNJ2_9BACE tr|F3XYX0|F3XYX0_9FLAO tr|F3QQZ0|F3QQZ0_9BACT
Enolase	Bacteroidia	Prevotella sp.	G	Glycolysis	tr|C9LG18|C9LG18_9BACT tr|I0TCU1|I0TCU1_9BACT tr|H1HP49|H1HP49_9BACT tr|G6AGI6|G6AGI6_9BACT tr|G1WE40|G1WE40_9BACT tr|G1VC06|G1VC06_9BACT tr|F2KZM9|F2KZM9_PREDF tr|F0H540|F0H540_9BACT tr|F0F5I3|F0F5I3_9BACT tr|E6MQV4|E6MQV4_9BACT
Enolase	Bacteroidia	Prevotella sp.	G	Glycolysis	tr|D1PZ05|D1PZ05_9BACT tr|D7NEP1|D7NEP1_9BACT tr|D1QVJ8|D1QVJ8_9BACT tr|D1W4Z9|D1W4Z9_9BACT tr|D1W0M4|D1W0M4_9BACT tr|H1HP49|H1HP49_9BACT tr|I0TCU1|I0TCU1_9BACT tr|G6AGI6|G6AGI6_9BACT tr|G1VC06|G1VC06_9BACT tr|F2KZM9|F2KZM9_PREDF
Enolase	N/A	Bacteria	G	Glycolysis	tr|G0VM74|G0VM74_MEGEL tr|J2JWX7|J2JWX7_9BURK tr|I3CWF9|I3CWF9_9BURK tr|H5WM76|H5WM76_9BURK tr|E7RWL4|E7RWL4_9BURK tr|E6UUV8|E6UUV8_VARPE tr|D8IYT0|D8IYT0_HERSS tr|A2RPN9|A2RPN9_HERSE tr|K0I253|K0I253_9BURK tr|J1EAE8|J1EAE8_9BURK
Fructose-1,6-bisphosphate aldolase, class II	N/A	Bacteria	G	Glycolysis	tr|F0R2B6|F0R2B6_BACSH tr|C9LJ69|C9LJ69_9BACT tr|G5G9W7|G5G9W7_9BACT tr|E7RQJ8|E7RQJ8_9BACT tr|E0NUF9|E0NUF9_9BACT tr|D4INH3|D4INH3_9BACT tr|B3JNU6|B3JNU6_9BACE tr|H1HM98|H1HM98_9BACT tr|F9D0X8|F9D0X8_9BACT tr|G1WBU0|G1WBU0_9BACT
Fructose-1,6-bisphosphate aldolase, class II	Bacteroidia	Prevotella sp.	G	Glycolysis	tr|J4UPW3|J4UPW3_9BACT tr|E6K3S7|E6K3S7_9BACT tr|D3HXY9|D3HXY9_9BACT tr|C9LJ69|C9LJ69_9BACT tr|G5G9W7|G5G9W7_9BACT
Fructose-1,6-bisphosphate aldolase, class II	N/A	Eukaryota/Bacteria	G	Glycolysis	tr|J0WSG1|J0WSG1_9CLOT tr|A2FLK9|A2FLK9_TRIVA tr|A2FAF3|A2FAF3_TRIVA tr|A2F6T1|A2F6T1_TRIVA tr|A2F6S0|A2F6S0_TRIVA tr|A2EW14|A2EW14_TRIVA tr|A2DY01|A2DY01_TRIVA tr|H8ELU6|H8ELU6_CLOTM tr|H8ECN7|H8ECN7_CLOTM tr|E6ULH9|E6ULH9_CLOTL
Fructose-1,6-bisphosphate aldolase, class II	Bacteroidia	Prevotella sp.	G	Glycolysis	tr|J4UPW3|J4UPW3_9BACT tr|E6K3S7|E6K3S7_9BACT tr|D3HXY9|D3HXY9_9BACT tr|E7RQJ8|E7RQJ8_9BACT tr|E0NUF9|E0NUF9_9BACT tr|D3IMB3|D3IMB3_9BACT tr|D3ICD8|D3ICD8_9BACT tr|C9PVI8|C9PVI8_9BACT
Glucose-6-phosphate isomerase	Bacteroidia	Bacteroides sp.	G	Glycolysis	tr|E5WYS4|E5WYS4_9BACE tr|B7ACV9|B7ACV9_9BACE tr|C9LF15|C9LF15_9BACT tr|E1WWQ3|E1WWQ3_BACF6 tr|B5CYM7|B5CYM7_9BACE tr|I9Q4I4|I9Q4I4_9BACE tr|I9J9Z7|I9J9Z7_BACUN tr|I9J264|I9J264_BACUN tr|F3PVA0|F3PVA0_9BACE tr|E6ST58|E6ST58_BACT6
Glyceraldehyde 3-phosphate dehydrogenase	N/A	Bacteria	G	Glycolysis	tr|I0AJ23|I0AJ23_IGNAJ tr|D3QZ57|D3QZ57_CLOB3
Glyceraldehyde 3-phosphate dehydrogenase, type I	N/A	Bacteria	G	Glycolysis	tr|Q7MT61|Q7MT61_PORGI tr|G0VNR2|G0VNR2_MEGEL tr|G9S8N2|G9S8N2_9PORP tr|D4INX9|D4INX9_9BACT tr|I9PHF5|I9PHF5_PORGN tr|F5XAX0|F5XAX0_PORGT tr|B2RH47|B2RH47_PORG3 tr|K6Z5Y6|K6Z5Y6_9ALTE tr|K0EBE3|K0EBE3_ALTMB tr|K0D1Y5|K0D1Y5_ALTMS
Glyceraldehyde-3-phosphate dehydrogenase	N/A	Bacteria	G	Glycolysis	tr|F9EGK3|F9EGK3_9ACTO tr|G4D087|G4D087_9ACTO tr|K0Z2A5|K0Z2A5_9ACTO tr|G9PDB1|G9PDB1_9ACTO tr|J0X5M5|J0X5M5_9ACTO tr|B4WGP5|B4WGP5_9SYNE tr|B2J2E1|B2J2E1_NOSP7 tr|Q6A9J4|Q6A9J4_PROAC tr|K0HVI7|K0HVI7_PROAA tr|I4IYN2|I4IYN2_PROAA
Glyceraldehyde-3-phosphate dehydrogenase	N/A	Bacteria	G	Glycolysis	tr|G0VNR2|G0VNR2_MEGEL tr|D4INX9|D4INX9_9BACT tr|Q7MT61|Q7MT61_PORGI tr|I9PHF5|I9PHF5_PORGN tr|F5XAX0|F5XAX0_PORGT tr|B2RH47|B2RH47_PORG3 tr|K1TRY4|K1TRY4_9ZZZZ tr|E7RSD6|E7RSD6_9BACT tr|G5GDH0|G5GDH0_9BACT tr|D1P8M3|D1P8M3_9BACT
Glyceraldehyde-3-phosphate dehydrogenase	Gammaproteobacteria	Francisella sp.	G	Glycolysis	tr|Q2A370|Q2A370_FRATH tr|Q0BLP3|Q0BLP3_FRATO tr|K5YCL8|K5YCL8_FRATL tr|K5Y944|K5Y944_FRATL tr|K5WQ78|K5WQ78_FRATL tr|K5WP98|K5WP98_FRATL tr|K0E8B7|K0E8B7_FRATU tr|F8GC04|F8GC04_FRAST tr|F4BGV5|F4BGV5_FRACN tr|F4BCQ4|F4BCQ4_FRACF
Glyceraldehyde-3-phosphate dehydrogenase	Gammaproteobacteria	Francisella sp.	G	Glycolysis	tr|Q2A370|Q2A370_FRATH tr|Q0BLP3|Q0BLP3_FRATO tr|K5YCL8|K5YCL8_FRATL tr|K5Y944|K5Y944_FRATL tr|K5WQ78|K5WQ78_FRATL tr|K5WP98|K5WP98_FRATL tr|K0E8B7|K0E8B7_FRATU tr|F4BGV5|F4BGV5_FRACN tr|F4BCQ4|F4BCQ4_FRACF tr|E2MQF8|E2MQF8_FRANO
Glyceraldehyde-3-phosphate dehydrogenase, type I	Clostridia	Clostridium leptum	G	Glycolysis	tr|A7VPN1|A7VPN1_9CLOT
Glyceraldehyde-3-phosphate dehydrogenase, type I	N/A	Eukaryota/Bacteria	G	Glycolysis	tr|C8PQE6|C8PQE6_9SPIO tr|I0AJ23|I0AJ23_IGNAJ tr|D3QZ57|D3QZ57_CLOB3 tr|H1MU27|H1MU27_9PLAN tr|Q4Q6Z5|Q4Q6Z5_LEIMA tr|Q4Q6Z4|Q4Q6Z4_LEIMA tr|G0TX90|G0TX90_TRYVY tr|Q586Z6|Q586Z6_TRYB2 tr|Q586Z5|Q586Z5_TRYB2 tr|O96426|O96426_9TRYP
Glyceraldehyde-3-phosphate dehydrogenase, type I	Bacteroidia	Prevotella tannerae	G	Glycolysis	tr|C9LG08|C9LG08_9BACT
Glyceraldehyde-3-phosphate dehydrogenase, type I	Bacteroidia	Prevotella amnii	G	Glycolysis	tr|E1GXD3|E1GXD3_9BACT
Glyceraldehyde-3-phosphate dehydrogenase, type I	Bacteroidia	Bacteroides salanitronis	G	Glycolysis	tr|F0R8S7|F0R8S7_BACSH
Glyceraldehyde-3-phosphate dehydrogenase, type I	N/A	Firmicutes	G	Glycolysis	tr|F2N8H3|F2N8H3_CORGP tr|J4WPH4|J4WPH4_9FIRM tr|J4W385|J4W385_9FIRM tr|H1B6I8|H1B6I8_9FIRM tr|H1B1H5|H1B1H5_9FIRM tr|G1VRU3|G1VRU3_9FIRM tr|E4LYH6|E4LYH6_9CLOT tr|E3GJ40|E3GJ40_EUBLK tr|C9LYH2|C9LYH2_9FIRM
Glyceraldehyde-3-phosphate dehydrogenase, type I	Clostridia	Clostridium leptum	G	Glycolysis	tr|A7VPN1|A7VPN1_9CLOT
Glyceraldehyde-3-phosphate dehydrogenase, type I	Bacteroidia	Prevotella amnii	G	Glycolysis	tr|E1GXD3|E1GXD3_9BACT
Glyceraldehyde-3-phosphate dehydrogenase, type I	Bacteroidia	Bacteroides salanitronis	G	Glycolysis	tr|F0R8S7|F0R8S7_BACSH
Glyceraldehyde-3-phosphate dehydrogenase, type I	Bacteroidia	Prevotella sp.	G	Glycolysis	tr|I4ZAB6|I4ZAB6_9BACT tr|D4J2A7|D4J2A7_BUTFI tr|I0TF86|I0TF86_9BACT tr|H1HQE9|H1HQE9_9BACT tr|G6B0C3|G6B0C3_9BACT tr|G6AFC3|G6AFC3_9BACT tr|G1WAP5|G1WAP5_9BACT tr|G1VE24|G1VE24_9BACT tr|F9D663|F9D663_9BACT tr|F2KTT5|F2KTT5_PREDF
Glyceraldehyde-3-phosphate dehydrogenase, type I (Precursor)	Clostridia	Clostridium sp.	G	Glycolysis	tr|H2JHA7|H2JHA7_9CLOT tr|F1T8C8|F1T8C8_9CLOT tr|E4T480|E4T480_PALPW tr|B8I4V8|B8I4V8_CLOCE
NAD-dependent glyceraldehyde-3-phosphate dehydrogenase	Gammaproteobacteria	Francisella sp.	G	Glycolysis	tr|F4BGV5|F4BGV5_FRACN tr|Q2A370|Q2A370_FRATH tr|Q0BLP3|Q0BLP3_FRATO tr|K5YCL8|K5YCL8_FRATL tr|K5Y944|K5Y944_FRATL tr|K5WQ78|K5WQ78_FRATL tr|K5WP98|K5WP98_FRATL tr|K0E8B7|K0E8B7_FRATU tr|F8GC04|F8GC04_FRAST tr|F7V6T6|F7V6T6_CLOSS
Phosphoenolpyruvate carboxykinase [ATP]	N/A	Bacteria	G	Glycolysis	tr|D4LXC1|D4LXC1_9FIRM tr|D1W0L7|D1W0L7_9BACT tr|D1PRK7|D1PRK7_9FIRM tr|A5ZP86|A5ZP86_9FIRM tr|E0RUF2|E0RUF2_BUTPB tr|D3ILS5|D3ILS5_9BACT tr|E0NVA2|E0NVA2_9BACT tr|I4Z866|I4Z866_9BACT tr|E1KPD3|E1KPD3_9BACT tr|D1XZ58|D1XZ58_9BACT
Phosphoenolpyruvate carboxykinase [ATP]	N/A	Bacteroidetes	G	Glycolysis	tr|K0WRC6|K0WRC6_9PORP tr|F9Z7I3|F9Z7I3_ODOSD tr|I9PI91|I9PI91_PORGN tr|G9S5E9|G9S5E9_9PORP tr|F5X911|F5X911_PORGT tr|F0R873|F0R873_BACSH tr|E6SQ26|E6SQ26_BACT6 tr|G5SNA7|G5SNA7_9BACT tr|F3Y1B5|F3Y1B5_9FLAO tr|D7IER0|D7IER0_9BACE
Phosphoenolpyruvate carboxykinase [ATP]	N/A	Bacteroidetes	G	Glycolysis	tr|G5SNA7|G5SNA7_9BACT tr|F3Y1B5|F3Y1B5_9FLAO tr|K0WRC6|K0WRC6_9PORP tr|F9Z7I3|F9Z7I3_ODOSD tr|F0R873|F0R873_BACSH tr|E6SQ26|E6SQ26_BACT6 tr|F3QTF6|F3QTF6_9BACT tr|G9S5E9|G9S5E9_9PORP tr|J9H992|J9H992_9ZZZZ tr|J9G6B7|J9G6B7_9ZZZZ
Phosphoenolpyruvate carboxykinase [ATP]	N/A	Bacteroidetes	G	Glycolysis	tr|K0WRC6|K0WRC6_9PORP tr|G5SNA7|G5SNA7_9BACT tr|F9Z7I3|F9Z7I3_ODOSD tr|F3Y1B5|F3Y1B5_9FLAO tr|I9R0V5|I9R0V5_9BACE tr|I8ZSI7|I8ZSI7_BACVU tr|I8WF63|I8WF63_9BACE tr|I8VGK0|I8VGK0_9BACE tr|F3QTF6|F3QTF6_9BACT tr|E5UPD3|E5UPD3_9BACE
Phosphoenolpyruvate carboxykinase [GTP]	N/A	Bacteria	G	Glycolysis	tr|H2JGD3|H2JGD3_9CLOT tr|G8LX17|G8LX17_CLOCD tr|F1TD33|F1TD33_9CLOT tr|B8I519|B8I519_CLOCE tr|F8F3X8|F8F3X8_SPICH tr|G8QSG7|G8QSG7_SPHPG tr|F4GM49|F4GM49_SPICD tr|A8LAI7|A8LAI7_FRASN
Phosphoenolpyruvate carboxykinase [GTP]	Clostridia	Clostridium sp.	G	Glycolysis	tr|F1TD33|F1TD33_9CLOT tr|H2JGD3|H2JGD3_9CLOT tr|B8I519|B8I519_CLOCE
Phosphoenolpyruvate carboxykinase [GTP]	Clostridia	Clostridium sp.	G	Glycolysis	tr|F1TD33|F1TD33_9CLOT tr|G8LX17|G8LX17_CLOCD tr|H2JGD3|H2JGD3_9CLOT tr|B8I519|B8I519_CLOCE
Phosphoenolpyruvate synthase	Bacteroidia	Prevotella sp.	G	Glycolysis	tr|E7RT73|E7RT73_9BACT tr|J4VYI3|J4VYI3_9FIRM tr|E6ML73|E6ML73_9BACT tr|D1QUR4|D1QUR4_9BACT tr|Q64T92|Q64T92_BACFR tr|Q5LC98|Q5LC98_BACFN tr|K5CSY9|K5CSY9_9BACE tr|K1GJL5|K1GJL5_BACFG tr|K1FU37|K1FU37_BACFG tr|K1FK59|K1FK59_BACFG
Phosphoglucomutase	N/A	Bacteroidetes	G	Glycolysis	tr|G5SUS9|G5SUS9_9BACT tr|F3XYA3|F3XYA3_9FLAO tr|F3QXR2|F3QXR2_9BACT tr|J9GJX2|J9GJX2_9ZZZZ tr|J9GGC5|J9GGC5_9ZZZZ tr|J9FVA4|J9FVA4_9ZZZZ tr|B5D0Z2|B5D0Z2_9BACE tr|F0R2Q9|F0R2Q9_BACSH tr|J9BXP8|J9BXP8_9ZZZZ tr|I9UII6|I9UII6_BACUN
Phosphoglucomutase	N/A	Bacteroidetes	G	Glycolysis	tr|G5SUS9|G5SUS9_9BACT tr|F3XYA3|F3XYA3_9FLAO tr|F3QXR2|F3QXR2_9BACT tr|J9GJX2|J9GJX2_9ZZZZ tr|B5D0Z2|B5D0Z2_9BACE tr|J9GGC5|J9GGC5_9ZZZZ tr|J9FVA4|J9FVA4_9ZZZZ tr|J9BXP8|J9BXP8_9ZZZZ tr|I9UII6|I9UII6_BACUN tr|I9A4W4|I9A4W4_BACUN
Phosphoglycerate kinase	Bacteroidia	Prevotella sp.	G	Glycolysis	tr|G5GDN4|G5GDN4_9BACT tr|D5ETH6|D5ETH6_PRER2
Phosphoglycerate kinase	Bacteroidia	Prevotella sp.	G	Glycolysis	tr|J4V1T9|J4V1T9_9BACT tr|E6K8E7|E6K8E7_9BACT tr|D3HWB3|D3HWB3_9BACT tr|J9FAA3|J9FAA3_9ZZZZ tr|H1Q0B7|H1Q0B7_9BACT tr|G6AWV2|G6AWV2_9BACT tr|G6AGS6|G6AGS6_9BACT tr|F2KYK9|F2KYK9_PREDF tr|F0H7I3|F0H7I3_9BACT tr|F0F8D0|F0F8D0_9BACT
Phosphopyruvate hydratase	N/A	Bacteria	G	Glycolysis	tr|K1DTD3|K1DTD3_PSEAI tr|D5H781|D5H781_SALRM tr|A5JPB9|A5JPB9_9BACT tr|A5JPB7|A5JPB7_9BACT tr|K1DPQ3|K1DPQ3_PSEAI tr|K1DF52|K1DF52_PSEAI tr|K1CWE5|K1CWE5_PSEAI tr|K1C500|K1C500_PSEAI tr|K0Y2F9|K0Y2F9_PSEAI tr|J7TL82|J7TL82_PSEME
Phosphopyruvate hydratase	Gammaproteobacteria	Pseudomonas sp.	G	Glycolysis	tr|K1DTD3|K1DTD3_PSEAI tr|K1DPQ3|K1DPQ3_PSEAI tr|K1DF52|K1DF52_PSEAI tr|K1CWE5|K1CWE5_PSEAI tr|K1C500|K1C500_PSEAI tr|K0Y2F9|K0Y2F9_PSEAI tr|J7TL82|J7TL82_PSEME tr|J7A7H6|J7A7H6_PSEAI tr|I6ST60|I6ST60_PSEAI tr|I1AES5|I1AES5_PSEAI
Triosephosphate isomerase	N/A	Bacteroidetes	G	Glycolysis	tr|J9H0Z1|J9H0Z1_9ZZZZ tr|G5G982|G5G982_9BACT tr|J9GPA8|J9GPA8_9ZZZZ tr|G5SMP2|G5SMP2_9BACT tr|F3Y2L8|F3Y2L8_9FLAO tr|F3QTT1|F3QTT1_9BACT tr|D0URZ8|D0URZ8_9MYRI
Triosephosphate isomerase	Clostridia	Clostridium sp.	G	Glycolysis	tr|H2JH92|H2JH92_9CLOT tr|F1T8E8|F1T8E8_9CLOT tr|B8I4U5|B8I4U5_CLOCE
Triosephosphate isomerase	Clostridia	Clostridium sp.	G	Glycolysis	tr|H2JH92|H2JH92_9CLOT tr|F1T8E8|F1T8E8_9CLOT tr|B8I4U5|B8I4U5_CLOCE
Diphosphate-fructose-6-phosphate 1-phosphotransferase	Bacteroidia	Bacteroides sp.	G	Glycolysis	tr|K1GMT9|K1GMT9_BACFG tr|K1GC21|K1GC21_BACFG tr|E4VYB2|E4VYB2_BACFG
Beta-galactosidase	Gammaproteobacteria	Escherichia coli	G	Galactose metabolism	tr|K5H1I2|K5H1I2_ECOLX tr|K5H059|K5H059_ECOLX tr|K5BMQ4|K5BMQ4_ECOLX tr|K4WQK2|K4WQK2_ECOLX tr|K4W985|K4W985_ECOLX tr|K4VWZ5|K4VWZ5_ECOLX tr|K4VWL7|K4VWL7_ECOLX tr|K4VHH9|K4VHH9_ECOLX tr|K3RSM5|K3RSM5_ECOLX tr|K3L0L5|K3L0L5_ECOLX
Beta-galactosidase	Gammaproteobacteria	Escherichia coli	G	Galactose metabolism	tr|K5H1I2|K5H1I2_ECOLX tr|K5H059|K5H059_ECOLX tr|K5BMQ4|K5BMQ4_ECOLX tr|K4WQK2|K4WQK2_ECOLX tr|K4W985|K4W985_ECOLX tr|K4VWZ5|K4VWZ5_ECOLX tr|K4VWL7|K4VWL7_ECOLX tr|K4VHH9|K4VHH9_ECOLX tr|K3RSM5|K3RSM5_ECOLX tr|K3L0L5|K3L0L5_ECOLX
Beta-glucosidase (Precursor)	Bacteroidia	Bacteroidales	G	Cellulose degradation hydrolase	tr|E4T4Y2|E4T4Y2_PALPW tr|I9THZ7|I9THZ7_BACOV tr|I9ACS9|I9ACS9_9BACE tr|I8Y869|I8Y869_BACOV tr|F7M592|F7M592_9BACE tr|D7K476|D7K476_9BACE tr|D7J3T2|D7J3T2_9BACE tr|D6D0I9|D6D0I9_9BACE tr|D4WU11|D4WU11_BACOV tr|D4WF34|D4WF34_BACOV
Glycerol-3-phosphate transporter ATP-binding subunit	N/A	Bacteria	G	Glycerol transporter	tr|G6Y3H0|G6Y3H0_9RHIZ tr|E1V8V6|E1V8V6_HALED tr|B9JLM2|B9JLM2_AGRRK tr|Q98LW3|Q98LW3_RHILO tr|G6YHR1|G6YHR1_9RHIZ tr|G4JT31|G4JT31_9RHIZ tr|F7Y5Y0|F7Y5Y0_MESOW tr|F7Y5Q4|F7Y5Q4_MESOW tr|E8TC67|E8TC67_MESCW tr|D1APY6|D1APY6_SEBTE
Pyruvate phosphate dikinase	Bacteroidia	Bacteroides sp.	G	Pyruvate metabolism	tr|Q64T92|Q64T92_BACFR tr|Q5LC98|Q5LC98_BACFN tr|K5CSY9|K5CSY9_9BACE tr|K1GJL5|K1GJL5_BACFG tr|K1FU37|K1FU37_BACFG tr|K1FK59|K1FK59_BACFG tr|I9GHZ8|I9GHZ8_BACFG tr|I9B5E2|I9B5E2_BACFG tr|I9AQT3|I9AQT3_BACFG tr|I9AQ36|I9AQ36_BACFG
Pyruvate phosphate dikinase	N/A	Firmicutes	G	Pyruvate metabolism	tr|G4L1Y8|G4L1Y8_OSCVS tr|H1BM19|H1BM19_9FIRM tr|D6HR69|D6HR69_9FIRM
Pyruvate phosphate dikinase	Bacteroidia	Bacteroides sp.	G	Pyruvate metabolism	tr|Q64T92|Q64T92_BACFR tr|Q5LC98|Q5LC98_BACFN tr|K5CSY9|K5CSY9_9BACE tr|K1GJL5|K1GJL5_BACFG tr|K1FU37|K1FU37_BACFG tr|K1FK59|K1FK59_BACFG tr|I9GHZ8|I9GHZ8_BACFG tr|I9B5E2|I9B5E2_BACFG tr|I9AQT3|I9AQT3_BACFG tr|I9AQ36|I9AQ36_BACFG
Pyruvate, phosphate dikinase	N/A	Bacteroidetes	G	Pyruvate metabolism	tr|D7JCZ6|D7JCZ6_9BACT tr|Q64T92|Q64T92_BACFR tr|Q5LC98|Q5LC98_BACFN tr|K5CSY9|K5CSY9_9BACE tr|K1GJL5|K1GJL5_BACFG tr|K1FU37|K1FU37_BACFG tr|K1FK59|K1FK59_BACFG tr|I9TZB3|I9TZB3_BACVU tr|I9TGT7|I9TGT7_BACOV tr|I9GHZ8|I9GHZ8_BACFG
Pyruvate, phosphate dikinase	Clostridia	Clostridiales	G	Pyruvate metabolism	tr|B0PG19|B0PG19_9FIRM tr|J0N5X9|J0N5X9_9CLOT tr|H1CGS3|H1CGS3_9FIRM tr|G9YRT8|G9YRT8_9FIRM
2-dehydro-3-deoxyphosphogluconate aldolase/4-hydroxy-2-oxoglutarate aldolase	N/A	Bacteria	G	Uronic acid degradation	tr|K6A6X8|K6A6X8_9PORP tr|K1U6M8|K1U6M8_9ZZZZ tr|J5HNS6|J5HNS6_9BACT tr|H1HQP9|H1HQP9_9BACT tr|G9S354|G9S354_9PORP tr|F9D5C0|F9D5C0_9BACT tr|F3ZSK1|F3ZSK1_9BACE tr|E6MLJ9|E6MLJ9_9BACT tr|E6K8I4|E6K8I4_9BACT tr|D8DWQ9|D8DWQ9_PREBR
Uronate isomerase	Bacteroidia	Bacteroides sp.	G	Pentose and glucuronate interconversion	tr|E5X2X3|E5X2X3_9BACE tr|B7AJR5|B7AJR5_9BACE tr|K5DHB6|K5DHB6_9BACE tr|J9CN75|J9CN75_9ZZZZ tr|I9THQ7|I9THQ7_BACOV tr|I9T466|I9T466_BACOV tr|I9S3Y2|I9S3Y2_9BACE tr|I9PZG8|I9PZG8_9BACE tr|I9AHL7|I9AHL7_9BACE tr|I8ZYW3|I8ZYW3_BACUN
Xylose isomerase	Bacteroidia	Prevotella sp.	G	Xylose degradation	tr|E6KAI9|E6KAI9_9BACT tr|J9D8F7|J9D8F7_9ZZZZ tr|F0R2I6|F0R2I6_BACSH tr|E6SU50|E6SU50_BACT6 tr|B5CZU8|B5CZU8_9BACE tr|E5X2Z3|E5X2Z3_9BACE tr|B7AJP6|B7AJP6_9BACE tr|J4TVS0|J4TVS0_9BACT tr|D3I1K1|D3I1K1_9BACT tr|K1GE52|K1GE52_BACFG
Xylose isomerase	Bacteroidia	Bacteroides sp.	G	Xylose degradation	tr|F3PUB5|F3PUB5_9BACE tr|I8ZYZ6|I8ZYZ6_BACUN tr|I8Z7D5|I8Z7D5_BACUN tr|G1AUD0|G1AUD0_BACSE tr|E5VCA3|E5VCA3_9BACE tr|D9ZEF8|D9ZEF8_9ZZZZ tr|D2F137|D2F137_9BACE tr|B3JQS7|B3JQS7_9BACE tr|B0NPH3|B0NPH3_BACSE tr|A7UZG5|A7UZG5_BACUN
Xylose isomerase	Bacteroidia	Prevotella sp.	G	Xylose degradation	tr|E6KAI9|E6KAI9_9BACT tr|J4TVS0|J4TVS0_9BACT tr|D3I1K1|D3I1K1_9BACT tr|D1PVX4|D1PVX4_9BACT tr|F9D530|F9D530_9BACT
Xylose isomerase	Bacteroidia	Bacteroides fluxus	G	Xylose degradation	tr|F3PUB5|F3PUB5_9BACE
Xylose isomerase	Clostridia	Clostridium sp.	G	Xylose degradation	tr|H2JAR5|H2JAR5_9CLOT tr|F1TFC1|F1TFC1_9CLOT tr|B8I1T2|B8I1T2_CLOCE
3-hydroxybutyryl-CoA dehydratase	Negativicutes	Megasphaera elsdenii	I	Pyruvate fermentation to butanol	tr|G0VQE2|G0VQE2_MEGEL
3-hydroxybutyryl-CoA dehydratase	Negativicutes	Megasphaera elsdenii	I	Pyruvate fermentation to butanol	tr|G0VQE2|G0VQE2_MEGEL
3-hydroxybutyryl-CoA dehydrogenase	Negativicutes	Megasphaera elsdenii	I	Pyruvate fermentation to butanol	tr|G0VQE1|G0VQE1_MEGEL
3-hydroxybutyryl-CoA dehydrogenase	Negativicutes	Megasphaera elsdenii	I	Pyruvate fermentation to butanol	tr|G0VQE1|G0VQE1_MEGEL
4-hydroxy-3-methylbut-2-enyl diphosphate reductase	Clostridia	Clostridium sp.	I	Terpenoid backbone biosynthesis	tr|J0MZW6|J0MZW6_9CLOT tr|A7VX59|A7VX59_9CLOT
4-hydroxy-3-methylbut-2-enyl diphosphate reductase	Clostridia	Clostridium sp.	I	Terpenoid backbone biosynthesis	tr|J0MZW6|J0MZW6_9CLOT
Acyl-CoA dehydrogenase	Negativicutes	Megasphaera elsdenii	I	Fatty acid β-oxidation to acetyl CoA	tr|G0VLZ7|G0VLZ7_MEGEL
Methylmalonyl-CoA mutase, large subunit	Clostridia	Clostridium leptum	I	Propionate degradation	tr|A7VPN1|A7VPN1_9CLOT
Methylmalonyl-CoA mutase, large subunit	N/A	Bacteria	I	Propionate degradation	tr|J9DDP8|J9DDP8_9ZZZZ tr|I9TX61|I9TX61_BACVU tr|I9F342|I9F342_9BACE tr|I8W9Q4|I8W9Q4_9BACE tr|I8VLI4|I8VLI4_9BACE tr|F0QZY2|F0QZY2_BACSH tr|E5UVC8|E5UVC8_9BACE tr|D4VC77|D4VC77_BACVU tr|D1K6E3|D1K6E3_9BACE tr|C6ZAB8|C6ZAB8_9BACE
Propionyl-CoA carboxylase beta chain	Bacteroidia	Bacteroides sp.	I	Propionate degradation	tr|Q64R48|Q64R48_BACFR tr|Q5LAQ0|Q5LAQ0_BACFN tr|K1GNA3|K1GNA3_BACFG tr|K1GB38|K1GB38_BACFG tr|K1FWN9|K1FWN9_BACFG tr|J5VV33|J5VV33_9PORP tr|I9RYS3|I9RYS3_9BACE tr|I9JXU4|I9JXU4_BACFG tr|I9GNW2|I9GNW2_BACFG tr|I9BCP2|I9BCP2_BACFG
Propionyl-CoA carboxylase beta chain	Bacteroidia	Bacteroides sp.	I	Propionate degradation	tr|Q64R48|Q64R48_BACFR tr|Q5LAQ0|Q5LAQ0_BACFN tr|K1GNA3|K1GNA3_BACFG tr|K1GB38|K1GB38_BACFG tr|K1FWN9|K1FWN9_BACFG tr|I9RYS3|I9RYS3_9BACE tr|I9JXU4|I9JXU4_BACFG tr|I9GNW2|I9GNW2_BACFG tr|I9BCP2|I9BCP2_BACFG tr|I9ATX5|I9ATX5_BACFG
Gluconate 5-dehydrogenase	N/A	Bacteria	I,Q,R	Oxidoreductase activity	tr|G5SPF2|G5SPF2_9BACT tr|F3Y1N8|F3Y1N8_9FLAO tr|F3QVB8|F3QVB8_9BACT tr|F0R811|F0R811_BACSH tr|K6A9Q8|K6A9Q8_9PORP tr|I9SG65|I9SG65_9BACE tr|I8VCK2|I8VCK2_9BACE tr|G5HFX2|G5HFX2_9CLOT tr|G2T0U3|G2T0U3_ROSHA tr|F7KEK9|F7KEK9_9FIRM
30S ribosomal protein S1	Gammaproteobacteria	Pseudomonadaceae	J	Translation	tr|K6CRP1|K6CRP1_PSEST tr|I7IDV7|I7IDV7_PSEPS tr|I6Z5G4|I6Z5G4_PSEST tr|I4CUF5|I4CUF5_PSEST tr|H7EUS9|H7EUS9_PSEST tr|H0JCF8|H0JCF8_9PSED tr|F8H046|F8H046_PSEUT tr|F4DNP6|F4DNP6_PSEMN tr|F2N5V3|F2N5V3_PSEU6 tr|C1DRR4|C1DRR4_AZOVD
30S ribosomal protein S1	Gammaproteobacteria	Pseudomonas sp.	J	Translation	tr|K6CRP1|K6CRP1_PSEST tr|K5YF58|K5YF58_9PSED tr|I4JIP9|I4JIP9_PSEST tr|I4CUF5|I4CUF5_PSEST tr|H7EUS9|H7EUS9_PSEST tr|F8H046|F8H046_PSEUT tr|F2N5V3|F2N5V3_PSEU6 tr|A4VLZ1|A4VLZ1_PSEU5 tr|Q02PW8|Q02PW8_PSEAB tr|K1DRG8|K1DRG8_PSEAI
30S ribosomal protein S13	Bacteroidia	Bacteroidales	J	Translation	tr|K6B6J2|K6B6J2_9PORP tr|K6ACD4|K6ACD4_9PORP tr|K6A9V8|K6A9V8_9PORP tr|K6A293|K6A293_9PORP tr|K5ZUT8|K5ZUT8_9PORP tr|K5ZKE6|K5ZKE6_9PORP tr|K5ZJY2|K5ZJY2_9PORP tr|K5CCY9|K5CCY9_9BACE tr|K1SZE0|K1SZE0_9ZZZZ tr|K1G8F6|K1G8F6_BACFG
30S ribosomal protein S2	Clostridia	Clostridium sp.	J	Translation	tr|J1H9Z3|J1H9Z3_9CLOT
30S ribosomal protein S2	N/A	Firmicutes	J	Translation	tr|D4L7Z7|D4L7Z7_9FIRM tr|D3FT10|D3FT10_BACPE tr|K6DT02|K6DT02_BACAZ tr|J8TVH7|J8TVH7_BACAO tr|J6HX31|J6HX31_9FIRM tr|F4EYT0|F4EYT0_9FIRM tr|C9LXG0|C9LXG0_9FIRM tr|C9KQM9|C9KQM9_9FIRM
30S ribosomal protein S2	Bacteroidia	Bacteroides salanitronis	J	Translation	tr|F0R2C5|F0R2C5_BACSH
30S ribosomal protein S2	Clostridia	Clostridium sp.	J	Translation	tr|H2JH20|H2JH20_9CLOT tr|F1TG34|F1TG34_9CLOT tr|G8LZV2|G8LZV2_CLOCD tr|E3PSH1|E3PSH1_CLOSD tr|D3R245|D3R245_CLOB3 tr|I9AGG4|I9AGG4_9THEO tr|G2MXB7|G2MXB7_9THEO tr|F1ZSG9|F1ZSG9_THEET tr|E8UT38|E8UT38_THEBF tr|E1T1X4|E1T1X4_THESX
30S ribosomal protein S2	Bacilli	Paenibacillus	J	Translation	tr|I8J039|I8J039_9BACI tr|K4Z7B2|K4Z7B2_PAEAL tr|I0BPA9|I0BPA9_9BACL tr|H6NPD9|H6NPD9_9BACL tr|G4HBL8|G4HBL8_9BACL tr|F8F704|F8F704_PAEMK tr|F3MGN8|F3MGN8_9BACL tr|D3E6R1|D3E6R1_GEOS4 tr|I4D9G7|I4D9G7_9FIRM tr|H1IGP5|H1IGP5_9FIRM
30S ribosomal protein S2	N/A	Firmicutes	J	Translation	tr|D4L7Z7|D4L7Z7_9FIRM tr|K6DT02|K6DT02_BACAZ tr|D3FT10|D3FT10_BACPE tr|J8TVH7|J8TVH7_BACAO
30S ribosomal protein S2	Bacteroidia	Bacteroides salanitronis	J	Translation	tr|F0R2C5|F0R2C5_BACSH
30S ribosomal protein S2	Bacilli	Listeria monocytogenes	J	Translation	tr|Q4EN26|Q4EN26_LISMN tr|Q4EFS6|Q4EFS6_LISMN tr|J7PZG9|J7PZG9_LISMN tr|J7PPJ9|J7PPJ9_LISMN tr|J7PHB7|J7PHB7_LISMN tr|J7PGE3|J7PGE3_LISMN tr|J7P937|J7P937_LISMN tr|J7NLL0|J7NLL0_LISMN tr|J7NCG5|J7NCG5_LISMN tr|J7N4U2|J7N4U2_LISMN
30S ribosomal protein S3	Clostridia	Clostridiales	J	Translation	tr|G1WRA8|G1WRA8_9FIRM tr|F7KKJ3|F7KKJ3_9FIRM tr|D4J764|D4J764_9FIRM tr|C0C6C0|C0C6C0_9CLOT tr|B0G513|B0G513_9FIRM tr|A6BIQ8|A6BIQ8_9FIRM tr|F1TFU0|F1TFU0_9CLOT tr|C0EWF2|C0EWF2_9FIRM tr|K1U5X1|K1U5X1_9ZZZZ tr|K1TM48|K1TM48_9ZZZZ
30S ribosomal protein S3	Bacteroidia	Prevotella sp.	J	Translation	tr|F9D1X6|F9D1X6_9BACT tr|D7ND28|D7ND28_9BACT tr|D3I6Z9|D3I6Z9_9BACT tr|D1QW00|D1QW00_9BACT tr|C9MM36|C9MM36_9BACT tr|I0TAL0|I0TAL0_9BACT tr|H1Q2X0|H1Q2X0_9BACT tr|H1HLQ7|H1HLQ7_9BACT tr|G6AJ40|G6AJ40_9BACT tr|G1WBH7|G1WBH7_9BACT
30S ribosomal protein S3	Clostridia	Clostridium sp.	J	Translation	tr|J1H0D2|J1H0D2_9CLOT tr|A7VR47|A7VR47_9CLOT
30S ribosomal protein S5	N/A	Bacteria	J	Translation	tr|J9F749|J9F749_9ZZZZ tr|I9QZY0|I9QZY0_9BACE tr|I9FNZ9|I9FNZ9_9BACE tr|I8VCH0|I8VCH0_9BACE tr|I8UZQ8|I8UZQ8_9BACE tr|I8UXH2|I8UXH2_9BACE tr|F0R303|F0R303_BACSH tr|E2NEK5|E2NEK5_9BACE tr|D7IEZ8|D7IEZ8_9BACE tr|D1K403|D1K403_9BACE
30S ribosomal protein S7	Clostridia	Clostridiales	J	Translation	tr|J0NCC2|J0NCC2_9CLOT tr|B0P913|B0P913_9FIRM tr|A7VZB6|A7VZB6_9CLOT tr|K1U0B8|K1U0B8_9ZZZZ tr|K1TIK2|K1TIK2_9ZZZZ tr|K1S561|K1S561_9ZZZZ tr|H2JHJ0|H2JHJ0_9CLOT tr|F2JT15|F2JT15_CELLD tr|F1TDW0|F1TDW0_9CLOT tr|E6U4J7|E6U4J7_ETHHY
30S ribosomal protein S7	Bacteroidia	Prevotella sp.	J	Translation	tr|D5EUW5|D5EUW5_PRER2 tr|D1PG00|D1PG00_9BACT
30S ribosomal protein S7	N/A	Bacteria	J	Translation	tr|J0NCC2|J0NCC2_9CLOT tr|B0P913|B0P913_9FIRM tr|A7VZB6|A7VZB6_9CLOT tr|K6HD20|K6HD20_9DELT tr|K1U0B8|K1U0B8_9ZZZZ tr|K1TIK2|K1TIK2_9ZZZZ tr|K1S561|K1S561_9ZZZZ tr|I6ZNA2|I6ZNA2_MELRP tr|I2Q638|I2Q638_9DELT tr|H2JHJ0|H2JHJ0_9CLOT
30S ribosomal protein S8	Clostridia	Clostridiales	J	Translation	tr|D4IZG5|D4IZG5_BUTFI tr|E5VH78|E5VH78_9FIRM tr|D6E1P1|D6E1P1_9FIRM tr|D4MYH5|D4MYH5_9FIRM tr|D4LRN3|D4LRN3_9FIRM tr|D4LMP0|D4LMP0_9FIRM tr|D4JL79|D4JL79_9FIRM tr|D4J759|D4J759_9FIRM tr|C6JFZ1|C6JFZ1_9FIRM tr|C4ZBT2|C4ZBT2_EUBR3
30S ribosomal protein S8	N/A	Bacteroidetes	J	Translation	tr|G5SWT4|G5SWT4_9BACT tr|F3Y3A4|F3Y3A4_9FLAO tr|F3QVX3|F3QVX3_9BACT tr|I9IXQ7|I9IXQ7_BACVU tr|I9FPH6|I9FPH6_9BACE tr|I8VFI6|I8VFI6_9BACE tr|E5UPP1|E5UPP1_9BACE tr|D4VB92|D4VB92_BACVU tr|D1K400|D1K400_9BACE tr|C6Z0M0|C6Z0M0_9BACE
30S ribosomal protein S8	N/A	Bacteroidetes	J	Translation	tr|I9QZE3|I9QZE3_9BACE tr|I9IXQ7|I9IXQ7_BACVU tr|I9FPH6|I9FPH6_9BACE tr|I8VFI6|I8VFI6_9BACE tr|F3Y3A4|F3Y3A4_9FLAO tr|F3QVX3|F3QVX3_9BACT tr|E5UPP1|E5UPP1_9BACE tr|D4VB92|D4VB92_BACVU tr|D1K400|D1K400_9BACE tr|C6Z0M0|C6Z0M0_9BACE
50S ribosomal protein L1	N/A	Bacteria	J	Translation	tr|J9GRY6|J9GRY6_9ZZZZ tr|I9R0Y9|I9R0Y9_9BACE tr|I9Q5B7|I9Q5B7_9BACE tr|I8ZSV2|I8ZSV2_BACVU tr|I8WBZ8|I8WBZ8_9BACE tr|E5UPL7|E5UPL7_9BACE tr|D4VB69|D4VB69_BACVU tr|D1K3X6|D1K3X6_9BACE tr|C6Z0J6|C6Z0J6_9BACE tr|C3R9S1|C3R9S1_9BACE
50S ribosomal protein L1	Gammaproteobacteria	Enterobacteriaceae	J	Translation	tr|K6W6N1|K6W6N1_ESCBL tr|K6KS73|K6KS73_KLEOX tr|K5IX32|K5IX32_ECOLX tr|K5IV33|K5IV33_ECOLX tr|K5I7P9|K5I7P9_ECOLX tr|K5HP69|K5HP69_ECOLX tr|K5HAS4|K5HAS4_ECOLX tr|K5H8A5|K5H8A5_ECOLX tr|K5H7G9|K5H7G9_ECOLX tr|K5GKB8|K5GKB8_ECOLX
50S ribosomal protein L1	N/A	Bacteria	J	Translation	tr|J9GRY6|J9GRY6_9ZZZZ tr|I9R0Y9|I9R0Y9_9BACE tr|I9Q5B7|I9Q5B7_9BACE tr|I8ZSV2|I8ZSV2_BACVU tr|I8WBZ8|I8WBZ8_9BACE tr|E5UPL7|E5UPL7_9BACE tr|D4VB69|D4VB69_BACVU tr|D1K3X6|D1K3X6_9BACE tr|C6Z0J6|C6Z0J6_9BACE tr|C3R9S1|C3R9S1_9BACE
50S ribosomal protein L11	N/A	Bacteroidetes	J	Translation	tr|K6B6W6|K6B6W6_9PORP tr|K6B416|K6B416_9PORP tr|K6AA29|K6AA29_9PORP tr|E1Z078|E1Z078_9BACE tr|D7IRL0|D7IRL0_9BACE tr|D0THH7|D0THH7_9BACE tr|C7XBU8|C7XBU8_9PORP tr|K5BT01|K5BT01_9BACE tr|K1GY39|K1GY39_BACFG tr|K1G466|K1G466_BACFG
50S ribosomal protein L11	Bacteroidia	Bacteroidales	J	Translation	tr|K6B6W6|K6B6W6_9PORP tr|K6B416|K6B416_9PORP tr|K6AA29|K6AA29_9PORP tr|E1Z078|E1Z078_9BACE tr|D7IRL0|D7IRL0_9BACE tr|D0THH7|D0THH7_9BACE tr|C7XBU8|C7XBU8_9PORP tr|K1GY39|K1GY39_BACFG tr|K1G466|K1G466_BACFG tr|K1FQ03|K1FQ03_BACFG
50S ribosomal protein L14	N/A	Bacteria	J	Translation	tr|J9GIN5|J9GIN5_9ZZZZ tr|C0E8N3|C0E8N3_9CLOT tr|B0PCV2|B0PCV2_9FIRM tr|A7VR43|A7VR43_9CLOT tr|K1RVZ8|K1RVZ8_9ZZZZ tr|J0WQY3|J0WQY3_9CLOT tr|D4MNE1|D4MNE1_9FIRM tr|D4JX68|D4JX68_9FIRM tr|B0MKP7|B0MKP7_9FIRM tr|Q3XYX9|Q3XYX9_ENTFC
50S ribosomal protein L14	N/A	Bacteria	J	Translation	tr|J9GIN5|J9GIN5_9ZZZZ tr|C0E8N3|C0E8N3_9CLOT tr|B0PCV2|B0PCV2_9FIRM tr|A7VR43|A7VR43_9CLOT tr|K1RVZ8|K1RVZ8_9ZZZZ tr|J0WQY3|J0WQY3_9CLOT tr|D4MNE1|D4MNE1_9FIRM tr|D4JX68|D4JX68_9FIRM tr|B0MKP7|B0MKP7_9FIRM tr|Q3XYX9|Q3XYX9_ENTFC
50S ribosomal protein L19	Bacteroidia	Bacteroides sp.	J	Translation	tr|K5BSV2|K5BSV2_9BACE tr|K1GH88|K1GH88_BACFG tr|K1GA82|K1GA82_BACFG tr|K1FC59|K1FC59_BACFG tr|I9VZM7|I9VZM7_BACFG tr|I9VDR4|I9VDR4_BACFG tr|I9SCT1|I9SCT1_BACFG tr|I9E914|I9E914_9BACE tr|I9BHP3|I9BHP3_BACFG tr|I8Z363|I8Z363_9BACE
50S ribosomal protein L2	Bacteroidia	Bacteroidales	J	Translation	tr|I9GBZ3|I9GBZ3_9BACE tr|I8YN72|I8YN72_9BACE tr|I4Z910|I4Z910_9BACT tr|I1YW49|I1YW49_PREIN tr|I0TC83|I0TC83_9BACT tr|G6AD78|G6AD78_9BACT tr|G1WD71|G1WD71_9BACT tr|G1VFW7|G1VFW7_9BACT tr|F9DJU0|F9DJU0_9BACT tr|F9DAJ7|F9DAJ7_9BACT
50S ribosomal protein L2	N/A	Bacteria	J	Translation	tr|J9H5S6|J9H5S6_9ZZZZ tr|B5CTQ9|B5CTQ9_9BACE tr|G5GE67|G5GE67_9BACT tr|I8YN72|I8YN72_9BACE tr|C6II32|C6II32_9BACE tr|K5CNY6|K5CNY6_9BACE tr|K1G5C8|K1G5C8_BACFG tr|K1FWV6|K1FWV6_BACFG tr|K1FDF2|K1FDF2_BACFG tr|J9GSQ7|J9GSQ7_9ZZZZ
50S ribosomal protein L7/L12	Clostridia	Clostridiales	J	Translation	tr|C0ETI4|C0ETI4_9FIRM tr|D5HE43|D5HE43_9FIRM tr|B7ARK5|B7ARK5_9FIRM tr|A8SNR8|A8SNR8_9FIRM tr|A7VFE5|A7VFE5_9CLOT tr|E5VVF9|E5VVF9_9FIRM tr|E5VMS0|E5VMS0_9FIRM tr|D4MUG4|D4MUG4_9FIRM tr|B0P4R1|B0P4R1_9CLOT tr|B0MHE4|B0MHE4_9FIRM
50S ribosomal protein L7/L12	Clostridia	Clostridiales	J	Translation	tr|E6U3J5|E6U3J5_ETHHY tr|G8LUM1|G8LUM1_CLOCD tr|J0NC47|J0NC47_9CLOT tr|F0GX15|F0GX15_9FIRM
50S ribosomal protein L7/L12	Bacteroidia	Prevotella sp.	J	Translation	tr|I1YWF9|I1YWF9_PREIN tr|H1HNN6|H1HNN6_9BACT tr|G1WD35|G1WD35_9BACT tr|E6MP97|E6MP97_9BACT tr|E6K3F5|E6K3F5_9BACT tr|E1KT68|E1KT68_9BACT tr|D7NAY0|D7NAY0_9BACT tr|D3HZK3|D3HZK3_9BACT tr|D1QSX0|D1QSX0_9BACT tr|D1PG05|D1PG05_9BACT
50S ribosomal protein L7/L12	Clostridia	Ethanoligenens harbinese	J	Translation	tr|E6U3J5|E6U3J5_ETHHY
50S ribosomal protein L7/L12	Bacteroidia	Prevotella sp.	J	Translation	tr|I1YWF9|I1YWF9_PREIN tr|H1HNN6|H1HNN6_9BACT tr|G1WD35|G1WD35_9BACT tr|E6MP97|E6MP97_9BACT tr|E6K3F5|E6K3F5_9BACT tr|E1KT68|E1KT68_9BACT tr|D7NAY0|D7NAY0_9BACT tr|D3HZK3|D3HZK3_9BACT tr|D1QSX0|D1QSX0_9BACT tr|D1PG05|D1PG05_9BACT
Elongation factor G	Bacteroidia	Bacteroidales	J	Translation	tr|E6SRC0|E6SRC0_BACT6 tr|J9G9P9|J9G9P9_9ZZZZ tr|F0R3E6|F0R3E6_BACSH tr|D7JDD5|D7JDD5_9BACT tr|G9S5K7|G9S5K7_9PORP tr|K5CNZ1|K5CNZ1_9BACE tr|K1G5D3|K1G5D3_BACFG tr|K1FWV0|K1FWV0_BACFG tr|K1FDF8|K1FDF8_BACFG tr|J9G894|J9G894_9ZZZZ
Elongation factor G	Clostridia	Clostridiales	J	Translation	tr|H2JHJ1|H2JHJ1_9CLOT tr|F1TDW1|F1TDW1_9CLOT tr|D4LCK8|D4LCK8_RUMC1 tr|B0P915|B0P915_9FIRM
Elongation factor G	Bacteroidia	Bacteroides sp.	J	Translation	tr|E6SRC0|E6SRC0_BACT6 tr|F0R3E6|F0R3E6_BACSH tr|H1HN96|H1HN96_9BACT tr|G6AY02|G6AY02_9BACT tr|G5GE60|G5GE60_9BACT tr|G1WD66|G1WD66_9BACT tr|E6MP80|E6MP80_9BACT tr|D7NB14|D7NB14_9BACT tr|D3IKR2|D3IKR2_9BACT tr|D3IDI8|D3IDI8_9BACT
Elongation factor P	Gammaproteobacteria	Pseudomonas sp.	J	Translation	tr|K6DD08|K6DD08_PSEST tr|K5X9W4|K5X9W4_9PSED tr|I4JJR7|I4JJR7_PSEST tr|I4CUZ1|I4CUZ1_PSEST tr|H7ERC4|H7ERC4_PSEST tr|F8H231|F8H231_PSEUT tr|F2N3X0|F2N3X0_PSEU6 tr|K1DQ84|K1DQ84_PSEAI tr|K1CRN5|K1CRN5_PSEAI tr|K1CL60|K1CL60_PSEAI
Elongation factor P	Gammaproteobacteria	Pseudomonas sp.	J	Translation	tr|K6DD08|K6DD08_PSEST tr|K1DQH0|K1DQH0_PSEAI tr|K1DQ84|K1DQ84_PSEAI tr|K1CRN5|K1CRN5_PSEAI tr|K1CL60|K1CL60_PSEAI tr|K1CFB3|K1CFB3_PSEAI tr|K0Y063|K0Y063_PSEAI tr|J7A4Q9|J7A4Q9_PSEAI tr|I6SV74|I6SV74_PSEAI tr|I1AIE8|I1AIE8_PSEAI
Elongation factor Tu	Betaproteobacteria	Burkholderiales	J	Translation	tr|D5X012|D5X012_THIK1 tr|E5U250|E5U250_ALCXX tr|D6CNA1|D6CNA1_THIS3 tr|D5WYP3|D5WYP3_THIK1 tr|K4TWJ8|K4TWJ8_BORBO tr|K4TFT7|K4TFT7_BORBO tr|K4T8Z9|K4T8Z9_BORBO tr|K4QNX1|K4QNX1_BORBO tr|K0MLR7|K0MLR7_BORBM tr|K0MA52|K0MA52_BORPB
Elongation factor Tu	Negativicutes	Megasphaera elsdenii	J	Translation	tr|G0VNG4|G0VNG4_MEGEL
Elongation factor Tu	N/A	Proteobacteria	J	Translation	tr|H8KYJ6|H8KYJ6_FRAAD tr|H8GQ43|H8GQ43_METAL tr|E5U250|E5U250_ALCXX tr|D6CNA1|D6CNA1_THIS3 tr|I4W9I2|I4W9I2_9GAMM tr|H8KYI4|H8KYI4_FRAAD tr|D5X012|D5X012_THIK1 tr|D5WYP3|D5WYP3_THIK1 tr|Q1JXE6|Q1JXE6_DESAC tr|Q1JVC9|Q1JVC9_DESAC
Elongation factor Tu	Bacteroidia	Porphyromonas sp.	J	Translation	tr|F4KJW7|F4KJW7_PORAD tr|E4KVK6|E4KVK6_9PORP
Elongation factor Tu	Clostridia	Clostridium leptum	J	Translation	tr|A7VZB8|A7VZB8_9CLOT
Elongation factor Tu	N/A	Bacteria	J	Translation	tr|B1GZ81|B1GZ81_UNCTG
Elongation factor Tu	Gammaproteobacteria	Azotobacter vinelandii	J	Translation	tr|C1DKJ8|C1DKJ8_AZOVD
Elongation factor Tu	Clostridia	Subdoligranulum variabile	J	Translation	tr|D1PL82|D1PL82_9FIRM
Elongation factor Tu	Bacteroidia	Prevotella buccalis	J	Translation	tr|D1W7A3|D1W7A3_9BACT
Elongation factor Tu	N/A	Bacteria	J	Translation	tr|D8F159|D8F159_9DELT tr|I4CE45|I4CE45_DESTA tr|B5YFW5|B5YFW5_THEYD tr|H1CF69|H1CF69_9FIRM tr|G9YXJ9|G9YXJ9_9FIRM tr|F4X9L7|F4X9L7_9FIRM tr|B0P916|B0P916_9FIRM tr|A6NZ22|A6NZ22_9FIRM tr|G2H7D8|G2H7D8_9DELT tr|E3INZ2|E3INZ2_DESVR
Elongation factor Tu	Clostridia	Clostridia	J	Translation	tr|E3GH30|E3GH30_EUBLK tr|G6BSU9|G6BSU9_CLODI tr|G6BHE9|G6BHE9_CLODI tr|G6B953|G6B953_CLODI tr|D5S3H0|D5S3H0_CLODI tr|C9YHL0|C9YHL0_CLODR tr|C9XIH4|C9XIH4_CLODC tr|E3DPY6|E3DPY6_HALPG tr|H6LGV4|H6LGV4_ACEWD
Elongation factor Tu	Clostridia	Clostridiales	J	Translation	tr|F7JYI3|F7JYI3_9FIRM tr|A7B217|A7B217_RUMGN tr|G1WPN8|G1WPN8_9FIRM tr|E5VJ98|E5VJ98_9FIRM tr|D6DGS9|D6DGS9_CLOSC tr|D4MUH6|D4MUH6_9FIRM tr|D4MQ81|D4MQ81_9FIRM tr|D4CHE4|D4CHE4_9CLOT tr|C0CL73|C0CL73_9FIRM tr|C0B5T7|C0B5T7_9FIRM
Elongation factor Tu	Clostridia	Clostridiales	J	Translation	tr|G9WVG0|G9WVG0_9FIRM tr|G5HNQ0|G5HNQ0_9CLOT tr|G9WK23|G9WK23_9FIRM tr|F5T7M9|F5T7M9_9FIRM tr|D4CNZ7|D4CNZ7_9FIRM tr|C2L1C8|C2L1C8_9FIRM tr|J0LPT4|J0LPT4_9FIRM
Elongation factor Tu	Bacilli	Brevibacillus laterosporus	J	Translation	tr|H0UG19|H0UG19_BRELA tr|F7TSA8|F7TSA8_BRELA
Elongation factor Tu	Clostridia	Clostridium sp.	J	Translation	tr|H2JHJ2|H2JHJ2_9CLOT tr|F1TDW2|F1TDW2_9CLOT
Elongation factor Tu	N/A	Bacteroidetes	J	Translation	tr|I2ESL5|I2ESL5_EMTOG tr|I2GSD2|I2GSD2_9BACT tr|I0K4P5|I0K4P5_9BACT tr|D2QMQ1|D2QMQ1_SPILD tr|J1FL38|J1FL38_9BACT tr|C6VT21|C6VT21_DYAFD
Elongation factor Tu	Clostridia	Clostridium sp.	J	Translation	tr|J0NCC6|J0NCC6_9CLOT
Elongation factor Tu	Clostridia	Eubacterium sp.	J	Translation	tr|J5GUJ0|J5GUJ0_9FIRM tr|E0QHD5|E0QHD5_9FIRM
Elongation factor Tu	Clostridia	Clostridium leptum	J	Translation	tr|A7VZB8|A7VZB8_9CLOT
Elongation factor Tu	N/A	Bacteria	J	Translation	tr|C0DZ57|C0DZ57_EIKCO tr|I0U3N2|I0U3N2_BACTR tr|F8CV31|F8CV31_GEOTC tr|E3I8W8|E3I8W8_GEOS0 tr|K2RLK5|K2RLK5_9ENTE tr|K1A593|K1A593_9ENTE tr|K0ZPE2|K0ZPE2_9ENTE tr|K0ZAU3|K0ZAU3_9ENTE tr|K0ZAR5|K0ZAR5_9ENTE tr|J8ZW15|J8ZW15_ENTFC
Elongation factor Tu	Gammaproteobacteria	Azotobacter vinelandii	J	Translation	tr|C1DKJ8|C1DKJ8_AZOVD
Elongation factor Tu	N/A	Bacteria	J	Translation	tr|C6D4P4|C6D4P4_PAESJ tr|E3PTX2|E3PTX2_CLOSD tr|J5GUJ0|J5GUJ0_9FIRM tr|E0QHD5|E0QHD5_9FIRM tr|I0BUD8|I0BUD8_9BACL tr|H6NS25|H6NS25_9BACL tr|F8FA45|F8FA45_PAEMK tr|J9RZ13|J9RZ13_9FLAO tr|J9RD88|J9RD88_9FLAO tr|J9RUY5|J9RUY5_9FLAO
Elongation factor Tu	Clostridia	Subdoligranulum variabile	J	Translation	tr|D1PL82|D1PL82_9FIRM
Elongation factor Tu	Bacteroidia	Prevotella sp.	J	Translation	tr|D1W7A3|D1W7A3_9BACT tr|E7RQC2|E7RQC2_9BACT tr|D1VXA0|D1VXA0_9BACT
Elongation factor Tu	Betaproteobacteria	Burholderiales	J	Translation	tr|D6CNA1|D6CNA1_THIS3 tr|D5X012|D5X012_THIK1 tr|D5WYP3|D5WYP3_THIK1 tr|J7J6A8|J7J6A8_BURCE tr|I4MS61|I4MS61_9BURK tr|I2DIZ7|I2DIZ7_9BURK tr|I0YHX3|I0YHX3_9BURK tr|B4E5A5|B4E5A5_BURCJ tr|B2JIG8|B2JIG8_BURP8 tr|B1YRB5|B1YRB5_BURA4
Elongation factor Tu	N/A	Bacteria	J	Translation	tr|D8F159|D8F159_9DELT tr|B1I1K8|B1I1K8_DESAP tr|B1I1I6|B1I1I6_DESAP tr|I4CE45|I4CE45_DESTA tr|G2LHU1|G2LHU1_CHLTF tr|G2LHH9|G2LHH9_CHLTF tr|C8W816|C8W816_ATOPD tr|B9CLA4|B9CLA4_9ACTN tr|E0TJ48|E0TJ48_ZINIC tr|D5MK17|D5MK17_9BACT
Elongation factor Tu	N/A	Bacteria	J	Translation	tr|G0VND3|G0VND3_MEGEL tr|A7VZB8|A7VZB8_9CLOT tr|E0TJ48|E0TJ48_ZINIC tr|D5WRR8|D5WRR8_BACT2 tr|G2TIA6|G2TIA6_BACCO tr|F7Z1B7|F7Z1B7_BACC6 tr|I0GNQ6|I0GNQ6_SELRL tr|C9LTC7|C9LTC7_9FIRM tr|D8IHB6|D8IHB6_LACFC tr|D0DVF4|D0DVF4_LACFE
Elongation factor Tu	Negativicutes	Megasphaera elsdenii	J	Translation	tr|G0VNG4|G0VNG4_MEGEL
Elongation factor Tu	N/A	Firmicutes	J	Translation	tr|H0UG19|H0UG19_BRELA tr|J2H8L9|J2H8L9_9BACL tr|C4IF57|C4IF57_CLOBU tr|B1QUE9|B1QUE9_CLOBU tr|F7TSA8|F7TSA8_BRELA tr|J2HAC3|J2HAC3_9BACL
Elongation factor Tu	Clostridia	Clostridium sp.	J	Translation	tr|H2JHJ2|H2JHJ2_9CLOT tr|F1TDW2|F1TDW2_9CLOT
Elongation factor Tu	Gammaproteobacteria	Xanthomonadaceae	J	Translation	tr|H8KYJ6|H8KYJ6_FRAAD tr|I4W9I2|I4W9I2_9GAMM tr|H8KYI4|H8KYI4_FRAAD
Elongation factor Tu	N/A	Bacteroidetes	J	Translation	tr|I2ESL5|I2ESL5_EMTOG tr|H7FR84|H7FR84_9FLAO tr|C0BJ89|C0BJ89_9BACT tr|J2J7C5|J2J7C5_9FLAO tr|J1KRQ5|J1KRQ5_9FLAO tr|I0WGY5|I0WGY5_9FLAO tr|H8XVW7|H8XVW7_FLAIG tr|H6RF70|H6RF70_9BACT tr|G8X5Q1|G8X5Q1_FLACA tr|G2Z6P9|G2Z6P9_FLABF
Elongation factor Tu	Bacilli	Brevibacillus sp.	J	Translation	tr|J2H8L9|J2H8L9_9BACL
Elongation factor Tu	Bacilli	Streptococcus sp.	J	Translation	tr|J5H093|J5H093_STRAP tr|J4XEQ3|J4XEQ3_9STRE tr|J4NQC7|J4NQC7_9STRE tr|J4K8B4|J4K8B4_STROR tr|I4DZB8|I4DZB8_STRIJ tr|I2NNV5|I2NNV5_STRPA tr|I1ZMY8|I1ZMY8_STRPA tr|I0X0X0|I0X0X0_STRIT tr|I0SRK2|I0SRK2_STROR tr|I0SF24|I0SF24_STRCV
Elongation factor Tu	N/A	Bacteroidetes	J	Translation	tr|K1L3M7|K1L3M7_9BACT tr|I2ESL5|I2ESL5_EMTOG tr|I2GSD2|I2GSD2_9BACT tr|I0K4P5|I0K4P5_9BACT tr|D2QMQ1|D2QMQ1_SPILD tr|K0W380|K0W380_9BACT tr|E4RX13|E4RX13_LEAB4 tr|A3HXG9|A3HXG9_9BACT tr|J5VAI4|J5VAI4_9FLAO tr|C2M3U1|C2M3U1_CAPGI
Elongation factor Tu (Fragment)	Clostridia	Clostridiales	J	Translation	tr|G6BSU9|G6BSU9_CLODI tr|E3PTX2|E3PTX2_CLOSD tr|G6BHE9|G6BHE9_CLODI tr|G6B953|G6B953_CLODI tr|D5S3H0|D5S3H0_CLODI tr|C9YHL0|C9YHL0_CLODR tr|C9XIH4|C9XIH4_CLODC tr|D5QA33|D5QA33_CLODI tr|J5GUJ0|J5GUJ0_9FIRM tr|E0QHD5|E0QHD5_9FIRM
Ribosomal protein S1	N/A	Bacteroidetes	J	Translation	tr|K6BFP0|K6BFP0_9PORP tr|K6A369|K6A369_9PORP tr|K5ZRC3|K5ZRC3_9PORP tr|G5SQU4|G5SQU4_9BACT tr|F3XYL4|F3XYL4_9FLAO tr|F3QU79|F3QU79_9BACT tr|B7B562|B7B562_9PORP tr|B5D1Z0|B5D1Z0_9BACE tr|A7AIP3|A7AIP3_9PORP tr|J9CM80|J9CM80_9ZZZZ
Ribosomal protein S1	Bacteroidia	Bacteroidales	J	Translation	tr|K6BFP0|K6BFP0_9PORP tr|K6A369|K6A369_9PORP tr|K5ZRC3|K5ZRC3_9PORP tr|J9CM80|J9CM80_9ZZZZ tr|B7B562|B7B562_9PORP tr|A7AIP3|A7AIP3_9PORP tr|I9S8Z1|I9S8Z1_9BACE tr|F3PJU1|F3PJU1_9BACE tr|E6SVR1|E6SVR1_BACT6 tr|E5WZF8|E5WZF8_9BACE
Translation elongation factor TU	Clostridia	Clostridium sp.	J	Translation	tr|K6TX06|K6TX06_9CLOT
Translation elongation factor Tu (Fragment)	Flavobacteriia	Flavobacterium sp	J	Translation	tr|J9RZ13|J9RZ13_9FLAO tr|J9RUY5|J9RUY5_9FLAO tr|J9RD88|J9RD88_9FLAO
Cold shock domain family protein	Gammaproteobacteria	Gammaproteobacteria	K	DNA-binding protein, transcription regulation	tr|C1DPG7|C1DPG7_AZOVD tr|Q8PJY2|Q8PJY2_XANAC tr|Q8P8F5|Q8P8F5_XANCP tr|Q887L7|Q887L7_PSESM tr|Q5GZ96|Q5GZ96_XANOR tr|Q4ZXH4|Q4ZXH4_PSEU2 tr|Q4UVN2|Q4UVN2_XANC8 tr|Q4K7Q5|Q4K7Q5_PSEF5 tr|Q48ME5|Q48ME5_PSE14 tr|Q3K7X2|Q3K7X2_PSEPF
Transcriptional regulator MvaT	Gammaproteobacteria	Pseudomonadaceae	K	DNA binding, transcriptional regulator	tr|C1DSN0|C1DSN0_AZOVD tr|Q02HC6|Q02HC6_PSEAB tr|K1D4F0|K1D4F0_PSEAI tr|K1CA80|K1CA80_PSEAI tr|K1BT13|K1BT13_PSEAI tr|K1BF29|K1BF29_PSEAI tr|K0XML4|K0XML4_PSEAI tr|J7DBJ5|J7DBJ5_PSEAI tr|I6T1S0|I6T1S0_PSEAI tr|I1AMR9|I1AMR9_PSEAI
Transcriptional regulator, AsnC family (Precursor)	Bacteroidia	Bacteroides sp.	K	DNA binding, transcriptional regulator	tr|F0R037|F0R037_BACSH tr|Q8A3H6|Q8A3H6_BACTN tr|K5CLN4|K5CLN4_9BACE tr|I9UT81|I9UT81_9BACE tr|I9TQL2|I9TQL2_BACOV tr|I9SG82|I9SG82_9BACE tr|I9PNE5|I9PNE5_9BACE tr|I9I0S8|I9I0S8_9BACE tr|I8Y547|I8Y547_BACOV tr|F7M3W3|F7M3W3_9BACE
Transcriptional regulator, AsnC family (Precursor)	Bacteroidia	Bacteroides salanitronis	K	DNA binding, transcriptional regulator	tr|F0R037|F0R037_BACSH
Transcriptional regulatory protein rprY	Bacteroidia	Bacteroides sp.	K	DNA binding, transcriptional regulator	tr|I9QGV0|I9QGV0_9BACE tr|I9FLB9|I9FLB9_9BACE tr|I8ZQB8|I8ZQB8_BACVU tr|I8WLM0|I8WLM0_9BACE tr|E5UWG5|E5UWG5_9BACE tr|D4V6F3|D4V6F3_BACVU tr|D1K1I5|D1K1I5_9BACE tr|C6Z0V5|C6Z0V5_9BACE tr|C3R869|C3R869_9BACE tr|C3PVX8|C3PVX8_9BACE
Two-component system response regulator	Bacteroidia	Bacteroides sp.	K,T	DNA binding, transcriptional regulator	tr|Q8A5S3|Q8A5S3_BACTN tr|Q5L9B3|Q5L9B3_BACFN tr|K5D876|K5D876_9BACE tr|K1GAV0|K1GAV0_BACFG tr|K1GA44|K1GA44_BACFG tr|K1G246|K1G246_BACFG tr|I9UQX5|I9UQX5_9BACE tr|I9UDE4|I9UDE4_BACUN tr|I9SVK0|I9SVK0_BACOV tr|I9RKA9|I9RKA9_BACFG
Two-component system response regulator	Bacteroidia	Bacteroides sp.	K,T	DNA binding, transcriptional regulator	tr|Q8A5S3|Q8A5S3_BACTN tr|Q5L9B3|Q5L9B3_BACFN tr|K5D876|K5D876_9BACE tr|K1GAV0|K1GAV0_BACFG tr|K1GA44|K1GA44_BACFG tr|K1G246|K1G246_BACFG tr|I9UQX5|I9UQX5_9BACE tr|I9UDE4|I9UDE4_BACUN tr|I9SVK0|I9SVK0_BACOV tr|I9RKA9|I9RKA9_BACFG
DNA binding protein HU-beta	Gammaproteobacteria	Pseudomonas sp.	L	DNA binding, transcriptional regulator	tr|Q8KUR4|Q8KUR4_PSESX tr|Q88KI7|Q88KI7_PSEPK tr|Q87YR9|Q87YR9_PSESM tr|Q7BEQ7|Q7BEQ7_PSEPU tr|Q4ZVM4|Q4ZVM4_PSEU2 tr|Q48KY7|Q48KY7_PSE14 tr|Q3K9X2|Q3K9X2_PSEPF tr|Q1ICA5|Q1ICA5_PSEE4 tr|Q02KU7|Q02KU7_PSEAB tr|K6BPG4|K6BPG4_PSEVI
DNA-binding protein HU	N/A	Bacteria	L	DNA binding, transcriptional regulator	tr|J1H048|J1H048_9CLOT tr|D5EF71|D5EF71_AMICL tr|A7VWY6|A7VWY6_9CLOT tr|K4LLL1|K4LLL1_9THEO tr|Q8R7F9|Q8R7F9_THETN tr|Q3AFK7|Q3AFK7_CARHZ tr|K0B006|K0B006_CLOAC tr|I9KST2|I9KST2_9THEO tr|I7K561|I7K561_9CLOT tr|I3WC01|I3WC01_THESW
DNA-binding protein HU	Clostridia	Clostridia	L	DNA binding, transcriptional regulator	tr|J1H048|J1H048_9CLOT tr|A7VWY6|A7VWY6_9CLOT tr|Q8R7F9|Q8R7F9_THETN tr|K4LLL1|K4LLL1_9THEO tr|I9KST2|I9KST2_9THEO tr|I3VTJ7|I3VTJ7_THESW tr|G2MRR4|G2MRR4_9THEO tr|F6BFZ0|F6BFZ0_THEXL tr|F1ZUA9|F1ZUA9_THEET tr|E8UU69|E8UU69_THEBF
DNA-directed RNA polymerase subunit alpha	Bacteroidia	Prevotella sp.	L,K	DNA binding, transcriptional regulator	tr|I4Z933|I4Z933_9BACT tr|E1GV34|E1GV34_9BACT tr|D1XVC5|D1XVC5_9BACT tr|G6ADA2|G6ADA2_9BACT tr|G1VFZ1|G1VFZ1_9BACT tr|F2KXV5|F2KXV5_PREDF tr|F0H684|F0H684_9BACT tr|F0F6W7|F0F6W7_9BACT tr|D9RTN4|D9RTN4_PREMB tr|D3I923|D3I923_9BACT
DNA-directed RNA polymerase subunit alpha	Bacteroidia	Bacteroides sp.	L,K	DNA binding, transcriptional regulator	tr|F3PJH1|F3PJH1_9BACE tr|B0NTB3|B0NTB3_BACSE tr|J9H714|J9H714_9ZZZZ tr|K1G597|K1G597_BACFG tr|K1FWX9|K1FWX9_BACFG tr|K1FDC1|K1FDC1_BACFG tr|I9V2K8|I9V2K8_BACFG tr|I9SBW8|I9SBW8_BACFG tr|I9RIN5|I9RIN5_BACFG tr|I9K194|I9K194_BACFG
DNA-directed RNA polymerase subunit alpha	Clostridia	Clostridium sp.	L,K	DNA binding, transcriptional regulator	tr|H2JIN5|H2JIN5_9CLOT tr|F1TFR7|F1TFR7_9CLOT
DNA-directed RNA polymerase subunit alpha	Bacteroidia	Prevotella sp.	L,K	DNA binding, transcriptional regulator	tr|I4Z933|I4Z933_9BACT tr|G6ADA2|G6ADA2_9BACT tr|G1VFZ1|G1VFZ1_9BACT tr|F2KXV5|F2KXV5_PREDF tr|F0H684|F0H684_9BACT tr|F0F6W7|F0F6W7_9BACT tr|E1GV34|E1GV34_9BACT tr|D9RTN4|D9RTN4_PREMB tr|D3I923|D3I923_9BACT tr|D1XVC5|D1XVC5_9BACT
DNA-directed RNA polymerase subunit beta	Bacteroidia	Bacteroides sp.	L,K	DNA binding, transcriptional regulator	tr|J9GR50|J9GR50_9ZZZZ tr|J9CSB9|J9CSB9_9ZZZZ tr|I9UUK8|I9UUK8_9BACE tr|I9T5J0|I9T5J0_9BACE tr|I9RNG9|I9RNG9_9BACE tr|I8Z9L3|I8Z9L3_BACOV tr|F7MC20|F7MC20_9BACE tr|F3PSY5|F3PSY5_9BACE tr|F0R8V8|F0R8V8_BACSH tr|D7J7T2|D7J7T2_9BACE
DNA-directed RNA polymerase subunit beta	Bacteroidia	Bacteroides sp.	L,K	DNA binding, transcriptional regulator	tr|F3PSY5|F3PSY5_9BACE tr|I9T5J0|I9T5J0_9BACE tr|I9RNG9|I9RNG9_9BACE tr|J9DE00|J9DE00_9ZZZZ tr|I9QZC9|I9QZC9_9BACE tr|I9IXN6|I9IXN6_BACVU tr|I9FPJ3|I9FPJ3_9BACE tr|I8VFG7|I8VFG7_9BACE tr|E5UPM1|E5UPM1_9BACE tr|D4VB73|D4VB73_BACVU
RNA polymerase sigma factor SigA	Clostridia	Clostridium sp.	L,K	DNA binding, transcriptional regulator	tr|J0X247|J0X247_9CLOT tr|A7VZA6|A7VZA6_9CLOT
PucR C-terminal helix-turn-helix domain protein	Clostridia	Clostridiales	K	Purine catabolism regulatory protein	tr|J1H9D0|J1H9D0_9CLOT tr|A7VSS9|A7VSS9_9CLOT tr|K1U0W6|K1U0W6_9ZZZZ tr|E6U6L2|E6U6L2_ETHHY tr|D4MJR8|D4MJR8_9FIRM tr|D4LC02|D4LC02_RUMC1 tr|D4L557|D4L557_9FIRM tr|D4JR67|D4JR67_9FIRM tr|B0MQG4|B0MQG4_9FIRM
PucR C-terminal helix-turn-helix domain protein	Clostridia	Clostridiales	K	Purine catabolism regulatory protein	tr|J1H9D0|J1H9D0_9CLOT tr|K1UI18|K1UI18_9ZZZZ tr|E6U6L2|E6U6L2_ETHHY tr|D4L557|D4L557_9FIRM tr|A7VSS9|A7VSS9_9CLOT tr|K1U0W6|K1U0W6_9ZZZZ tr|D4MJR8|D4MJR8_9FIRM tr|D4LC02|D4LC02_RUMC1 tr|D4JR67|D4JR67_9FIRM tr|B0MQG4|B0MQG4_9FIRM
Spo0A protein	Clostridia	Clostridium sp.	K	Sporulation transcription factor	tr|Q9L338|Q9L338_9CLOT tr|H2JDP4|H2JDP4_9CLOT tr|F1TAP2|F1TAP2_9CLOT tr|B8I399|B8I399_CLOCE
SusC/RagA family TonB-linked outer membrane protein	Bacteroidia	Bacteroides sp.	M	Outer membrane receptor	tr|I9U6B3|I9U6B3_BACUN tr|I9U0W6|I9U0W6_BACUN tr|I9SRM6|I9SRM6_BACOV tr|I9JGM0|I9JGM0_9BACE tr|I9IAV1|I9IAV1_BACOV tr|F7M2J8|F7M2J8_9BACE tr|F7LI81|F7LI81_BACOV tr|E5CA71|E5CA71_9BACE tr|D7K3C4|D7K3C4_9BACE tr|D7J0C7|D7J0C7_9BACE
SusC/RagA family TonB-linked outer membrane protein	Bacteroidia	Bacteroides sp.	M	Outer membrane receptor	tr|I9U6B3|I9U6B3_BACUN tr|I9U0W6|I9U0W6_BACUN tr|K5ZUG9|K5ZUG9_9PORP tr|K6BQW7|K6BQW7_9PORP tr|J5HYS2|J5HYS2_9BACT tr|I9UEM2|I9UEM2_BACUN tr|I9PLR2|I9PLR2_9BACE tr|I9EXB2|I9EXB2_9BACE tr|I8Z5E7|I8Z5E7_BACUN tr|I8VJA2|I8VJA2_9BACE
SusC/RagA family TonB-linked outer membrane protein	Bacteroidia	Bacteroidales	M	Outer membrane receptor	tr|K6BQW7|K6BQW7_9PORP tr|D5EWG7|D5EWG7_PRER2 tr|D1PCM4|D1PCM4_9BACT tr|K5ZUG9|K5ZUG9_9PORP tr|J5HYS2|J5HYS2_9BACT tr|I9UEM2|I9UEM2_BACUN tr|I9SRM6|I9SRM6_BACOV tr|I9PLR2|I9PLR2_9BACE tr|I9JGM0|I9JGM0_9BACE tr|I9IAV1|I9IAV1_BACOV
TonB-dependent receptor plug (Precursor)	Bacteroidia	Bacteroides sp.	M	Outer membrane receptor	tr|F0R1F6|F0R1F6_BACSH tr|F7LFJ1|F7LFJ1_BACOV tr|E5CDR3|E5CDR3_9BACE tr|J2J7P6|J2J7P6_9FLAO tr|I9T0H2|I9T0H2_BACOV tr|I9QUY6|I9QUY6_9BACE tr|I8Z3L7|I8Z3L7_BACOV tr|I8VJX9|I8VJX9_9BACE tr|I8UUI1|I8UUI1_9BACE tr|F7LD97|F7LD97_BACOV
Flagellin	N/A	Bacteria	N	Cell Motility	tr|F7Z2S2|F7Z2S2_BACC6 tr|D8GQA8|D8GQA8_CLOLD tr|K2DAI3|K2DAI3_9BACT tr|K2CDJ9|K2CDJ9_9BACT tr|K2BTF2|K2BTF2_9BACT tr|I3VYS5|I3VYS5_THESW tr|H0USG2|H0USG2_9BACT tr|G7WIU5|G7WIU5_DESOD tr|G7V5X1|G7V5X1_THELD tr|F7NH02|F7NH02_9FIRM
Flagellin and related hook-associated proteins-like protein	Clostridia	Clostridiales	N	Cell Motility	tr|Q0B0F4|Q0B0F4_SYNWW tr|D7CPM1|D7CPM1_SYNLT tr|B2V058|B2V058_CLOBA tr|E6SLP1|E6SLP1_THEM7 tr|B0TH39|B0TH39_HELMI
Flagellin domain protein	N/A	Firmicutes	N	Cell Motility	tr|C6PPI6|C6PPI6_9CLOT tr|D7CPM1|D7CPM1_SYNLT tr|B2V058|B2V058_CLOBA tr|A0EXH0|A0EXH0_CLOBO tr|Q93RK8|Q93RK8_BACIU tr|Q93RJ0|Q93RJ0_BACIU tr|Q93RI8|Q93RI8_BACIU tr|Q93RI5|Q93RI5_BACIU tr|Q93RI4|Q93RI4_BACIU tr|Q93RI2|Q93RI2_BACIU
Flagellin domain protein	Clostridia	Clostridium phytofermentans	N	Cell Motility	tr|A9KSQ8|A9KSQ8_CLOPH
Flagellin domain protein	Clostridia	Clostridiales	N	Cell Motility	tr|D7CPM1|D7CPM1_SYNLT tr|B2V058|B2V058_CLOBA tr|B0TH39|B0TH39_HELMI
Flagellin/flagellar hook associated protein	N/A	Bacteria	N	Cell Motility	tr|G7WIU4|G7WIU4_DESOD tr|G9XAU3|G9XAU3_9FIRM tr|C4ZDK3|C4ZDK3_EUBR3 tr|B9L344|B9L344_THERP tr|D6E544|D6E544_9FIRM tr|D4KUB5|D4KUB5_9FIRM tr|D4KKD8|D4KKD8_9FIRM tr|C7GFD0|C7GFD0_9FIRM tr|C4Z2P5|C4Z2P5_EUBE2 tr|Q6QA52|Q6QA52_9BACT
Flagellin/flagellar hook associated protein	N/A	Firmicutes	N	Cell Motility	tr|I8R160|I8R160_9THEO tr|I7J5I8|I7J5I8_9CLOT tr|Q24T31|Q24T31_DESHY tr|K6DH87|K6DH87_BACAZ tr|I4ACZ2|I4ACZ2_9FIRM tr|G7WI14|G7WI14_DESOD tr|E5E7U1|E5E7U1_9BACI tr|C5NNG4|C5NNG4_GEOSE tr|G2MQX8|G2MQX8_9THEO tr|A4XK35|A4XK35_CALS8
10 kDa chaperonin	Clostridia	Clostridiales	O	Chaperone	tr|G5HPA4|G5HPA4_9CLOT tr|C5ENF0|C5ENF0_9FIRM tr|C4G3N5|C4G3N5_ABIDE tr|G5FB62|G5FB62_9CLOT tr|E9SRD0|E9SRD0_CLOSY tr|E7GU69|E7GU69_CLOSY tr|D7GP52|D7GP52_9FIRM tr|D6DHN2|D6DHN2_CLOSC tr|D4C791|D4C791_9CLOT
10 kDa chaperonin	Clostridia	Clostridiales	O	Chaperone	tr|G5HPA4|G5HPA4_9CLOT tr|C5ENF0|C5ENF0_9FIRM tr|C4G3N5|C4G3N5_ABIDE
10 kDa chaperonin	Gammaproteobacteria	Pseudomonas sp.	O	Chaperone	tr|I7IEX4|I7IEX4_PSEPS tr|I4N9C5|I4N9C5_9PSED tr|F4DWR8|F4DWR8_PSEMN tr|K6CVZ2|K6CVZ2_PSEST tr|K6BU40|K6BU40_PSEVI tr|K5YDT9|K5YDT9_9PSED tr|K2TRN4|K2TRN4_PSESY tr|K2SLI1|K2SLI1_9PSED tr|K1B8U0|K1B8U0_PSEFL tr|K0WWZ3|K0WWZ3_PSEFL
60 kDa chaperonin	Clostridia	Anaerotruncus colihominis	O	Chaperone	tr|B0PA78|B0PA78_9FIRM
60 kDa chaperonin	Clostridia	Clostridiales	O	Chaperone	tr|D3R1U3|D3R1U3_CLOB3
60 kDa chaperonin	N/A	Bacteria	O	Chaperone	tr|C7M318|C7M318_ACIFD tr|K1ETM6|K1ETM6_9MICO tr|E6SDB8|E6SDB8_INTC7 tr|I3VYJ0|I3VYJ0_THESW tr|F6BIE4|F6BIE4_THEXL tr|D9TRK9|D9TRK9_THETC tr|K2PEB8|K2PEB8_9THEM tr|H9U9J6|H9U9J6_FERPD tr|J9HER8|J9HER8_9THEM tr|G4FDW5|G4FDW5_THEMA
60 kDa chaperonin	Clostridia	Pseudoflavonifractor capillosus	O	Chaperone	tr|A6NQT2|A6NQT2_9FIRM
60 kDa chaperonin	Gammaproteobacteria	Gammaproteobacteria	O	Chaperone	tr|C1DQC2|C1DQC2_AZOVD tr|H0JGU9|H0JGU9_9PSED tr|J7SP18|J7SP18_PSEME tr|I7KAL4|I7KAL4_PSEPS tr|F6ADC3|F6ADC3_PSEF1 tr|F4DWR9|F4DWR9_PSEMN tr|K2HFW4|K2HFW4_9GAMM tr|K6BMC7|K6BMC7_PSEST tr|K5ZBH6|K5ZBH6_9PSED tr|I7A351|I7A351_PSEST
60 kDa chaperonin	Clostridia	Clostridiales	O	Chaperone	tr|E5VGV1|E5VGV1_9FIRM tr|D4MZ52|D4MZ52_9FIRM tr|B0NYL5|B0NYL5_9CLOT
60 kDa chaperonin	Bacteroidia	Bacteroides sp.	O	Chaperone	tr|F0R2A0|F0R2A0_BACSH tr|J9FYQ1|J9FYQ1_9ZZZZ tr|K1H5T2|K1H5T2_BACFG tr|K1GBK0|K1GBK0_BACFG tr|E4VZC8|E4VZC8_BACFG tr|Q29UA6|Q29UA6_BACOV tr|K5CSB1|K5CSB1_9BACE tr|K1G2P5|K1G2P5_BACFG tr|I9V984|I9V984_BACFG tr|I9V7I5|I9V7I5_BACFG
60 kDa chaperonin	Bacilli	Bacillales	O	Chaperone	tr|F3MEK8|F3MEK8_9BACL tr|E5Z433|E5Z433_9BACL tr|D3EFY4|D3EFY4_GEOS4 tr|G9QL15|G9QL15_9BACI tr|I0BBB2|I0BBB2_9BACL tr|F8FQF7|F8FQF7_PAEMK tr|K6DFX0|K6DFX0_9BACI tr|I3E035|I3E035_BACMT tr|I3DU02|I3DU02_BACMT tr|F5LML9|F5LML9_9BACL
60 kDa chaperonin	Betaproteobacteria	Alicycliphilus denitrificans	O	Chaperone	tr|F4G724|F4G724_ALIDK tr|E8TZN6|E8TZN6_ALIDB
60 kDa chaperonin	Clostridia	Desulfitobacterium sp.	O	Chaperone	tr|G6GDV5|G6GDV5_9FIRM tr|H5Y1N4|H5Y1N4_9FIRM
60 kDa chaperonin	Clostridia	Clostridium sp.	O	Chaperone	tr|H2JI55|H2JI55_9CLOT tr|F1TE32|F1TE32_9CLOT
60 kDa chaperonin	N/A	Bacteria	O	Chaperone	tr|I3VYJ0|I3VYJ0_THESW tr|K1ETM6|K1ETM6_9MICO tr|E6SDB8|E6SDB8_INTC7 tr|K2PEB8|K2PEB8_9THEM tr|J9HER8|J9HER8_9THEM tr|H9U9J6|H9U9J6_FERPD tr|G4FDW5|G4FDW5_THEMA tr|F7YVU9|F7YVU9_9THEM tr|D2C605|D2C605_THENR tr|B9KBE4|B9KBE4_THENN
60 kDa chaperonin	N/A	Bacteria	O	Chaperone	tr|J9FYQ1|J9FYQ1_9ZZZZ
60 kDa chaperonin	Clostridia	Clostridiales	O	Chaperone	tr|A6NQT2|A6NQT2_9FIRM tr|A7VU25|A7VU25_9CLOT tr|F4XE97|F4XE97_9FIRM tr|H1CMM0|H1CMM0_9FIRM tr|G9YRD3|G9YRD3_9FIRM
60 kDa chaperonin	Clostridia	Eubacterium hallii	O	Chaperone	tr|C0EZC4|C0EZC4_9FIRM
60 kDa chaperonin	Gammaproteobacteria	Pseudomonadaceae	O	Chaperone	tr|C1DQC2|C1DQC2_AZOVD tr|J7SP18|J7SP18_PSEME tr|K6BMC7|K6BMC7_PSEST tr|I4CQ82|I4CQ82_PSEST tr|I4JKW9|I4JKW9_PSEST tr|K2HFW4|K2HFW4_9GAMM tr|K5ZBH6|K5ZBH6_9PSED
60 kDa chaperonin	Alphaproteobacteria	Ketofulonicigenium vulgare	O	Chaperone	tr|E3F485|E3F485_KETVY
60 kDa chaperonin	Clostridia	Clostridiales	O	Chaperone	tr|E5VGV1|E5VGV1_9FIRM tr|D4MZ52|D4MZ52_9FIRM tr|B0NYL5|B0NYL5_9CLOT
60 kDa chaperonin	Clostridia	Clostridiales	O	Chaperone	tr|F3BA34|F3BA34_9FIRM tr|F3ALK3|F3ALK3_9FIRM tr|E9RVL4|E9RVL4_9FIRM tr|B6FJX2|B6FJX2_9CLOT tr|Q1L3X3|Q1L3X3_9BACT tr|G2SX63|G2SX63_ROSHA tr|D4KW44|D4KW44_9FIRM tr|D4KQE0|D4KQE0_9FIRM tr|C4N9I5|C4N9I5_9BACT tr|Q0PVX8|Q0PVX8_9FIRM
60 kDa chaperonin	Betaproteobacteria	Alicycliphilus denitrificans	O	Chaperone	tr|F4G724|F4G724_ALIDK tr|E8TZN6|E8TZN6_ALIDB
60 kDa chaperonin	Clostridia	Clostridium sp.	O	Chaperone	tr|H2JI55|H2JI55_9CLOT tr|F1TE32|F1TE32_9CLOT
60 kDa chaperonin	Clostridia	Clostridium sp.	O	Chaperone	tr|H8EP20|H8EP20_CLOTM tr|H8EI52|H8EI52_CLOTM tr|E6USV2|E6USV2_CLOTL tr|D1NQV1|D1NQV1_CLOTM tr|C7HHZ5|C7HHZ5_CLOTM
60 kDa chaperonin	N/A	Firmicutes	O	Chaperone	tr|J2IG00|J2IG00_9BACL tr|D8GTT2|D8GTT2_CLOLD tr|Q8GB95|Q8GB95_HELMO tr|I0BTF0|I0BTF0_9BACL tr|F8FM40|F8FM40_PAEMK tr|C0ZK52|C0ZK52_BREBN tr|H6NNL2|H6NNL2_9BACL tr|F5LML9|F5LML9_9BACL tr|K4ZR50|K4ZR50_PAEAL tr|K6DUI9|K6DUI9_BACAZ
60 kDa chaperonin	N/A	Bacteria	O	Chaperone	tr|J9FYQ1|J9FYQ1_9ZZZZ tr|F0R2A0|F0R2A0_BACSH tr|K1H5T2|K1H5T2_BACFG tr|K1GBK0|K1GBK0_BACFG tr|E4VZC8|E4VZC8_BACFG
60 kDa chaperonin (Fragment)	Gammaproteobacteria	Gammaproteobacteria	O	Chaperone	tr|Q7X2P8|Q7X2P8_PISSA tr|C6X9Z4|C6X9Z4_METSD tr|Q5QD79|Q5QD79_PISSA tr|F1XGT2|F1XGT2_MORCA tr|F1XBN1|F1XBN1_MORCA tr|F1X3M7|F1X3M7_MORCA tr|F1X089|F1X089_MORCA tr|F1WSU8|F1WSU8_MORCA tr|F1WRA0|F1WRA0_MORCA tr|F1WIX3|F1WIX3_MORCA
60 kDa chaperonin (Fragment)	N/A	Bacteria	O	Chaperone	tr|Q8KHR5|Q8KHR5_9BACT tr|C3SAS8|C3SAS8_9BACT tr|D7NK08|D7NK08_9BACT tr|D7NJS5|D7NJS5_9BACT tr|D7NJN7|D7NJN7_9BACT tr|D7NJN2|D7NJN2_9BACT tr|D7NJC8|D7NJC8_9BACT tr|D7NJA3|D7NJA3_9BACT tr|C4N9H9|C4N9H9_9BACT
60 kDa chaperonin (Fragment)	Gammaproteobacteria	Gammaproteobacteria	O	Chaperone	tr|Q7X2P8|Q7X2P8_PISSA tr|Q5QD79|Q5QD79_PISSA tr|F1XGT2|F1XGT2_MORCA tr|F1XBN1|F1XBN1_MORCA tr|F1X3M7|F1X3M7_MORCA tr|F1X089|F1X089_MORCA tr|F1WSU8|F1WSU8_MORCA tr|F1WRA0|F1WRA0_MORCA tr|F1WIX3|F1WIX3_MORCA tr|F1WDW3|F1WDW3_MORCA
60 kDa chaperonin (Fragment)	N/A	Bacteria	O	Chaperone	tr|Q8KHR5|Q8KHR5_9BACT tr|D7NK08|D7NK08_9BACT tr|D7NJS5|D7NJS5_9BACT tr|D7NJN7|D7NJN7_9BACT tr|D7NJC8|D7NJC8_9BACT tr|D7NJA3|D7NJA3_9BACT tr|D7NJN2|D7NJN2_9BACT tr|C3SAS8|C3SAS8_9BACT tr|C4N9H9|C4N9H9_9BACT
60 kDa chaperonin	N/A	Bacteria	O	Chaperone	tr|K2AHS0|K2AHS0_9BACT tr|B1Z469|B1Z469_BURA4 tr|B1T784|B1T784_9BURK tr|B1FD35|B1FD35_9BURK tr|Q3RI31|Q3RI31_XYLFS tr|Q3RAD7|Q3RAD7_XYLFS tr|F7N951|F7N951_XYLFS tr|E1RRC1|E1RRC1_XYLFG tr|F2ND31|F2ND31_DESAR tr|G6EB30|G6EB30_9SPHN
ATP-dependent chaperone protein ClpB	N/A	Bacteria	O	Chaperone	tr|G0VLL7|G0VLL7_MEGEL tr|Q5N4W9|Q5N4W9_SYNP6 tr|Q050H7|Q050H7_LEPBL tr|Q04SE9|Q04SE9_LEPBJ tr|K6TX86|K6TX86_LEPIR tr|K6TLW0|K6TLW0_LEPIR tr|K6PJ84|K6PJ84_LEPIR tr|K6PAA0|K6PAA0_9LEPT tr|K6K8F3|K6K8F3_LEPIR tr|K6JX76|K6JX76_9LEPT
ATP-dependent chaperone protein ClpB	Bacteroidia	Bacteroides sp.	O	Chaperone	tr|K5BSV2|K5BSV2_9BACE tr|K1GH88|K1GH88_BACFG tr|K1GA82|K1GA82_BACFG tr|K1FC59|K1FC59_BACFG tr|I9VZM7|I9VZM7_BACFG tr|I9VDR4|I9VDR4_BACFG tr|I9SCT1|I9SCT1_BACFG tr|I9E914|I9E914_9BACE tr|I9BHP3|I9BHP3_BACFG tr|I8Z363|I8Z363_9BACE
Chaperone protein DnaK	Bacteroidia	Prevotella sp.	O	Chaperone	tr|D3I6Z9|D3I6Z9_9BACT tr|C9MM36|C9MM36_9BACT tr|I0TAL0|I0TAL0_9BACT tr|H1Q2X0|H1Q2X0_9BACT tr|H1HLQ7|H1HLQ7_9BACT tr|G6AJ40|G6AJ40_9BACT tr|G1WBH7|G1WBH7_9BACT tr|G1VIK2|G1VIK2_9BACT tr|F9DJJ2|F9DJJ2_9BACT tr|F9D1X6|F9D1X6_9BACT
Chaperone protein DnaK	Bacteroidia	Prevotella sp.	O	Chaperone	tr|J9HR55|J9HR55_9BACL tr|J5I1Q0|J5I1Q0_9BACT tr|I4Z7W0|I4Z7W0_9BACT tr|I0TAL0|I0TAL0_9BACT tr|H1Q2X0|H1Q2X0_9BACT tr|H1HLQ7|H1HLQ7_9BACT tr|G6AUJ7|G6AUJ7_9BACT tr|G6AJ40|G6AJ40_9BACT tr|G1WBH7|G1WBH7_9BACT tr|G1VIK2|G1VIK2_9BACT
Chaperone protein DnaK	N/A	Bacteria	O	Chaperone	tr|J9HR55|J9HR55_9BACL tr|B8HWL5|B8HWL5_CYAP4 tr|G6I5R3|G6I5R3_9FIRM tr|I7K9S2|I7K9S2_9CLOT tr|K6U5Y4|K6U5Y4_9CLOT tr|J9QTT3|J9QTT3_9STRA tr|I4HI23|I4HI23_MICAE tr|I4GQN6|I4GQN6_MICAE tr|H0PFL2|H0PFL2_9SYNC tr|H0PAM9|H0PAM9_9SYNC
Chaperonin GroEL	Gammaproteobacteria	Pseudomonas stutzeri	O	Chaperone	tr|K6BMC7|K6BMC7_PSEST tr|I4CQ82|I4CQ82_PSEST
Chaperonin GroEL	Gammaproteobacteria	Pseudomonadaceae	O	Chaperone	tr|K6BMC7|K6BMC7_PSEST tr|C1DQC2|C1DQC2_AZOVD tr|K5ZBH6|K5ZBH6_9PSED tr|I4JKW9|I4JKW9_PSEST tr|F8H9R6|F8H9R6_PSEUT tr|F2N143|F2N143_PSEU6 tr|I4CQ82|I4CQ82_PSEST
Ferritin Dps family protein	Clostridia	Clostridiales	P	Iron ion transport	tr|D9R6P7|D9R6P7_CLOSW tr|Q97KS2|Q97KS2_CLOAB tr|Q24YD1|Q24YD1_DESHY tr|J0WS49|J0WS49_9CLOT tr|I4A8A4|I4A8A4_9FIRM tr|H1C7I3|H1C7I3_9FIRM tr|H1B5X0|H1B5X0_9FIRM tr|H1AXA2|H1AXA2_9FIRM tr|H1ARB6|H1ARB6_9FIRM tr|G9YX38|G9YX38_9FIRM
Iron-containing superoxide dismutase (Fragment)	Gammaproteobacteria	Edwardsiella sp.	P	Oxidative stress	tr|Q9S1C4|Q9S1C4_EDWTA tr|Q9S1C3|Q9S1C3_EDWTA tr|Q9S0X2|Q9S0X2_EDWIC tr|Q9RB34|Q9RB34_9ENTR tr|Q0PD80|Q0PD80_EDWTA tr|Q0PD77|Q0PD77_EDWTA tr|Q0PD76|Q0PD76_EDWTA tr|Q0PD75|Q0PD75_EDWTA tr|E0T7E0|E0T7E0_EDWTF tr|D0Z7U6|D0Z7U6_EDWTE
Periplasmic phosphate binding protein (Precursor)	Betaproteobacteria	Comamonadaceae	P	Phosphate transmembrane transport	tr|Q221G9|Q221G9_RHOFD tr|J2JTK7|J2JTK7_9BURK tr|J3CYN7|J3CYN7_9BURK tr|H5WI79|H5WI79_9BURK tr|F3KVA1|F3KVA1_9BURK tr|E6UZH6|E6UZH6_VARPE tr|C5CYH9|C5CYH9_VARPS tr|C9YA93|C9YA93_9BURK
Phosphate ABC transporter, phosphate-binding protein (Precursor)	Betaproteobacteria	Burkholderiales	P	Phosphate transmembrane transport	tr|J3CYN7|J3CYN7_9BURK tr|A1VPD6|A1VPD6_POLNA tr|J2JTK7|J2JTK7_9BURK tr|B1XXF9|B1XXF9_LEPCP tr|Q8XZ75|Q8XZ75_RALSO tr|Q221G9|Q221G9_RHOFD tr|Q12BB5|Q12BB5_POLSJ tr|I0HUH1|I0HUH1_RUBGI tr|H5WI79|H5WI79_9BURK tr|H5W7G2|H5W7G2_RALSL
Superoxide dismutase	Gammaproteobacteria	Pseudomonadaceae	P	Oxidative stress	tr|Q9ZGN1|Q9ZGN1_AZOVI tr|C1DS51|C1DS51_AZOVD tr|Q02H75|Q02H75_PSEAB tr|K1D4I4|K1D4I4_PSEAI tr|K1CIZ2|K1CIZ2_PSEAI tr|K1CAB1|K1CAB1_PSEAI tr|K1BSY9|K1BSY9_PSEAI tr|K1BHR4|K1BHR4_PSEAI tr|K0XNQ4|K0XNQ4_PSEAI tr|J6YZ49|J6YZ49_PSEAI
Superoxide dismutase	Gammaproteobacteria	Azotobacter vinelandii	P	Oxidative stress	tr|Q9ZGN1|Q9ZGN1_AZOVI tr|C1DS51|C1DS51_AZOVD
Galactokinase	Bacteroidia	Bacteroides sp.	R	Galactose degradation	tr|Q8AAU4|Q8AAU4_BACTN tr|I8V8E2|I8V8E2_9BACE tr|D7I989|D7I989_9BACE tr|C6IEM0|C6IEM0_9BACE tr|A5ZHD5|A5ZHD5_9BACE tr|J9D507|J9D507_9ZZZZ tr|I9T1C2|I9T1C2_9BACE tr|I9QL77|I9QL77_9BACE tr|I9J679|I9J679_BACVU tr|I9G144|I9G144_9BACE
Histone family protein DNA-binding protein	Clostridia	Clostridium phytofermentans	T,L,Q	DNA binding, transcriptional regulator	tr|A9KR54|A9KR54_CLOPH
Histone family protein DNA-binding protein	Clostridia	Clostridium phytofermentans	T,L,Q	DNA binding, transcriptional regulator	tr|A9KR54|A9KR54_CLOPH
Outer membrane insertion signal	Negativicutes	Megasphaera elsdenii	T,M	Phage insertion domain	tr|G0VQK3|G0VQK3_MEGEL tr|G0VLV3|G0VLV3_MEGEL
Outer membrane insertion signal	Negativicutes	Megasphaera elsdenii	T,M	Phage insertion domain	tr|G0VLV1|G0VLV1_MEGEL
Transporter, MotA/TolQ/ExbB proton channel family protein	N/A	Bacteria	U	Protein transporter activity	tr|J9GCI0|J9GCI0_9ZZZZ tr|I9QUH0|I9QUH0_9BACE tr|I9Q981|I9Q981_9BACE tr|I8VSS9|I8VSS9_9BACE tr|D1K912|D1K912_9BACE tr|C3REK9|C3REK9_9BACE tr|C3Q5R0|C3Q5R0_9BACE tr|B6W0R2|B6W0R2_9BACE
Transporter, MotA/TolQ/ExbB proton channel family protein	N/A	Bacteria	U	Protein transporter activity	tr|J9GCI0|J9GCI0_9ZZZZ tr|I9QUH0|I9QUH0_9BACE tr|I9Q981|I9Q981_9BACE tr|I8VSS9|I8VSS9_9BACE tr|D1K912|D1K912_9BACE tr|C3REK9|C3REK9_9BACE tr|C3Q5R0|C3Q5R0_9BACE tr|B6W0R2|B6W0R2_9BACE
Putative uncharacterized protein	N/A	Bacteroidetes	Not assigned	Unknown	tr|F0R3U4|F0R3U4_BACSH tr|K0X559|K0X559_9PORP tr|G5SQ45|G5SQ45_9BACT tr|F3XZN8|F3XZN8_9FLAO tr|F3QQL5|F3QQL5_9BACT
Putative uncharacterized protein	Negativicutes	Megasphaera elsdenii	Not assigned	Unknown	tr|G0VLV3|G0VLV3_MEGEL tr|G0VQK3|G0VQK3_MEGEL
Putative uncharacterized protein	N/A	Bacteria	Not assigned	Unknown	tr|G9RX93|G9RX93_9FIRM tr|E8LN23|E8LN23_9GAMM tr|G5SVY2|G5SVY2_9BACT tr|F3XVQ3|F3XVQ3_9FLAO tr|D1PDL9|D1PDL9_9BACT tr|D4KH02|D4KH02_9FIRM
Putative uncharacterized protein	Bacteroidia	Bacteroides sp.	Not assigned	Unknown	tr|Q8ABD6|Q8ABD6_BACTN tr|Q64RD0|Q64RD0_BACFR tr|Q5LAY2|Q5LAY2_BACFN tr|K5CQA9|K5CQA9_9BACE tr|K1GGY5|K1GGY5_BACFG tr|K1GAR9|K1GAR9_BACFG tr|K1G1X8|K1G1X8_BACFG tr|I9VNA2|I9VNA2_BACFG tr|I9V724|I9V724_BACFG tr|I9UJU2|I9UJU2_BACUN
Putative uncharacterized protein	Clostridia	Clostridiales	Not assigned	Unknown	tr|B6FTZ9|B6FTZ9_9CLOT tr|G5IKV5|G5IKV5_9CLOT tr|E9SHU2|E9SHU2_RUMAL tr|C0BEN9|C0BEN9_9FIRM tr|G5I8H7|G5I8H7_9CLOT tr|G5HTQ4|G5HTQ4_9CLOT tr|D5HDH1|D5HDH1_9FIRM tr|D4J7R8|D4J7R8_9FIRM tr|C5EVF2|C5EVF2_9FIRM tr|A8SQ65|A8SQ65_9FIRM
Putative uncharacterized protein	Bacteroidia	Bacteroides sp.	Not assigned	Unknown	tr|B5D0C8|B5D0C8_9BACE tr|B3JPK4|B3JPK4_9BACE
Putative uncharacterized protein	N/A	Firmicutes	Not assigned	Unknown	tr|C0EHU2|C0EHU2_9CLOT tr|F3AFF1|F3AFF1_9FIRM tr|C9L627|C9L627_RUMHA tr|D8GM88|D8GM88_CLOLD tr|Q99ZS1|Q99ZS1_STRP1 tr|Q8P144|Q8P144_STRP8 tr|Q8K7K0|Q8K7K0_STRP3 tr|Q8E356|Q8E356_STRA3 tr|Q8DXD2|Q8DXD2_STRA5 tr|Q8CNX1|Q8CNX1_STAES
Putative uncharacterized protein	Bacteroidia	Bacteroidales	Not assigned	Unknown	tr|D5EYJ8|D5EYJ8_PRER2 tr|F9Z6D7|F9Z6D7_ODOSD tr|G5SQ45|G5SQ45_9BACT tr|F3XZN8|F3XZN8_9FLAO tr|F3QQL5|F3QQL5_9BACT tr|F0R3U4|F0R3U4_BACSH tr|G6AUF7|G6AUF7_9BACT tr|D8DZB7|D8DZB7_PREBR tr|D1PGJ7|D1PGJ7_9BACT
Putative uncharacterized protein	Clostridia	Clostridiales	Not assigned	Unknown	tr|F3AFF1|F3AFF1_9FIRM tr|C9L627|C9L627_RUMHA tr|C0EHU2|C0EHU2_9CLOT tr|D5XFD8|D5XFD8_THEPJ tr|Q717I9|Q717I9_TRIVA tr|J1FUH8|J1FUH8_9FIRM tr|I9KSA5|I9KSA5_9THEO tr|G9WS56|G9WS56_9FIRM tr|G9WPC3|G9WPC3_9FIRM tr|G8LWW5|G8LWW5_CLOCD
Putative uncharacterized protein	Bacteroidia	Bacteroidales	Not assigned	Unknown	tr|G9S1B4|G9S1B4_9PORP tr|Q64NT3|Q64NT3_BACFR tr|Q5L8I8|Q5L8I8_BACFN tr|K1G8T9|K1G8T9_BACFG tr|K1G351|K1G351_BACFG tr|K1FVZ6|K1FVZ6_BACFG tr|K0XEC7|K0XEC7_9PORP tr|I9T5E2|I9T5E2_9BACE tr|I9RL65|I9RL65_9BACE tr|I9ANE1|I9ANE1_BACFG
Putative uncharacterized protein	N/A	Firmicutes	Not assigned	Unknown	tr|H1BF92|H1BF92_9FIRM tr|H1AUE3|H1AUE3_9FIRM tr|G1VLJ0|G1VLJ0_9FIRM tr|E4LRW7|E4LRW7_9CLOT tr|E2SKA9|E2SKA9_9FIRM tr|H1BMA7|H1BMA7_9FIRM tr|D6HRE8|D6HRE8_9FIRM
Putative uncharacterized protein	Bacteroidia	Bacteroides sp.	Not assigned	Unknown	tr|Q64RD0|Q64RD0_BACFR tr|Q5LAY2|Q5LAY2_BACFN tr|K1GGY5|K1GGY5_BACFG tr|K1GAR9|K1GAR9_BACFG tr|K1G1X8|K1G1X8_BACFG tr|I9VNA2|I9VNA2_BACFG tr|I9V724|I9V724_BACFG tr|I9RZX0|I9RZX0_BACFG tr|I9RR84|I9RR84_BACFG tr|I9QK62|I9QK62_9BACE
Putative uncharacterized protein	N/A	Firmicutes	Not assigned	Unknown	tr|F3AFF1|F3AFF1_9FIRM tr|C9L627|C9L627_RUMHA tr|C0EHU2|C0EHU2_9CLOT tr|F0P3K4|F0P3K4_STAPE tr|E8SIV7|E8SIV7_STAPH tr|D8GM88|D8GM88_CLOLD tr|C4G2U2|C4G2U2_ABIDE tr|Q99ZS1|Q99ZS1_STRP1 tr|Q8P144|Q8P144_STRP8 tr|Q8K7K0|Q8K7K0_STRP3
Putative uncharacterized protein	Negativicutes	Megasphaera elsdenii	Not assigned	Unknown	tr|G0VLV3|G0VLV3_MEGEL tr|G0VQK3|G0VQK3_MEGEL
Putative uncharacterized protein	Negativicutes	Megasphaera elsdenii	Not assigned	Unknown	tr|G0VQW3|G0VQW3_MEGEL
Putative uncharacterized protein	Clostridia	Subdoligranulum sp.	Not assigned	Unknown	tr|G9RX63|G9RX63_9FIRM
Putative uncharacterized protein	Bacteroidia	Bacteroidales	Not assigned	Unknown	tr|G9S1B4|G9S1B4_9PORP tr|Q64NT3|Q64NT3_BACFR tr|Q5L8I8|Q5L8I8_BACFN tr|K1G8T9|K1G8T9_BACFG tr|K1G351|K1G351_BACFG tr|K1FVZ6|K1FVZ6_BACFG tr|K0XEC7|K0XEC7_9PORP tr|I9T5E2|I9T5E2_9BACE tr|I9RL65|I9RL65_9BACE tr|I9ANE1|I9ANE1_BACFG
Putative uncharacterized protein	N/A	Firmicutes	Not assigned	Unknown	tr|H1BF92|H1BF92_9FIRM tr|H1AUE3|H1AUE3_9FIRM tr|G1VLJ0|G1VLJ0_9FIRM tr|E4LRW7|E4LRW7_9CLOT tr|E2SKA9|E2SKA9_9FIRM tr|H1BMA7|H1BMA7_9FIRM tr|D6HRE8|D6HRE8_9FIRM
Putative uncharacterized protein	Clostridia	Clostridiales	Not assigned	Unknown	tr|H1C9T9|H1C9T9_9FIRM tr|G9YUI4|G9YUI4_9FIRM
Putative uncharacterized protein	Bacteroidia	Bacteroides sp.	Not assigned	Unknown	tr|Q64RD0|Q64RD0_BACFR tr|Q5LAY2|Q5LAY2_BACFN tr|K1GGY5|K1GGY5_BACFG tr|K1GAR9|K1GAR9_BACFG tr|K1G1X8|K1G1X8_BACFG tr|I9VNA2|I9VNA2_BACFG tr|I9V724|I9V724_BACFG tr|I9RZX0|I9RZX0_BACFG tr|I9RR84|I9RR84_BACFG tr|I9QK62|I9QK62_9BACE
Putative uncharacterized protein	Bacteroidia	Bacteroides sp.	Not assigned	Unknown	tr|Q8ABD6|Q8ABD6_BACTN tr|Q64RD0|Q64RD0_BACFR tr|Q5LAY2|Q5LAY2_BACFN tr|K5CQA9|K5CQA9_9BACE tr|K1GGY5|K1GGY5_BACFG tr|K1GAR9|K1GAR9_BACFG tr|K1G1X8|K1G1X8_BACFG tr|K0XF41|K0XF41_9PORP tr|J9D7M2|J9D7M2_9ZZZZ tr|J9C9T5|J9C9T5_9ZZZZ
Putative uncharacterized protein	Bacteroidia	Bacteroides sp.	Not assigned	Unknown	tr|Q8ABD7|Q8ABD7_BACTN tr|Q64RC9|Q64RC9_BACFR tr|Q5LAY1|Q5LAY1_BACFN tr|K5CE12|K5CE12_9BACE tr|K1GN46|K1GN46_BACFG tr|K1FWY0|K1FWY0_BACFG tr|K1FFP3|K1FFP3_BACFG tr|I9T8I6|I9T8I6_BACOV tr|I9T7H9|I9T7H9_BACOV tr|I9PXD7|I9PXD7_9BACE
Putative zinc ribbon domain protein	Bacteroidia	Prevotella sp.	Not assigned	Unknown	tr|D1PBQ8|D1PBQ8_9BACT tr|Q64TP0|Q64TP0_BACFR tr|Q5LCJ1|Q5LCJ1_BACFN tr|K1H8E2|K1H8E2_BACFG tr|K1G056|K1G056_BACFG tr|K1FJR9|K1FJR9_BACFG tr|I9VHI4|I9VHI4_BACFG tr|I9K9X0|I9K9X0_BACFG tr|I9IDJ6|I9IDJ6_BACUN tr|I9ASU0|I9ASU0_BACFG
Uncharacterized protein	N/A	Bacteria	Not assigned	Unknown	tr|I0XBA4|I0XBA4_9SPIO tr|H7EJX9|H7EJX9_9SPIO tr|F2NS81|F2NS81_TRES6 tr|H1DIG3|H1DIG3_9PORP
Uncharacterized protein	Gammaproteobacteria	Pseudomonadaceae	Not assigned	Unknown	tr|I4JQQ8|I4JQQ8_PSEST tr|O54449|O54449_AZOVI tr|C1DJ64|C1DJ64_AZOVD tr|Q9HTR6|Q9HTR6_PSEAE tr|Q88CE7|Q88CE7_PSEPK tr|Q88B16|Q88B16_PSESM tr|Q7BBU1|Q7BBU1_PSEST tr|Q500A9|Q500A9_PSEU2 tr|Q4K3V5|Q4K3V5_PSEF5 tr|Q48C09|Q48C09_PSE14
Uncharacterized protein	Clostridia	Clostridium leptum	Not assigned	Unknown	tr|A7VVR3|A7VVR3_9CLOT
Uncharacterized protein	Clostridia	Clostridium sp.	Not assigned	Unknown	tr|H8ENB1|H8ENB1_CLOTM tr|H8EDN1|H8EDN1_CLOTM tr|E6UPH1|E6UPH1_CLOTL tr|D1NK50|D1NK50_CLOTM tr|C7HCF4|C7HCF4_CLOTM tr|A3DGA9|A3DGA9_CLOTH
Uncharacterized protein	N/A	Bacteria	Not assigned	Unknown	tr|I0XBA4|I0XBA4_9SPIO tr|H7EJX9|H7EJX9_9SPIO tr|F2NS81|F2NS81_TRES6 tr|H1DIG3|H1DIG3_9PORP tr|G6AUF7|G6AUF7_9BACT tr|F8F3U5|F8F3U5_SPICH tr|G5I0P4|G5I0P4_9CLOT tr|G5F8R7|G5F8R7_9CLOT tr|G2T3L0|G2T3L0_ROSHA tr|G0VM33|G0VM33_MEGEL
Uncharacterized protein	Gammaproteobacteria	Pseudomonas sp.	Not assigned	Unknown	tr|I4JQQ8|I4JQQ8_PSEST tr|Q9HTR6|Q9HTR6_PSEAE tr|Q88CE7|Q88CE7_PSEPK tr|Q88B16|Q88B16_PSESM tr|Q7BBU1|Q7BBU1_PSEST tr|Q500A9|Q500A9_PSEU2 tr|Q4K3V5|Q4K3V5_PSEF5 tr|Q48C09|Q48C09_PSE14 tr|Q3K4R1|Q3K4R1_PSEPF tr|Q1I2Z3|Q1I2Z3_PSEE4
Uncharacterized protein	Bacteroidia	Bacteroides sp.	Not assigned	Unknown	tr|I9QWF5|I9QWF5_9BACE tr|I8ZPG4|I8ZPG4_BACVU tr|I8WLZ9|I8WLZ9_9BACE tr|I8VP72|I8VP72_9BACE tr|E5UWR5|E5UWR5_9BACE tr|D4V4N3|D4V4N3_BACVU tr|D1K189|D1K189_9BACE tr|C6Z159|C6Z159_9BACE tr|C3R7R0|C3R7R0_9BACE tr|C3PVM3|C3PVM3_9BACE
Uncharacterized protein	Bacteroidia	Bacteroides sp.	Not assigned	Unknown	tr|I9U8J6|I9U8J6_BACVU tr|I9R0C4|I9R0C4_9BACE tr|I9EUI0|I9EUI0_9BACE tr|I8WCL3|I8WCL3_9BACE tr|F3PSY2|F3PSY2_9BACE tr|F3PJD0|F3PJD0_9BACE tr|E5X150|E5X150_9BACE tr|E5UPL8|E5UPL8_9BACE tr|D4VB70|D4VB70_BACVU tr|D3IDH1|D3IDH1_9BACT
Uncharacterized protein	N/A	Bacteria	Not assigned	Unknown	tr|K2DGN9|K2DGN9_9BACT tr|A9BYY9|A9BYY9_DELAS
Uncharacterized protein	N/A	Bacteria	Not assigned	Unknown	tr|K2DQ76|K2DQ76_9BACT tr|D3AH57|D3AH57_9CLOT tr|K6G8Q9|K6G8Q9_9DELT tr|I2Q5L3|I2Q5L3_9DELT tr|G8NPJ2|G8NPJ2_GRAMM tr|G7QBR4|G7QBR4_9DELT tr|G2T147|G2T147_ROSHA tr|F7V5V4|F7V5V4_CLOSS tr|E8X292|E8X292_ACISM tr|E8V5X3|E8V5X3_TERSS
Uncharacterized protein	Clostridia	Clostridium sp.	Not assigned	Unknown	tr|A7VVR3|A7VVR3_9CLOT tr|J0N0H0|J0N0H0_9CLOT tr|E6U4K8|E6U4K8_ETHHY tr|B0PEQ2|B0PEQ2_9FIRM
Uncharacterized protein	Bacteroidia	Bacteroides sp.	Not assigned	Unknown	tr|I9HRK4|I9HRK4_9BACE tr|I9GYM2|I9GYM2_9BACE tr|B0NQS3|B0NQS3_BACSE tr|Q64RD0|Q64RD0_BACFR tr|Q5LAY2|Q5LAY2_BACFN tr|K1GGY5|K1GGY5_BACFG tr|K1GAR9|K1GAR9_BACFG tr|K1G1X8|K1G1X8_BACFG tr|I9VNA2|I9VNA2_BACFG tr|I9V724|I9V724_BACFG
Uncharacterized protein	Bacteroidia	Bacteroides sp.	Not assigned	Unknown	tr|I9QWF5|I9QWF5_9BACE tr|I8ZPG4|I8ZPG4_BACVU tr|I8WLZ9|I8WLZ9_9BACE tr|I8VP72|I8VP72_9BACE tr|E5UWR5|E5UWR5_9BACE tr|D4V4N3|D4V4N3_BACVU tr|D1K189|D1K189_9BACE tr|C6Z159|C6Z159_9BACE tr|C3R7R0|C3R7R0_9BACE tr|C3PVM3|C3PVM3_9BACE
Uncharacterized protein	N/A	Bacteria	Not assigned	Unknown	tr|K2DQ76|K2DQ76_9BACT tr|G5IK71|G5IK71_9CLOT tr|D9R667|D9R667_CLOSW tr|D6DDN4|D6DDN4_CLOSC tr|D4MTK1|D4MTK1_9FIRM tr|D4CG25|D4CG25_9CLOT tr|D4KVA4|D4KVA4_9FIRM tr|D4KNN3|D4KNN3_9FIRM tr|C7GAI2|C7GAI2_9FIRM tr|D3AH57|D3AH57_9CLOT
*COG Legend
[C] Energy production & conversion
[E] Amino acid transport & metabolism
[F] Nucleotide transport & metabolism
[G] Carbohydrate transport & metabolism
[H] Coenzyme transport & metabolism
[I] Lipid transport & metabolism
[J] Translation
[K] Transcription
[L] Replication, recombination & repair
[M] Cell wall/membrane/envelope biogenesis
[N] Cell motility
[O] Post-translational modification, protein turnover, chaperones
[P] Inorganic ion transport & metabolism
[Q] Secondary metabolites biosynthesis, transport & metabolism
[R] General function, prediction only
[T] Signal transduction mechanisms
[U] Intracellular trafficking, secretion & vesicular transport
